# Supplementary material for: Multi-omics Analysis Reveals How Intratumoral Bacteria Shape the Immune Microenvironment in Gastric Cancer
Source: Genomics Proteomics Bioinformatics. 2025 Dec 27;23(6):qzaf132. doi: 10.1093/gpbjnl/qzaf132 (PMC13197131; doi:10.1093/gpbjnl/qzaf132)
Supplement: qzaf132_Supplementary_Data [file qzaf132_supplementary_data.zip]

Archive with 15 entries (15 files):
- Table S6.xlsx
- Figure S1.pdf
- Figure S2.pdf
- Figure S3.pdf
- Figure S4.pdf
- Figure S5.pdf
- Figure S6.pdf
- Figure S7.pdf
- Figure S8.pdf
- Supplementary material captions.docx
- Table S1.docx
- Table S2.xlsx
- Table S3.xlsx
- Table S4.xlsx
- Table S5.xlsx
