# Supplementary material for: Multi-omics Analysis Reveals How Intratumoral Bacteria Shape the Immune Microenvironment in Gastric Cancer
Source: Genomics Proteomics Bioinformatics. 2025 Dec 27;23(6):qzaf132. doi: 10.1093/gpbjnl/qzaf132 (PMC13197131; doi:10.1093/gpbjnl/qzaf132)
Supplement: qzaf132_Supplementary_Data [file qzaf132_supplementary_data.zip › Table S6.xlsx]

## Sheet: Protein_quant
Table S6 Data for proteomics analysis
Protein accession	Protein description	Gene name	MG [kDa]	Coverage [%]	MS/MS Counts	Peptides	Unique peptides	Razor + unique peptides	MS/MS count G10C	MS/MS count G10N	MS/MS count G10P	MS/MS count G11C	MS/MS count G11N	MS/MS count G11P	MS/MS count G12C	MS/MS count G12N	MS/MS count G12P	MS/MS count G13C	MS/MS count G13N	MS/MS count G13P	MS/MS count G14C	MS/MS count G14N	MS/MS count G14P	MS/MS count G15C	MS/MS count G15N	MS/MS count G15P	MS/MS count G16C	MS/MS count G16N	MS/MS count G16P	MS/MS count G17C	MS/MS count G17N	MS/MS count G17P	MS/MS count G18C	MS/MS count G18N	MS/MS count G18P	MS/MS count G19C	MS/MS count G19N	MS/MS count G19P	MS/MS count G1C	MS/MS count G1N	MS/MS count G1P	MS/MS count G20C	MS/MS count G20N	MS/MS count G20P	MS/MS count G2C	MS/MS count G2N	MS/MS count G2P	MS/MS count G3C	MS/MS count G3N
716541.ECL_01963	[Complete]:- codon-table.11	--	109.26	1	53	1	1	1	0	1	1	1	1	0	1	1	1	1	1	1	1	1	1	1	1	1	0	1	1	1	0	1	1	1	0	1	1	1	0	0	0	0	1	1	0	1	1	0	0
1045856.EcWSU1_02619	[Complete]:- codon-table.11	--	143.69	1	9	1	1	1	0	0	0	0	0	0	0	0	0	0	0	0	0	0	0	0	1	0	1	0	0	0	0	0	0	1	0	1	0	0	0	0	0	0	0	0	0	1	0	0	0
MH0187_GL0063680	[gene] locus=scaffold33619_1:4753:5964:- [Complete] codon-table.11	--	45.125	5.5	3	1	1	1	0	0	0	0	0	0	0	0	0	0	0	0	0	0	0	0	1	0	0	0	0	0	0	0	0	1	0	0	0	0	0	0	0	0	0	0	0	0	0	0	0
1069533.Sinf_1190	[Complete]:- codon-table.11	--	83.164	3.4	25	2	2	2	0	0	0	0	0	0	0	1	1	0	1	1	0	0	1	0	0	0	0	1	1	0	1	1	0	0	0	0	1	1	0	0	0	0	1	0	0	0	0	0	1
158256496-stool1_revised_C828579_1_gene108508	strand:+ start:2 stop:520 length:519 start_codon:no stop_codon:no gene_type:incomplete [Lack both ends] codon-table.11	--	19.313	11.6	1	1	1	1	0	0	0	0	0	0	0	0	0	0	0	0	0	0	0	0	0	0	0	0	0	0	0	0	0	0	0	0	0	0	0	0	1	0	0	0	0	0	0	0	0
158337416-stool1_revised_C1158390_1_gene131878	strand:+ start:31 stop:678 length:648 start_codon:yes stop_codon:no gene_type:incomplete [Lack 3'-end] codon-table.11	--	24.297	4.6	49	1	1	1	1	1	0	1	1	1	0	1	0	1	0	1	1	1	0	1	1	0	0	0	1	1	1	0	1	0	0	1	1	0	2	1	1	1	1	1	3	0	1	0	1
158337416-stool1_revised_C1242426_1_gene213350	strand:- start:240 stop:1535 length:1296 start_codon:yes stop_codon:yes gene_type:complete [Complete] codon-table.11	--	49.291	2.1	35	1	1	1	1	0	0	1	1	1	1	0	0	1	0	1	1	0	1	1	1	0	1	0	1	1	0	0	0	1	0	1	0	0	1	1	1	0	0	0	1	0	1	0	0
158337416-stool1_revised_C1269842_1_gene166062	strand:- start:1 stop:864 length:864 start_codon:yes stop_codon:no gene_type:incomplete [Lack 3'-end] codon-table.11	--	33.291	3.5	1	1	1	1	0	0	0	0	0	0	0	0	0	0	0	0	0	0	0	0	0	0	0	0	0	0	0	0	0	0	0	0	0	0	0	0	0	0	0	0	0	0	0	0	0
MH0189_GL0067827	[gene] locus=scaffold107688_1:8595:9929:+ [Complete] codon-table.11	--	48.339	4.1	2	1	1	1	0	0	0	0	0	0	0	0	0	0	0	0	0	0	0	2	0	0	0	0	0	0	0	0	0	0	0	0	0	0	0	0	0	0	0	0	0	0	0	0	0
158458797-stool1_revised_scaffold27646_1_gene6982	strand:- start:1 stop:1008 length:1008 start_codon:no stop_codon:no gene_type:incomplete [Lack both ends] codon-table.11	--	36.816	7.1	45	1	1	1	0	1	1	0	0	0	1	1	1	1	1	0	0	1	1	1	0	1	0	1	0	0	1	1	0	1	1	1	0	1	1	1	1	1	1	1	1	0	1	1	0
158479027-stool1_revised_scaffold17454_2_gene118700	strand:- start:541 stop:1077 length:537 start_codon:yes stop_codon:yes gene_type:complete [Complete] codon-table.11	--	20.87	5.6	38	1	1	1	0	0	0	1	1	1	1	0	0	0	0	1	1	0	0	0	1	1	1	1	0	1	0	0	0	1	1	1	1	0	0	1	1	0	1	0	1	1	0	1	1
158499257-stool1_revised_C1451332_1_gene162174	strand:- start:3925 stop:5046 length:1122 start_codon:yes stop_codon:yes gene_type:complete [Complete] codon-table.11	--	40.608	4.6	2	1	1	1	0	0	0	0	0	0	0	0	0	0	0	0	0	0	0	0	0	0	0	0	0	0	0	0	0	0	0	0	0	0	0	0	0	0	0	0	0	0	0	0	0
158499257-stool2_revised_scaffold68734_1_gene63925	strand:+ start:257 stop:21580 length:21324 start_codon:yes stop_codon:yes gene_type:complete [Complete] codon-table.11	--	794.28	0.5	29	2	2	2	0	0	0	1	0	0	0	1	1	2	1	0	0	1	1	0	0	0	0	0	0	1	0	0	0	0	3	0	0	1	1	0	1	1	0	2	0	0	0	0	1
763840445-stool2_revised_C950035_1_gene72983	strand:- start:713 stop:1933 length:1221 start_codon:no stop_codon:yes gene_type:incomplete [Lack 5'-end] codon-table.11	--	45.442	4.2	3	1	1	1	0	0	0	0	0	0	0	0	0	0	0	0	0	0	0	0	0	0	0	0	0	0	0	0	0	0	0	0	0	0	0	0	1	0	0	0	1	0	0	0	0
158802708-stool1_revised_C987215_1_gene613	strand:+ start:1320 stop:1832 length:513 start_codon:yes stop_codon:yes gene_type:complete [Complete] codon-table.11	--	19.456	5.3	12	1	1	1	1	0	0	0	0	1	0	0	1	0	0	0	0	0	0	0	0	0	0	1	0	0	0	0	0	0	0	0	0	0	0	0	0	0	1	0	0	0	0	0	0
158802708-stool1_revised_scaffold35481_1_gene175411	strand:- start:2544 stop:3377 length:834 start_codon:no stop_codon:yes gene_type:incomplete [Lack 5'-end] codon-table.11	--	31.922	3.2	16	1	1	1	0	1	0	0	0	0	1	0	1	0	0	1	0	0	0	1	0	0	1	1	0	1	0	1	0	0	0	0	0	0	0	1	0	1	0	0	0	0	0	0	0
158802708-stool2_revised_C1035023_1_gene16231	strand:- start:559 stop:1239 length:681 start_codon:no stop_codon:yes gene_type:incomplete [Lack 5'-end] codon-table.11	--	26.775	4	39	1	1	1	1	1	0	0	0	0	0	1	0	1	1	1	1	1	1	0	0	0	0	0	1	0	1	1	1	0	1	0	1	0	0	1	0	1	1	1	1	0	1	0	1
MH0349_GL0100950	[gene] locus=scaffold91089_1:297:695:- [Lack 5'-end] codon-table.11	--	15.632	8.3	61	1	1	1	1	1	0	1	1	0	1	2	1	0	1	0	0	1	0	0	1	0	0	2	1	1	0	1	0	1	1	2	2	1	2	1	1	0	1	1	0	0	1	1	1
158802708-stool2_revised_scaffold6009_2_gene43557	strand:+ start:30 stop:1499 length:1470 start_codon:yes stop_codon:no gene_type:incomplete [Lack 3'-end] codon-table.11	--	54.249	2.9	52	1	1	1	1	1	0	1	1	1	1	1	0	1	0	0	0	1	1	0	2	0	1	0	0	1	1	0	0	1	2	0	0	0	1	2	1	1	1	0	1	1	0	1	0
158944319-stool1_revised_C965093_1_gene35284	strand:+ start:312 stop:641 length:330 start_codon:yes stop_codon:no gene_type:incomplete [Lack 3'-end] codon-table.11	--	12.752	10.9	6	1	1	1	1	0	1	0	0	0	0	0	0	0	0	0	0	1	0	0	0	0	0	0	0	1	0	0	0	0	0	0	0	0	0	0	0	0	1	0	0	0	0	0	0
158944319-stool1_revised_C968877_1_gene139570	strand:- start:3 stop:155 length:153 start_codon:yes stop_codon:no gene_type:incomplete [Lack 3'-end] codon-table.11	--	5.8837	23.5	1	1	1	1	0	0	0	0	0	0	0	0	0	0	0	0	0	0	0	0	0	0	0	0	0	0	0	0	0	0	0	0	0	0	0	0	0	0	0	0	0	0	0	0	0
158944319-stool1_revised_C997405_1_gene142787	strand:- start:2 stop:913 length:912 start_codon:no stop_codon:no gene_type:incomplete [Lack both ends] codon-table.11	--	32.915	3.3	7	1	1	1	0	0	0	0	1	0	0	0	0	0	0	0	0	0	0	0	0	0	0	0	0	1	0	0	0	0	0	0	0	0	0	0	0	0	0	0	0	0	0	0	0
158944319-stool1_revised_scaffold20127_1_gene22546	strand:+ start:4525 stop:5763 length:1239 start_codon:yes stop_codon:yes gene_type:complete [Complete] codon-table.11	--	47.607	1.7	43	1	1	1	0	0	1	1	0	1	1	0	0	1	0	1	1	0	1	1	0	1	1	0	1	1	0	1	1	0	0	0	0	1	1	0	0	1	0	1	1	1	0	1	0
158944319-stool1_revised_scaffold6831_1_gene24571	strand:+ start:766 stop:1650 length:885 start_codon:yes stop_codon:yes gene_type:complete [Complete] codon-table.11	--	33.009	3.7	53	1	1	1	1	1	1	1	0	1	1	1	1	1	1	0	1	1	1	1	1	1	0	0	0	0	1	1	1	1	1	1	1	0	1	0	1	1	1	1	1	1	1	1	0
159166850-stool1_revised_C1049315_1_gene77633	strand:- start:164 stop:1708 length:1545 start_codon:yes stop_codon:yes gene_type:complete [Complete] codon-table.11	--	57.95	1.8	2	1	1	1	0	0	0	0	0	0	0	0	0	0	0	0	0	0	0	0	0	0	0	0	0	0	0	0	0	0	0	0	0	0	0	0	0	0	1	0	0	0	0	0	0
159227541-stool3_revised_C685526_1_gene91584	strand:+ start:271 stop:729 length:459 start_codon:yes stop_codon:no gene_type:incomplete [Lack 3'-end] codon-table.11	--	16.424	8.5	17	1	1	1	0	0	0	0	0	0	0	0	0	1	0	0	0	0	1	0	0	1	0	1	1	0	0	0	0	0	2	0	1	0	0	0	0	1	0	0	0	1	0	0	0
159268001-stool1_revised_scaffold47722_1_gene50409	strand:- start:34 stop:2427 length:2394 start_codon:no stop_codon:yes gene_type:incomplete [Lack 5'-end] codon-table.11	--	90.869	1.4	16	1	1	1	1	0	0	0	0	1	1	0	0	1	0	0	1	0	0	1	0	0	0	0	0	0	0	1	0	0	0	1	0	1	1	0	0	0	0	1	0	1	0	0	0
159268001-stool1_revised_scaffold49762_1_gene48470	strand:+ start:27902 stop:29626 length:1725 start_codon:yes stop_codon:yes gene_type:complete [Complete] codon-table.11	--	64.488	5.7	23	2	2	2	0	2	0	0	0	0	0	0	1	0	0	0	0	1	0	0	0	0	0	2	0	0	1	0	0	1	0	0	1	0	0	1	1	0	0	0	0	0	0	0	0
159268001-stool2_revised_C694703_1_gene99905	strand:+ start:2 stop:589 length:588 start_codon:no stop_codon:no gene_type:incomplete [Lack both ends] codon-table.11	--	22.706	5.6	44	1	1	1	0	1	0	0	1	1	0	1	1	0	1	1	0	1	1	0	1	1	0	1	1	0	1	0	0	1	1	0	1	0	0	1	1	0	1	0	0	1	1	1	1
159268001-stool2_revised_scaffold28503_1_gene47245	strand:+ start:3 stop:872 length:870 start_codon:no stop_codon:no gene_type:incomplete [Lack both ends] codon-table.11	--	31.782	4.8	1	1	1	1	0	0	0	0	0	0	0	0	0	0	0	0	0	0	0	0	0	0	0	0	0	0	0	0	0	1	0	0	0	0	0	0	0	0	0	0	0	0	0	0	0
159268001-stool2_revised_scaffold30995_1_gene118170	strand:- start:69 stop:620 length:552 start_codon:yes stop_codon:yes gene_type:complete [Complete] codon-table.11	--	21.115	18.6	32	2	1	1	1	1	0	0	1	1	0	0	0	0	1	0	1	1	0	1	0	0	0	1	0	0	0	1	0	1	1	0	0	0	0	1	1	0	0	1	1	0	0	1	1
MH0440_GL0199677	[gene] locus=scaffold32587_3:1:921:+ [Lack both ends] codon-table.11	--	35.111	5.5	52	1	1	1	1	1	0	1	1	1	0	1	1	0	1	1	0	1	1	0	1	0	1	1	0	1	1	0	0	1	0	1	1	1	0	1	1	1	1	1	0	1	0	1	1
159268001-stool2_revised_scaffold5422_2_gene99502	strand:+ start:2307 stop:7139 length:4833 start_codon:yes stop_codon:yes gene_type:complete [Complete] codon-table.11	--	176.52	0.5	67	1	1	1	1	2	2	2	1	1	1	1	1	1	0	2	2	1	1	1	0	0	1	0	2	1	1	1	2	2	2	0	2	0	1	1	1	0	1	0	1	1	0	1	0
MH0440_GL0145875	[gene] locus=scaffold1218_25:167:718:+ [Complete] codon-table.11	--	20.844	4.9	69	1	1	1	1	1	1	1	1	1	1	1	1	1	1	1	1	1	1	1	1	1	1	1	1	1	1	1	0	1	1	1	1	1	1	1	1	1	1	1	1	1	1	1	1
159510762-stool2_revised_scaffold15835_1_gene58966	strand:- start:113046 stop:117893 length:4848 start_codon:yes stop_codon:yes gene_type:complete [Complete] codon-table.11	--	182.45	1.6	81	3	2	3	2	0	0	1	1	1	2	1	1	0	0	1	2	1	1	2	2	2	1	1	2	1	3	0	0	2	1	1	1	1	1	2	1	3	0	2	2	1	0	1	1
159551223-stool1_revised_scaffold31061_1_gene79488	strand:- start:2 stop:691 length:690 start_codon:yes stop_codon:no gene_type:incomplete [Lack 3'-end] codon-table.11	--	25.674	7.4	89	1	1	1	2	2	1	1	2	1	2	2	2	1	1	1	1	2	1	1	1	1	1	2	1	1	1	1	1	1	1	2	1	2	1	2	1	1	1	1	1	1	1	1	2
159551223-stool1_revised_scaffold38927_1_gene16669	strand:+ start:863 stop:1444 length:582 start_codon:yes stop_codon:yes gene_type:complete [Complete] codon-table.11	--	22.106	13.5	11	1	1	1	0	0	0	0	0	0	0	0	1	0	0	0	0	0	0	0	0	0	0	1	1	0	0	1	0	0	0	0	1	1	0	0	0	0	0	0	0	0	1	0	0
159571453-stool1_revised_scaffold21138_1_gene43165	strand:- start:8564 stop:9583 length:1020 start_codon:yes stop_codon:yes gene_type:complete [Complete] codon-table.11	--	39.387	3.5	10	1	1	1	0	1	0	0	0	0	0	0	0	0	1	0	0	0	0	0	0	1	1	0	0	0	0	0	0	0	0	1	0	0	0	0	0	0	0	0	1	0	0	1	0
159753524-stool2_revised_C608560_1_gene69166	strand:- start:13238 stop:14218 length:981 start_codon:yes stop_codon:yes gene_type:complete [Complete] codon-table.11	--	37.124	4.6	18	1	1	1	0	0	0	1	1	0	0	0	1	1	1	1	0	0	0	0	1	0	1	0	0	0	0	0	0	0	0	1	0	0	0	0	1	0	0	0	0	1	0	0	0
160400887-stool1_revised_scaffold25641_3_gene61963	strand:- start:1 stop:1776 length:1776 start_codon:yes stop_codon:no gene_type:incomplete [Lack 3'-end] codon-table.11	--	65.39	2.5	66	1	1	1	1	1	0	1	1	1	1	1	1	1	1	1	1	1	1	0	1	1	1	1	1	2	1	1	1	1	1	1	1	1	1	1	1	1	1	1	1	1	1	1	1
160502038-stool1_revised_scaffold21314_1_gene87529	strand:- start:1179 stop:8609 length:7431 start_codon:yes stop_codon:yes gene_type:complete [Complete] codon-table.11	--	276.27	1.1	14	2	2	2	0	0	0	1	1	0	0	0	0	0	0	0	0	1	0	0	0	0	1	0	0	1	0	0	0	0	0	0	0	0	0	0	0	0	0	0	0	1	0	0	0
O2.UC34-0_GL0060128	[gene] locus=scaffold14664_3:3:509:- [Lack both ends] codon-table.11	--	19.888	4.1	18	1	1	1	0	0	0	0	1	0	0	0	1	0	1	1	0	0	0	0	0	0	0	2	1	0	0	1	0	0	0	0	0	0	0	0	0	0	0	1	0	0	0	0	0
160582958-stool1_revised_C670422_1_gene21236	strand:+ start:1917 stop:5447 length:3531 start_codon:yes stop_codon:yes gene_type:complete [Complete] codon-table.11	--	134.5	3.1	4	3	3	3	0	0	0	1	0	0	0	0	0	0	0	0	0	0	0	1	1	0	0	0	0	0	0	0	0	0	0	0	0	0	0	0	0	0	0	0	0	0	0	1	0
MH0250_GL0026348	[gene] locus=scaffold77503_2:2448:4544:- [Complete] codon-table.11	--	75.536	4.6	136	3	0	2	2	2	1	2	2	2	2	2	2	2	1	2	2	2	3	1	2	1	2	2	2	2	2	2	1	2	2	2	2	2	2	2	3	2	2	2	2	1	2	1	2
160765029-stool1_revised_C1118071_1_gene181530	strand:- start:6443 stop:7042 length:600 start_codon:yes stop_codon:yes gene_type:complete [Complete] codon-table.11	--	23.165	10.1	44	1	1	1	0	1	0	1	1	1	1	1	1	0	1	0	0	1	0	0	1	0	1	0	0	1	1	1	0	1	1	0	1	1	1	1	1	0	1	1	1	1	1	1	1
160765029-stool1_revised_scaffold20911_1_gene16246	strand:- start:21496 stop:22299 length:804 start_codon:yes stop_codon:yes gene_type:complete [Complete] codon-table.11	--	28.563	6.4	16	1	1	1	0	0	0	1	1	0	1	1	0	0	1	0	0	0	0	0	0	0	0	0	0	2	0	0	0	0	1	1	0	0	0	0	0	0	0	0	0	0	0	0	0
195102.CPE2485	[Complete]:- codon-table.11	--	21.129	7.4	91	1	1	1	2	2	1	0	3	1	2	2	2	0	2	1	0	2	2	2	2	2	0	2	2	0	1	2	2	1	2	0	2	1	1	2	2	2	1	1	2	1	2	0	2
198214.SF3258	[Complete]:- codon-table.11	--	30.838	4.3	33	1	1	1	0	2	0	0	0	0	0	2	1	0	1	0	0	1	2	0	0	0	0	1	1	0	1	1	0	0	1	0	1	1	0	1	1	0	0	0	0	0	1	0	2
DLM003_GL0054673	[gene] locus=scaffold13574_1:2:514:- [Lack both ends] codon-table.11	--	19.297	5.3	45	1	1	1	1	0	1	0	1	1	1	0	1	1	1	0	1	2	1	0	1	1	0	1	1	1	1	1	1	2	0	1	0	1	0	0	1	0	0	1	0	1	1	2	0
V1.UC15-3_GL0131916	[gene] locus=scaffold10595_2:44221:46578:- [Complete] codon-table.11	--	89.446	1.8	5	1	1	1	0	0	1	0	0	0	0	1	0	0	0	0	0	0	0	0	0	0	0	1	0	0	0	0	0	0	0	0	0	0	0	0	0	0	0	0	0	0	0	0	0
290338.CKO_00187	[Complete]:- codon-table.11	--	41.192	8	2	2	2	2	0	0	0	0	0	0	1	0	0	0	0	0	0	0	0	0	0	0	0	0	0	0	0	0	0	0	0	0	0	0	0	0	0	0	0	0	0	1	0	0	0
321967.LSEI_1565	[Complete]:- codon-table.11	--	67.563	2.4	51	1	1	1	1	0	0	1	0	1	1	1	1	0	1	1	1	1	1	1	1	0	1	1	1	1	1	1	0	0	1	1	1	1	0	1	1	1	1	1	1	0	1	0	1
360104.CCC13826_0915	[Complete]:- codon-table.11	--	54.965	7.1	13	3	0	1	0	0	0	0	0	0	0	1	0	0	0	0	0	0	0	0	0	0	0	0	0	0	1	0	0	0	0	0	0	0	0	1	0	0	0	1	0	0	0	0	0
360107.CHAB381_1255	[Complete]:- codon-table.11	--	59.988	1.5	37	1	1	1	0	1	0	0	0	1	0	1	1	1	1	0	1	1	1	0	1	1	0	1	1	0	1	1	0	1	1	0	1	0	0	1	1	0	1	0	0	1	0	1	0
388919.SSA_1830	[Complete]:- codon-table.11	--	29.581	6.2	2	1	1	1	0	0	0	0	0	0	0	0	0	0	0	0	0	0	0	0	1	0	0	0	0	1	0	0	0	0	0	0	0	0	0	0	0	0	0	0	0	0	0	0	0
411902.CLOBOL_00998	[Complete]:- codon-table.11	--	58.61	5	6	2	2	2	0	0	0	0	0	0	0	0	0	0	0	0	0	0	0	1	0	1	0	0	0	0	0	0	0	0	0	0	0	0	0	0	0	0	0	0	0	1	0	0	1
428127.EUBDOL_00676	[Complete]:- codon-table.11	--	46.233	4.3	4	1	1	1	0	0	0	0	0	0	0	0	0	0	0	0	0	0	0	0	0	0	0	0	0	0	0	0	0	0	0	0	1	0	0	0	0	0	0	0	0	0	0	0	0
O2.UC8-1_GL0139266	[gene] locus=scaffold22838_2:2:349:- [Lack 3'-end] codon-table.11	--	12.536	7.8	10	1	1	1	0	0	0	0	0	0	1	0	0	0	0	0	0	0	1	0	0	0	1	0	0	0	0	1	0	0	0	1	0	0	0	0	0	0	0	0	1	1	0	0	0
457398.HMPREF0326_00892	[Complete]:- codon-table.11	--	52.46	3.2	15	1	1	1	0	0	0	0	0	1	0	0	0	0	1	0	1	0	0	0	1	0	1	0	0	0	1	1	1	1	0	0	0	0	0	0	0	1	0	0	0	0	0	0	0
MH0332_GL0003248	[gene] locus=scaffold1185_24:14371:15048:+ [Complete] codon-table.11	--	26.222	4	70	1	1	1	2	1	0	1	1	1	1	1	1	1	1	1	1	0	2	1	1	1	1	1	1	1	1	1	1	1	1	2	1	1	1	1	1	1	1	1	1	1	1	1	1
469595.CSAG_01743	[Complete]:- codon-table.11	--	29.049	6.4	61	1	1	1	2	1	1	2	1	1	1	1	1	1	1	1	1	0	0	0	1	0	2	1	0	0	0	1	1	1	1	2	0	1	1	0	1	0	0	1	1	1	2	0	1
469617.FUAG_02525	[Complete]:- codon-table.11	--	84.381	2.8	24	3	3	3	0	1	0	1	2	0	1	0	1	0	0	0	0	1	0	0	0	1	1	0	0	1	0	0	1	0	0	0	0	0	0	0	0	0	0	1	0	0	1	1	0
525337.HMPREF0530_1178	[Complete]:- codon-table.11	--	22.437	5.3	35	1	1	1	0	1	0	0	0	0	0	0	1	2	1	0	0	1	1	1	1	1	0	1	0	0	1	0	0	1	1	1	1	1	0	0	0	1	0	0	0	1	0	0	1
545696.HOLDEFILI_00518	[Complete]:- codon-table.11	--	78.432	1.3	1	1	1	1	0	0	0	0	0	0	0	0	0	0	0	0	0	0	0	0	0	0	0	0	0	0	0	0	0	1	0	0	0	0	0	0	0	0	0	0	0	0	0	0	0
545696.HOLDEFILI_00743	[Complete]:- codon-table.11	--	50.832	14.6	102	5	2	2	1	1	0	0	1	0	0	2	2	1	2	3	3	2	1	1	1	1	3	2	3	1	1	1	1	0	2	1	2	0	2	1	2	2	0	2	1	0	1	1	2
552395.HMPREF0490_02547	[Complete]:- codon-table.11	--	12.416	13.6	232	2	2	2	4	4	5	1	3	2	3	2	2	7	3	5	3	4	3	6	2	5	2	3	2	3	4	3	5	3	4	3	3	4	3	4	3	3	4	2	3	2	5	2	3
553171.HMPREF0648_0509	[Complete]:- codon-table.11	--	47.079	8.5	2	2	1	2	0	0	0	0	0	0	0	0	0	0	0	0	0	0	0	2	0	0	0	0	0	0	0	0	0	0	0	0	0	0	0	0	0	0	0	0	0	0	0	0	0
553171.HMPREF0648_1566	[Complete]:- codon-table.11	--	119.74	3.3	1	2	1	1	0	0	0	0	1	0	0	0	0	0	0	0	0	0	0	0	0	0	0	0	0	0	0	0	0	0	0	0	0	0	0	0	0	0	0	0	0	0	0	0	0
553973.CLOHYLEM_05614	[Complete]:- codon-table.11	--	31.328	5.2	12	1	1	1	0	0	0	0	1	0	1	0	0	0	0	0	0	0	0	0	0	0	0	0	1	0	0	0	0	0	0	0	0	0	1	0	0	0	0	0	0	0	0	0	0
556261.HMPREF0240_01656	[Complete]:- codon-table.11	--	28.153	4.2	1	1	1	1	0	0	0	0	0	0	0	0	0	0	0	0	0	0	0	0	0	0	0	0	0	0	1	0	0	0	0	0	0	0	0	0	0	0	0	0	0	0	0	0	0
556263.FSEG_00137	[Complete]:- codon-table.11	--	33.951	6.8	15	1	1	1	0	1	0	0	0	0	0	0	0	0	0	1	0	0	0	0	0	0	0	1	0	1	0	0	0	0	0	0	0	0	0	0	0	1	1	0	0	2	0	0	0
556268.OFAG_00819	[Complete]:- codon-table.11	--	45.561	2.5	190	2	2	2	4	3	6	2	2	3	1	3	3	3	2	3	3	3	3	1	1	3	0	3	1	3	3	1	1	2	3	3	3	4	1	3	4	3	6	1	3	2	3	4	3
565665.EDAG_01729	[Complete]:- codon-table.11	--	41.864	6.9	24	2	2	2	1	0	0	1	0	0	1	0	0	0	0	0	1	0	1	1	0	0	1	0	1	1	0	0	0	0	1	1	0	1	1	1	0	1	0	0	0	0	0	1	0
MH0122_GL0020325	[gene] locus=scaffold32412_8:4135:6375:+ [Complete] codon-table.11	--	84.175	1.6	55	1	1	1	0	1	0	1	1	1	0	1	1	0	1	1	1	1	1	1	0	0	1	1	1	1	1	1	0	0	1	0	1	1	1	1	1	0	1	1	0	0	1	0	1
604812005-stool2_revised_scaffold31250_1_gene34218	strand:- start:84 stop:1157 length:1074 start_codon:no stop_codon:yes gene_type:incomplete [Lack 5'-end] codon-table.11	--	41.2	3.1	62	1	1	1	0	1	1	1	1	1	0	1	1	1	1	1	1	1	1	0	1	1	1	1	1	0	1	1	0	1	1	1	1	1	1	1	1	0	1	1	1	1	1	1	1
604812005-stool2_revised_scaffold54447_1_gene3139	strand:+ start:18 stop:1292 length:1275 start_codon:yes stop_codon:yes gene_type:complete [Complete] codon-table.11	--	47.736	5.9	9	2	2	2	0	1	0	0	0	0	0	0	1	0	0	0	0	1	0	0	1	0	0	1	0	0	0	0	0	0	0	0	0	0	0	0	0	0	0	0	0	0	1	0	0
638301.HMPREF0444_0263	[Complete]:- codon-table.11	--	78.682	1.9	30	1	1	1	0	1	0	1	1	1	0	0	0	1	1	1	1	1	0	0	0	0	1	0	1	0	0	0	1	0	0	1	1	0	1	0	1	0	1	1	0	0	0	0	0
638754422-stool1_revised_scaffold24295_1_gene93625	strand:+ start:27232 stop:28350 length:1119 start_codon:yes stop_codon:yes gene_type:complete [Complete] codon-table.11	--	42.646	4.8	20	1	1	1	1	1	1	0	0	0	0	0	0	0	0	0	1	1	0	0	0	0	1	0	0	0	0	0	0	1	0	0	0	1	0	1	0	0	1	0	1	1	1	0	0
638754422-stool1_revised_scaffold25334_1_gene109477	strand:+ start:15447 stop:18242 length:2796 start_codon:yes stop_codon:yes gene_type:complete [Complete] codon-table.11	--	102.36	1.6	1	1	1	1	0	0	0	0	0	0	0	0	0	0	0	0	0	0	0	0	0	0	0	0	0	0	0	0	0	0	0	0	0	0	1	0	0	0	0	0	0	0	0	0	0
679189.HMPREF9019_0580	[Complete]:- codon-table.11	--	44.118	17.8	3	5	1	3	0	0	0	0	0	0	0	0	0	0	0	0	0	0	0	2	0	0	0	0	0	0	0	0	0	0	0	0	0	0	0	0	0	0	0	1	0	0	0	0	0
V1.CD40-0_GL0002519	[gene] locus=scaffold74261_4:3:3320:- [Lack 3'-end] codon-table.11	--	128.63	1.1	169	1	1	1	2	3	3	4	4	3	4	2	2	1	2	2	2	3	2	2	2	4	2	2	0	2	3	4	3	3	3	1	3	3	2	2	3	4	3	2	3	0	2	4	1
706846339-stool1_revised_scaffold52040_1_gene109170	strand:- start:46 stop:2463 length:2418 start_codon:yes stop_codon:yes gene_type:complete [Complete] codon-table.11	--	86.913	1.7	41	1	1	1	1	1	1	0	0	1	1	0	1	1	0	1	0	1	1	1	0	1	0	0	1	0	0	1	0	1	1	0	1	0	1	1	1	1	1	1	0	0	0	1	1
763597684-stool1_revised_scaffold63898_1_gene165261	strand:- start:3825 stop:7385 length:3561 start_codon:no stop_codon:yes gene_type:incomplete [Lack 5'-end] codon-table.11	--	133.66	1.3	2	1	1	1	0	0	0	0	0	0	1	0	0	0	0	0	0	0	0	0	0	0	0	0	0	0	0	0	0	0	0	0	0	0	0	0	0	0	0	0	0	0	0	0	0
763678604-stool2_revised_C1080850_1_gene119452	strand:+ start:2 stop:523 length:522 start_codon:no stop_codon:yes gene_type:incomplete [Lack 5'-end] codon-table.11	--	19.365	6.4	26	1	1	1	0	0	0	0	1	1	1	1	0	1	1	0	0	1	1	0	0	0	1	0	0	0	0	0	0	0	0	1	0	0	1	0	0	1	0	0	1	0	0	1	0
MH0439_GL0062967	[gene] locus=scaffold45541_1:632:823:+ [Complete] codon-table.11	--	6.818	20.6	98	2	2	2	1	1	0	2	3	2	1	1	0	1	2	2	0	1	2	2	2	1	2	0	2	3	0	2	2	1	2	0	1	1	0	1	2	1	1	2	2	0	2	0	1
763840445-stool1_revised_scaffold33128_1_gene64033	strand:- start:4681 stop:23439 length:18759 start_codon:yes stop_codon:yes gene_type:complete [Complete] codon-table.11	--	643.2	0.8	49	3	2	3	0	0	0	2	0	2	1	0	3	0	0	1	0	0	0	0	1	0	0	1	0	2	0	2	0	0	0	0	1	0	2	0	2	1	1	1	1	1	2	0	2
763840445-stool2_revised_C896979_1_gene88711	strand:- start:2 stop:205 length:204 start_codon:yes stop_codon:no gene_type:incomplete [Lack 3'-end] codon-table.11	--	7.713	13.2	5	1	1	1	0	0	0	0	0	0	0	0	0	0	0	0	0	0	0	0	0	0	0	0	0	0	0	0	0	0	0	0	1	0	0	1	1	0	0	0	0	0	0	0	0
763840445-stool2_revised_scaffold51461_1_gene47339	strand:- start:3 stop:128 length:126 start_codon:yes stop_codon:no gene_type:incomplete [Lack 3'-end] codon-table.11	--	4.9729	28.6	15	1	1	1	0	0	1	0	1	1	0	0	0	0	0	0	0	0	0	0	1	1	0	0	0	0	0	0	0	0	0	0	0	0	0	0	0	0	0	0	0	1	0	1	0
763860675-stool1_revised_C1086493_1_gene151667	strand:+ start:264 stop:749 length:486 start_codon:yes stop_codon:no gene_type:incomplete [Lack 3'-end] codon-table.11	--	18.112	9.9	83	1	1	1	0	1	1	1	2	2	0	2	2	1	1	1	0	1	1	0	3	1	1	2	1	0	1	0	0	3	1	1	1	1	0	1	2	0	2	1	1	4	1	1	1
763860675-stool1_revised_C1187018_1_gene2654	strand:+ start:4201 stop:5583 length:1383 start_codon:yes stop_codon:yes gene_type:complete [Complete] codon-table.11	--	50.177	9.3	3	3	1	1	0	0	0	0	0	0	0	0	0	0	0	0	0	0	0	0	0	0	0	0	0	0	0	0	0	0	0	0	0	0	0	0	1	0	0	0	0	0	1	0	0
764042746-stool2_revised_C426454_1_gene28472	strand:+ start:223 stop:528 length:306 start_codon:yes stop_codon:no gene_type:incomplete [Lack 3'-end] codon-table.11	--	11.523	9.8	16	1	1	1	1	0	0	0	0	0	0	0	0	0	1	0	0	0	0	0	0	0	1	0	1	0	0	1	0	0	0	0	0	0	1	0	0	1	0	0	0	1	0	0	1
764062976-stool1_revised_C1157107_1_gene163743	strand:+ start:1 stop:552 length:552 start_codon:no stop_codon:no gene_type:incomplete [Lack both ends] codon-table.11	--	20.218	9.2	1	1	1	1	0	0	0	1	0	0	0	0	0	0	0	0	0	0	0	0	0	0	0	0	0	0	0	0	0	0	0	0	0	0	0	0	0	0	0	0	0	0	0	0	0
764062976-stool2_revised_C1040169_1_gene174352	strand:+ start:2 stop:538 length:537 start_codon:no stop_codon:yes gene_type:incomplete [Lack 5'-end] codon-table.11	--	19.781	12.4	1	1	1	1	0	0	0	0	0	0	0	0	0	0	0	0	0	0	0	0	0	0	0	0	0	0	0	0	0	0	0	0	0	0	0	0	0	0	0	0	0	0	0	0	0
764062976-stool2_revised_scaffold45953_1_gene14857	strand:- start:3 stop:890 length:888 start_codon:no stop_codon:no gene_type:incomplete [Lack both ends] codon-table.11	--	32.916	4.4	40	1	1	1	0	0	1	0	1	1	1	0	1	0	0	1	0	1	1	0	1	0	0	1	1	1	1	0	1	1	0	1	1	1	0	0	0	1	0	1	1	1	1	0	1
764143897-stool1_revised_C939378_1_gene138409	strand:+ start:1524 stop:4388 length:2865 start_codon:yes stop_codon:yes gene_type:complete [Complete] codon-table.11	--	106.14	3.7	40	2	2	2	0	1	0	0	0	0	0	1	1	0	1	0	0	1	1	0	0	0	0	1	1	0	1	1	0	0	1	0	1	1	0	1	1	0	1	1	0	0	1	0	1
764143897-stool1_revised_scaffold32693_1_gene4028	strand:+ start:2955 stop:3509 length:555 start_codon:yes stop_codon:yes gene_type:complete [Complete] codon-table.11	--	20.033	15.2	10	2	2	2	0	1	0	2	0	0	1	0	0	0	0	0	0	0	0	1	0	0	0	1	0	0	1	0	0	0	0	0	0	0	0	0	0	0	0	0	0	0	1	0	0
764224817-stool2_revised_scaffold10988_1_gene82083	strand:- start:3147 stop:5273 length:2127 start_codon:no stop_codon:yes gene_type:incomplete [Lack 5'-end] codon-table.11	--	81.521	2.8	33	1	1	1	0	1	0	0	1	0	0	1	1	0	1	0	0	1	1	0	0	0	0	1	0	0	1	1	0	0	1	0	1	0	0	1	1	0	1	0	0	0	2	0	1
764325968-stool2_revised_C752818_1_gene12985	strand:- start:2 stop:1117 length:1116 start_codon:no stop_codon:no gene_type:incomplete [Lack both ends] codon-table.11	--	39.874	8.3	45	1	1	1	1	2	2	1	1	0	1	0	0	1	1	0	0	2	0	1	0	1	0	1	0	2	0	0	1	2	0	1	0	0	2	0	0	1	2	1	2	1	0	1	0
MH0272_GL0029356	[gene] locus=scaffold71133_7:2:121:- [Lack 3'-end] codon-table.11	--	4.6084	20	67	1	1	1	1	1	1	1	1	1	1	1	0	1	1	1	1	1	1	1	1	1	1	1	1	1	1	1	1	1	1	1	1	1	1	1	1	1	1	1	1	1	1	1	1
764487809-stool2_revised_scaffold53657_1_gene136346	strand:+ start:3 stop:335 length:333 start_codon:no stop_codon:yes gene_type:incomplete [Lack 5'-end] codon-table.11	--	12.232	19.1	86	1	1	1	1	0	2	0	1	2	2	1	2	0	0	2	0	1	1	1	3	2	3	2	2	1	0	1	1	2	1	2	0	0	1	1	2	1	2	1	0	0	2	1	2
764588959-stool1_revised_scaffold13961_1_gene158829	strand:- start:8012 stop:10240 length:2229 start_codon:yes stop_codon:yes gene_type:complete [Complete] codon-table.11	--	83.898	3.1	12	1	1	1	1	0	0	0	0	0	0	0	0	0	0	1	0	0	0	0	0	0	0	0	0	0	0	0	0	0	0	1	0	1	0	0	0	0	0	1	1	0	1	0	0
764588959-stool1_revised_scaffold28936_1_gene37738	strand:- start:2816 stop:4396 length:1581 start_codon:yes stop_codon:yes gene_type:complete [Complete] codon-table.11	--	58.94	1.9	66	1	1	1	1	2	0	0	1	1	0	1	1	1	0	2	3	1	1	1	2	2	1	1	0	2	2	1	0	2	2	0	2	0	0	0	1	0	0	2	1	1	0	2	1
764588959-stool1_revised_scaffold2998_1_gene142956	strand:+ start:12255 stop:13682 length:1428 start_codon:yes stop_codon:yes gene_type:complete [Complete] codon-table.11	--	53.23	2.1	28	1	1	1	0	0	2	0	0	0	1	0	0	1	0	0	1	0	0	1	2	2	0	0	0	0	1	0	1	0	0	1	0	0	0	0	0	0	0	0	1	1	0	2	0
764588959-stool1_revised_scaffold36456_1_gene55770	strand:+ start:4973 stop:6109 length:1137 start_codon:yes stop_codon:yes gene_type:complete [Complete] codon-table.11	--	43.322	4.2	50	1	1	1	2	1	0	1	0	1	1	0	0	1	1	0	1	1	0	1	0	1	1	2	1	2	0	1	0	1	1	0	1	2	1	2	0	0	1	1	3	0	0	2	0
764588959-stool1_revised_scaffold3926_2_gene159499	strand:- start:1420 stop:2703 length:1284 start_codon:yes stop_codon:yes gene_type:complete [Complete] codon-table.11	--	46.207	2.8	5	1	1	1	0	0	0	1	0	0	0	0	0	0	0	0	1	0	0	0	0	0	0	0	0	0	0	0	0	0	1	0	0	0	0	0	0	0	0	0	0	0	0	0	0
764669880-stool1_revised_C404625_1_gene26846	strand:+ start:1 stop:639 length:639 start_codon:no stop_codon:yes gene_type:incomplete [Lack 5'-end] codon-table.11	--	23.849	8	1	1	1	1	0	0	0	0	0	0	0	0	0	0	0	0	0	0	0	1	0	0	0	0	0	0	0	0	0	0	0	0	0	0	0	0	0	0	0	0	0	0	0	0	0
764669880-stool1_revised_C433253_1_gene46914	strand:- start:331 stop:1464 length:1134 start_codon:no stop_codon:yes gene_type:incomplete [Lack 5'-end] codon-table.11	--	42.333	9.3	15	3	3	3	0	0	0	1	1	0	0	0	0	1	0	0	1	1	0	0	0	0	0	0	0	1	0	0	0	0	0	0	0	0	0	0	1	0	0	0	1	0	1	0	0
764669880-stool1_revised_scaffold10839_1_gene26058	strand:+ start:229 stop:390 length:162 start_codon:yes stop_codon:yes gene_type:complete [Complete] codon-table.11	--	5.9969	22.6	8	1	1	1	0	0	0	1	0	0	0	0	0	0	0	0	0	0	0	0	0	0	0	0	0	0	0	0	1	0	0	0	1	0	0	0	0	0	0	0	0	1	0	0	0
V1.FI20_GL0189204	[gene] locus=scaffold33406_1:16392:17186:+ [Complete] codon-table.11	--	29.784	6.8	106	1	1	1	1	2	2	2	2	2	1	2	2	1	1	2	2	2	1	1	2	1	1	2	1	3	2	2	1	1	2	2	1	1	1	1	2	1	1	2	2	3	1	1	1
765013792-stool1_revised_C358495_1_gene69235	strand:- start:1 stop:648 length:648 start_codon:no stop_codon:no gene_type:incomplete [Lack both ends] codon-table.11	--	23.896	11.6	7	1	1	1	0	0	0	1	0	0	0	0	0	0	0	0	1	0	0	0	0	0	1	0	0	0	0	0	0	0	0	0	0	0	0	0	0	0	0	0	1	0	0	0	0
765013792-stool1_revised_C392431_1_gene721	strand:- start:3 stop:1409 length:1407 start_codon:yes stop_codon:no gene_type:incomplete [Lack 3'-end] codon-table.11	--	50.709	3	18	1	1	1	0	0	0	0	0	0	0	0	0	0	0	0	1	0	0	0	1	0	1	0	0	0	0	0	0	2	0	1	0	0	0	0	0	0	0	0	0	2	0	0	0
765094712-stool1_revised_scaffold1558_2_gene25743	strand:- start:2158 stop:3120 length:963 start_codon:yes stop_codon:yes gene_type:complete [Complete] codon-table.11	--	37.805	3.4	65	1	1	1	0	1	0	0	2	1	1	1	0	1	0	0	2	0	1	1	1	1	1	1	2	1	1	0	0	1	2	0	1	1	1	1	2	1	1	1	1	1	2	1	2
765620695-stool1_revised_scaffold16246_1_gene129314	strand:- start:1615 stop:2109 length:495 start_codon:no stop_codon:yes gene_type:incomplete [Lack 5'-end] codon-table.11	--	18.223	10.4	33	1	1	1	1	0	0	1	1	0	0	1	1	0	0	0	0	1	0	1	0	0	1	0	1	1	0	1	0	0	1	1	1	0	0	0	0	0	0	1	1	1	1	0	1
MH0421_GL0026898	[gene] locus=scaffold157024_2:171526:173862:+ [Complete] codon-table.11	--	92.156	1.9	1	1	1	1	0	0	0	0	0	0	0	0	0	0	0	0	0	0	0	0	0	0	0	0	0	0	0	0	0	0	0	1	0	0	0	0	0	0	0	0	0	0	0	0	0
MH0250_GL0133108	[gene] locus=scaffold48438_2:5999:7885:+ [Complete] codon-table.11	--	67.587	5.1	40	3	1	1	1	0	0	0	1	1	1	0	0	0	1	0	0	1	2	0	0	0	1	2	0	1	0	1	0	0	0	1	2	1	2	0	2	0	1	0	0	0	2	0	0
768724.HMPREF9131_0460	[Complete]:- codon-table.11	--	23.934	8	157	2	1	2	3	4	0	3	1	1	2	3	3	0	2	2	2	2	3	2	1	0	3	1	3	3	4	3	1	1	3	3	2	2	2	3	3	2	1	3	3	0	3	2	3
V1.UC35-0_GL0142191	[gene] locus=scaffold95566_1:2:544:+ [Lack both ends] codon-table.11	--	19.151	8.3	2	1	1	1	0	0	0	0	0	0	0	0	0	0	0	0	0	0	0	0	0	0	0	0	0	0	0	0	0	0	0	0	1	1	0	0	0	0	0	0	0	0	0	0	0
888828.HMPREF9417_0868	[Complete]:- codon-table.11	--	110.4	0.9	15	1	1	1	0	1	0	0	0	0	0	0	0	0	0	0	0	1	0	0	0	0	0	1	0	0	0	0	0	1	1	0	0	0	0	0	0	0	0	0	0	0	0	0	0
891391.LAC30SC_05205	[Complete]:- codon-table.11	--	78.786	2	1	1	1	1	0	0	1	0	0	0	0	0	0	0	0	0	0	0	0	0	0	0	0	0	0	0	0	0	0	0	0	0	0	0	0	0	0	0	0	0	0	0	0	0	0
V1.UC17-2_GL0083967	[gene] locus=scaffold5866_6:9646:10593:- [Lack 5'-end] codon-table.11	--	36.897	2.5	38	1	1	1	1	0	0	1	0	1	1	0	1	0	1	1	0	1	0	0	0	0	0	1	1	0	1	0	0	0	1	1	1	0	1	1	1	1	0	1	0	0	1	1	1
A125_26484	hypothetical protein DBY22_08395	--	110.51	2.1	4	1	1	1	0	0	0	0	0	0	0	0	0	0	0	0	0	0	0	0	0	0	0	0	0	0	1	1	0	0	1	0	0	0	0	0	0	0	0	0	0	0	0	0	0
A125_51870	Fibronectin type III domain-containing protein	--	23.342	6.9	1	1	1	1	0	0	0	0	0	0	0	0	0	0	0	0	0	1	0	0	0	0	0	0	0	0	0	0	0	0	0	0	0	0	0	0	0	0	0	0	0	0	0	0	0
A145_4880	putative uncharacterized protein	--	37.186	6.6	42	1	1	1	1	1	3	0	0	1	0	0	1	0	0	1	1	0	0	2	1	3	0	0	1	0	0	0	1	0	1	1	0	1	0	1	1	1	2	0	0	1	0	1	0
A160_138234	iron-containing alcohol dehydrogenase	--	37.214	3.6	140	2	2	2	1	3	1	1	3	2	1	4	4	2	3	3	2	2	2	1	0	0	2	2	2	2	2	2	2	0	2	2	2	3	1	3	3	2	3	3	2	0	2	0	2
A160_60083	LuxR family transcriptional regulator	--	10.139	12.4	3	1	1	1	0	0	0	0	0	0	0	0	0	0	0	0	0	0	0	0	0	0	0	0	0	0	0	0	0	0	0	0	0	0	0	0	0	1	1	1	0	0	0	0	0
A160_8230	MULTISPECIES: tRNA(ANN) t(6)A37 threonylcarbamoyladenosine modification protein	--	20.238	13.7	7	1	1	1	0	0	2	0	0	0	0	1	0	0	0	0	0	0	0	0	0	0	0	0	0	0	0	0	0	0	0	0	0	0	0	1	0	0	1	0	0	0	0	0	0
A160_90031	DUF4198 domain-containing protein	--	23.213	24.1	4	4	1	4	0	0	0	0	0	0	0	0	0	0	0	0	0	0	0	4	0	0	0	0	0	0	0	0	0	0	0	0	0	0	0	0	0	0	0	0	0	0	0	0	0
BGI-15A_GL0006886	[gene] locus=scaffold53540_1:1981:3204:+ [Complete] codon-table.11	--	48.461	5.7	33	2	2	2	2	0	1	1	1	0	1	0	1	2	0	0	0	1	0	0	1	1	0	0	2	1	0	0	0	1	0	1	0	0	0	1	1	0	1	0	0	1	0	1	1
T2D-57A_GL0042222	[gene] locus=C795561_1:5843:6088:+ [Complete] codon-table.11	--	8.941	18.5	58	1	1	1	1	1	0	1	1	2	1	1	1	1	0	1	1	1	1	0	1	0	1	1	1	1	1	1	1	1	1	0	1	1	1	1	0	0	1	1	1	1	1	1	1
BGI-28A_GL0032644	[gene] locus=scaffold15355_1:8:3256:- [Lack 5'-end] codon-table.11	--	119.88	2.3	61	2	2	2	1	1	1	1	2	1	1	1	1	1	1	1	1	1	1	1	1	1	0	1	0	1	1	1	1	1	1	1	1	1	0	1	1	1	1	1	1	0	1	1	1
DLF003_GL0001402	[gene] locus=scaffold29891_1:23588:25072:+ [Complete] codon-table.11	--	53.666	3	60	1	1	1	0	2	0	0	1	0	0	1	1	1	1	2	1	1	1	1	0	2	0	2	1	1	1	2	0	1	3	0	1	1	1	1	1	1	2	1	0	1	2	1	2
MH0043_GL0034635	[gene] locus=scaffold7285_4:8667:9509:+ [Complete] codon-table.11	--	31.587	2.9	87	1	1	1	1	0	1	0	1	2	1	1	1	2	2	1	0	1	1	1	2	2	1	2	1	1	2	2	0	0	0	2	0	2	1	1	1	2	1	3	1	2	2	1	2
DLF006_GL0037010	[gene] locus=scaffold42885_2:17201:17443:- [Complete] codon-table.11	--	9.8091	18.8	82	1	1	1	0	1	2	1	0	2	2	2	1	1	1	0	3	1	1	1	2	2	1	2	1	3	1	1	0	0	2	1	2	2	1	2	1	1	1	1	0	2	1	4	1
DLF008_GL0022256	[gene] locus=scaffold5415_1:10625:11605:- [Complete] codon-table.11	--	36.02	3.7	8	1	1	1	0	0	0	0	0	0	0	0	0	0	0	0	0	1	0	0	1	0	0	0	0	0	0	0	0	0	1	0	0	0	0	0	1	0	1	0	0	0	0	0	0
DLF008_GL0032945	[gene] locus=scaffold17119_1:11961:15293:- [Complete] codon-table.11	--	124.28	1.2	4	1	1	1	0	0	0	0	0	0	0	0	0	0	0	0	0	0	0	0	0	0	0	0	0	0	1	0	0	0	0	0	0	0	0	0	0	0	0	0	0	0	1	0	0
NLM027_GL0010980	[gene] locus=scaffold19676_4:3:173:- [Lack 3'-end] codon-table.11	--	6.6295	21.1	54	1	1	1	1	1	1	0	1	0	0	1	1	1	1	1	1	1	1	1	0	0	0	1	1	0	1	1	1	1	1	1	1	1	1	1	1	1	1	0	0	1	0	1	1
DLF014_GL0040726	[gene] locus=scaffold4231_2:386:769:- [Lack 5'-end] codon-table.11	--	14.371	11.8	1	1	1	1	0	0	0	0	0	0	0	0	0	0	0	0	0	0	0	0	0	0	0	0	0	0	0	0	0	0	0	0	0	0	0	0	0	0	0	0	0	0	0	0	0
DLM007_GL0033419	[gene] locus=scaffold45063_2:6205:6642:- [Lack 5'-end] codon-table.11	--	16.69	6.2	9	1	1	1	1	0	0	0	0	0	0	0	0	0	0	0	0	0	0	0	0	0	0	0	0	0	0	0	0	0	0	0	0	1	0	0	0	0	0	0	0	0	0	0	0
DLM008_GL0007333	[gene] locus=scaffold12104_7:3:584:- [Lack both ends] codon-table.11	--	22.846	8.2	45	1	1	1	1	1	0	1	1	0	0	0	1	0	1	1	0	1	0	1	1	1	0	1	1	0	1	1	0	0	1	1	1	0	0	1	1	1	1	1	0	0	1	1	1
DLM010_GL0017304	[gene] locus=scaffold45127_1:3831:5303:- [Complete] codon-table.11	--	52.506	1.8	2	1	1	1	0	0	0	0	0	0	0	0	0	0	0	0	0	0	0	0	0	0	1	0	0	0	0	0	0	0	0	0	0	0	0	0	0	0	0	0	0	0	0	0	0
DLM012_GL0031878	[gene] locus=scaffold102_4:9280:11451:+ [Complete] codon-table.11	--	81.528	2.4	33	2	1	2	0	1	0	1	1	1	0	1	1	0	1	1	0	1	0	0	1	0	0	1	0	0	1	1	0	0	1	0	1	0	0	1	1	0	1	0	0	0	1	0	1
DLM013_GL0008988	[gene] locus=scaffold970_5:3009:4514:- [Complete] codon-table.11	--	56.853	4.2	109	2	2	2	2	4	0	1	2	1	2	2	2	0	2	1	0	2	3	0	1	0	0	2	2	1	3	3	0	0	2	1	3	2	2	4	1	2	0	2	2	1	2	0	3
DLM013_GL0011550	[gene] locus=scaffold13406_4:2018:4006:+ [Lack 3'-end] codon-table.11	--	72.628	1.5	63	1	1	1	1	1	0	1	1	1	1	1	1	1	1	1	1	1	1	0	1	0	1	1	1	1	1	0	1	0	1	2	1	1	0	1	1	1	1	1	1	1	1	1	1
DLM013_GL0016579	[gene] locus=scaffold11576_6:21:923:+ [Complete] codon-table.11	--	33.197	4.7	13	1	1	1	0	0	0	0	0	0	0	0	0	0	0	0	0	0	0	0	0	0	0	0	0	0	1	0	0	0	0	0	0	0	0	0	1	1	1	0	0	0	1	0	0
MH0192_GL0136651	[gene] locus=scaffold4221_7:1571:2863:+ [Complete] codon-table.11	--	49.038	7.4	65	2	2	2	1	0	0	1	2	0	0	0	0	4	1	1	2	1	2	1	1	3	2	2	1	2	0	2	0	0	1	2	2	0	0	1	1	0	1	1	1	0	1	2	1
DLM014_GL0039092	[gene] locus=scaffold48694_3:5186:6475:+ [Complete] codon-table.11	--	47.975	7.2	16	1	1	1	0	0	3	0	0	0	0	0	0	0	0	0	0	0	0	1	0	1	0	0	0	0	0	0	0	0	0	0	0	0	0	1	0	0	0	0	0	0	0	0	1
N038A_GL0052733	[gene] locus=scaffold14545_9:525:1520:- [Complete] codon-table.11	--	38.472	3.3	9	1	1	1	0	0	1	0	0	0	0	0	0	0	0	0	0	0	0	0	0	0	0	0	0	0	0	0	0	1	0	1	0	0	0	0	0	1	0	0	0	1	0	0	0
V1.CD30-0_GL0017288	[gene] locus=scaffold92541_7:8123:9889:- [Complete] codon-table.11	--	63.1	1.5	13	1	1	1	0	0	0	1	0	0	1	0	0	0	0	0	1	0	0	1	0	0	1	0	0	0	0	0	1	0	0	0	0	1	1	0	0	0	0	0	1	0	0	1	0
DLM022_GL0010667	[gene] locus=scaffold55839_1:223:1035:- [Complete] codon-table.11	--	31.278	8.9	69	1	1	1	0	2	0	0	0	0	0	3	2	0	2	0	0	0	2	0	0	0	0	2	1	0	3	2	0	0	2	0	3	4	0	2	1	0	0	0	0	0	2	0	2
DLM022_GL0096173	[gene] locus=scaffold41792_5:17469:22475:+ [Complete] codon-table.11	--	186.19	3.4	15	3	3	3	0	1	1	0	0	0	0	0	0	1	0	0	0	0	1	0	0	1	0	1	0	0	0	0	0	0	0	0	0	1	0	1	0	0	1	0	1	0	0	0	1
DOF008_GL0020140	[gene] locus=scaffold14400_1:106794:107645:- [Complete] codon-table.11	--	33.237	6	56	1	1	1	1	1	0	1	1	1	1	1	0	1	1	1	1	1	1	1	1	1	1	0	1	1	1	1	0	0	0	1	1	0	1	1	1	0	0	1	1	0	1	0	1
NLM027_GL0035017	[gene] locus=scaffold17543_1:7780:9240:+ [Complete] codon-table.11	--	54.786	2.7	1	1	1	1	0	0	0	0	0	0	0	0	0	0	0	0	0	0	0	0	0	0	0	0	0	0	0	0	0	0	0	0	0	0	0	0	0	0	0	0	0	0	0	0	0
DOM012_GL0046381	[gene] locus=scaffold597_7:3676:7224:+ [Complete] codon-table.11	--	130.93	2.7	20	2	2	2	0	0	1	0	1	1	0	0	0	0	0	0	0	0	1	0	1	1	0	0	0	0	1	0	1	1	0	0	1	0	0	0	0	0	1	0	0	0	0	0	0
DOM012_GL0076715	[gene] locus=scaffold11105_18:1816:3252:+ [Lack 3'-end] codon-table.11	--	52.537	4.6	3	1	1	1	0	0	0	0	0	0	0	0	0	0	0	0	0	0	0	0	0	0	0	0	0	1	0	0	0	0	0	0	0	0	0	0	0	0	0	0	0	0	0	0	0
MH0015_GL0034791	[gene] locus=scaffold59627_3:340:696:- [Complete] codon-table.11	--	12.95	11	4	1	1	1	0	0	0	1	0	0	0	0	0	0	0	0	0	0	0	0	0	0	0	0	0	0	0	0	0	0	0	1	0	0	1	0	0	0	0	0	1	0	0	0	0
ED10A_GL0100975	[gene] locus=C892539_1:3:536:+ [Lack both ends] codon-table.11	--	18.516	7.3	2	1	1	1	0	0	0	0	0	0	0	0	0	0	0	0	0	1	1	0	0	0	0	0	0	0	0	0	0	0	0	0	0	0	0	0	0	0	0	0	0	0	0	0	0
N046A_GL0014308	[gene] locus=scaffold28606_1:8527:11754:+ [Lack 3'-end] codon-table.11	--	114.1	2.8	6	1	1	1	0	0	0	0	0	0	0	0	0	0	0	0	0	0	0	0	0	0	1	0	0	0	0	0	0	1	0	0	0	0	0	0	0	0	0	0	0	2	0	0	0
MH0343_GL0106344	[gene] locus=scaffold74736_1:362:784:+ [Lack 3'-end] codon-table.11	--	14.748	6.4	24	1	1	1	0	0	0	0	0	0	2	1	0	0	0	0	0	0	0	0	1	0	0	1	0	0	1	0	0	0	1	0	1	0	0	1	0	0	1	1	0	0	1	0	1
ED14A_GL0068975	[gene] locus=scaffold17432_8:1:717:+ [Lack 5'-end] codon-table.11	--	26.361	3.8	19	1	1	1	0	1	0	0	1	1	0	1	0	0	1	1	0	1	1	0	1	0	0	1	0	0	1	0	0	0	0	0	1	0	0	1	1	0	0	0	0	0	0	0	1
ED15A_GL0058090	[gene] locus=scaffold86_4:26064:27758:- [Complete] codon-table.11	--	61.907	3	5	1	1	1	0	0	0	0	0	0	0	0	0	0	0	0	0	0	0	1	0	0	0	0	1	0	0	0	0	0	0	0	0	0	0	0	0	0	0	0	0	0	0	0	0
MH0140_GL0082777	[gene] locus=scaffold89696_4:2166:2675:- [Lack 5'-end] codon-table.11	--	18.914	7.1	47	1	1	1	0	1	0	0	1	0	1	1	1	0	1	0	1	1	1	1	0	0	1	1	1	1	0	1	0	0	1	0	1	1	0	1	1	1	1	1	1	1	1	0	1
ED16A_GL0102289	[gene] locus=scaffold17656_6:1305:2522:+ [Complete] codon-table.11	--	48.909	3	2	1	1	1	0	0	0	0	0	0	0	0	0	0	0	0	0	0	1	0	0	0	0	0	0	0	0	0	0	0	0	0	0	0	0	0	0	0	0	0	0	0	0	0	0
ED16A_GL0140953	[gene] locus=scaffold79877_1:30241:30912:+ [Complete] codon-table.11	--	23.822	4	25	1	1	1	1	0	1	0	0	0	0	1	0	1	0	0	1	1	1	1	0	1	0	0	0	0	1	0	1	0	1	0	0	1	0	1	0	1	2	0	0	0	0	0	0
H33_60325	aldo/keto reductase	--	31.44	3.2	31	2	1	2	2	0	0	0	0	1	0	0	0	2	0	0	0	0	0	0	1	0	0	0	1	0	0	1	0	0	0	1	1	0	0	1	1	1	0	1	1	1	2	0	1
H44_169192	ATP-utilizing enzymes of the PP-loop superfamily	--	27.179	5.3	26	1	1	1	0	0	0	0	0	1	0	0	0	0	0	2	1	1	0	0	0	0	0	1	1	0	0	0	0	0	0	0	0	2	0	0	0	1	1	1	0	0	0	0	0
T2D-110A_GL0040360	[gene] locus=scaffold24260_3:1:885:+ [Lack 5'-end] codon-table.11	--	31.181	4.4	18	1	1	1	0	0	0	0	0	0	0	1	0	0	0	0	0	1	0	0	0	1	0	1	1	0	0	0	0	0	0	0	1	0	1	1	1	0	0	0	1	0	0	0	1
H48_68113	leucine Rich Repeat protein	--	26.108	15.8	11	2	2	2	1	0	0	0	1	0	0	0	0	0	0	1	1	0	0	0	0	0	0	0	0	0	0	0	0	0	0	0	0	1	0	0	0	0	0	0	0	0	0	1	0
O2.UC15-1_GL0145589	[gene] locus=scaffold48283_5:5370:5804:+ [Complete] codon-table.11	--	15.942	7.6	37	1	1	1	0	1	0	0	1	0	0	1	1	0	1	1	1	0	1	0	0	0	0	1	1	0	1	1	0	0	1	0	1	1	0	1	1	0	1	1	0	0	1	0	0
HT14A_GL0029744	[gene] locus=scaffold13359_8:3104:4453:- [Complete] codon-table.11	--	50.411	3.3	41	1	1	1	0	1	0	0	0	0	0	0	0	0	1	0	1	1	3	0	0	0	0	1	3	0	0	0	0	1	2	0	1	3	0	0	2	1	1	2	0	1	0	0	2
HT14A_GL0038724	[gene] locus=scaffold29227_11:11396:12322:- [Lack 5'-end] codon-table.11	--	33.478	5.2	94	1	1	1	0	1	2	1	2	1	2	2	1	2	2	1	1	1	1	1	0	0	2	2	1	1	2	0	1	1	0	1	2	1	2	1	2	1	2	1	2	2	2	3	2
HT14A_GL0040767	[gene] locus=scaffold7907_5:1926:3638:- [Complete] codon-table.11	--	60.756	3.5	14	1	1	1	0	0	0	0	0	0	0	0	0	0	1	1	0	0	0	0	0	0	0	0	0	0	0	0	0	0	0	0	1	1	0	1	1	0	1	2	0	0	0	0	0
HT14A_GL0089632	[gene] locus=scaffold15944_6:1086:1922:+ [Complete] codon-table.11	--	29.961	4.3	26	1	1	1	0	0	0	1	1	1	0	1	0	0	0	0	0	1	0	0	0	0	1	1	1	1	0	0	0	0	0	1	0	0	1	0	0	0	0	0	1	0	1	0	1
HT25A_GL0015355	[gene] locus=scaffold63977_1:5494:6405:- [Complete] codon-table.11	--	33.225	4	12	1	1	1	0	0	0	0	0	0	1	1	1	0	0	0	1	1	1	0	0	0	0	0	0	0	0	0	0	0	0	0	0	0	0	0	0	0	0	0	0	0	0	0	0
HT25A_GL0112919	[gene] locus=scaffold48109_2:37363:38451:+ [Complete] codon-table.11	--	42.025	2.2	63	1	1	1	1	1	0	1	1	1	1	1	1	1	1	1	1	1	1	1	1	1	1	1	1	1	1	2	1	1	1	1	1	0	1	1	1	1	1	1	1	1	0	1	0
HT8A_GL0059223	[gene] locus=scaffold32646_1:24573:25307:+ [Complete] codon-table.11	--	25.653	3.7	19	1	1	1	0	0	0	1	1	0	1	0	0	0	0	1	0	0	0	0	0	0	1	0	0	0	0	0	0	1	1	1	0	0	0	0	0	0	1	0	1	1	0	0	0
HT8A_GL0085931	[gene] locus=scaffold8000_4:2735:5230:+ [Complete] codon-table.11	--	91.945	4.3	3	2	2	2	0	0	0	0	0	0	0	0	0	0	0	0	0	0	0	0	0	0	0	0	0	0	0	0	1	0	0	0	0	0	0	0	0	0	0	0	0	0	0	0	0
MH0002_GL0023162	[gene] locus=scaffold29400_1:333:1622:+ [Complete] codon-table.11	--	48.092	4.7	3	1	1	1	0	0	0	0	0	0	0	0	0	0	0	0	0	0	0	0	0	0	0	0	0	0	0	0	0	0	0	0	0	0	0	0	0	0	0	0	0	0	0	0	1
MH0152_GL0007705	[gene] locus=scaffold3376_10:2422:3711:- [Complete] codon-table.11	--	47.545	6.3	1	2	1	1	0	0	0	0	0	0	0	0	0	0	0	0	0	0	0	1	0	0	0	0	0	0	0	0	0	0	0	0	0	0	0	0	0	0	0	0	0	0	0	0	0
MH0003_GL0019890	[gene] locus=scaffold1651_1:4767:5198:- [Complete] codon-table.11	--	16.944	11.2	28	1	1	1	0	1	1	0	0	1	0	0	1	0	1	0	1	1	0	0	1	1	1	0	0	1	1	0	0	1	0	1	0	0	0	0	1	0	1	1	0	1	0	0	0
MH0003_GL0022572	[gene] locus=scaffold10587_5:30962:32278:- [Complete] codon-table.11	--	48.257	7.5	28	1	1	1	0	0	0	0	1	1	0	0	0	0	1	0	0	1	1	0	0	0	0	1	0	1	0	1	0	0	1	0	1	1	1	1	1	0	1	0	0	0	0	0	1
MH0003_GL0026953	[gene] locus=scaffold2240_2:82:1218:- [Complete] codon-table.11	--	43.156	2.4	8	1	1	1	1	0	0	0	0	0	0	0	1	0	0	0	0	0	0	1	0	0	0	0	0	0	0	0	0	0	1	1	0	0	0	0	0	0	0	0	0	1	0	0	0
MH0004_GL0006897	[gene] locus=scaffold20284_2:741:1931:+ [Complete] codon-table.11	--	43.105	3.8	7	1	1	1	0	0	0	1	0	0	0	0	0	0	0	0	1	0	0	0	0	0	0	0	1	1	0	0	1	0	0	0	0	1	0	0	0	0	0	0	1	0	0	0	0
MH0005_GL0007876	[gene] locus=scaffold31824_3:518:1732:+ [Complete] codon-table.11	--	45.977	6.4	64	2	2	2	1	1	1	0	1	1	0	1	1	1	2	2	0	1	1	1	1	1	1	1	1	1	1	2	0	1	1	1	2	1	1	1	1	1	1	2	1	1	1	1	1
MH0034_GL0003620	[gene] locus=scaffold2013_1:36:1484:- [Complete] codon-table.11	--	56.277	2.1	15	1	1	1	1	0	0	0	0	0	0	0	0	0	0	0	1	0	0	1	1	0	0	0	0	0	0	0	0	0	1	0	0	1	0	1	0	1	1	0	1	0	0	1	0
MH0006_GL0044970	[gene] locus=scaffold65787_7:714:2348:+ [Complete] codon-table.11	--	58.179	6.4	2	2	2	2	0	0	0	0	0	0	0	0	0	0	0	0	0	0	0	1	0	0	0	0	0	0	0	0	0	0	0	0	0	0	0	0	0	0	0	0	0	0	0	0	0
MH0006_GL0110175	[gene] locus=scaffold119063_2:4233:6023:+ [Complete] codon-table.11	--	65.754	2.5	2	1	1	1	0	0	0	0	0	0	0	0	0	0	0	0	0	0	0	0	0	0	0	0	0	0	0	0	0	0	0	0	0	0	0	0	0	0	0	1	0	0	0	0	0
MH0006_GL0111921	[gene] locus=scaffold8905_9:22765:23559:- [Complete] codon-table.11	--	29.115	5.3	53	1	1	1	1	1	0	0	1	1	1	1	1	0	1	1	1	1	1	1	1	0	0	1	1	1	0	1	0	1	1	1	1	1	1	1	0	0	1	1	1	1	1	1	1
MH0433_GL0052344	[gene] locus=scaffold30664_1:1750:3615:- [Complete] codon-table.11	--	67.995	2.7	46	2	2	2	2	1	0	1	2	0	1	1	1	0	2	0	0	0	1	0	2	0	1	1	1	3	0	1	1	0	0	0	0	1	0	2	0	0	1	1	2	0	0	0	0
V1.CD7-0_GL0072713	[gene] locus=scaffold40322_1:19876:20916:+ [Complete] codon-table.11	--	39.294	2.6	69	1	1	1	1	1	0	1	1	1	1	1	1	1	1	1	1	1	1	1	2	1	1	1	1	1	1	1	1	0	1	1	1	1	1	1	1	1	1	1	1	0	1	1	1
O2.UC2-2_GL0109122	[gene] locus=scaffold107514_1:13380:15887:- [Complete] codon-table.11	--	96.696	1.8	112	1	1	1	5	2	0	0	1	1	0	3	3	1	2	2	1	3	2	0	0	0	0	3	5	0	3	4	0	0	1	0	2	1	0	2	3	2	2	1	0	0	2	0	3
MH0007_GL0004998	[gene] locus=scaffold9751_8:267:590:- [Lack 5'-end] codon-table.11	--	12.399	13.1	2	1	1	1	0	0	0	0	0	0	0	0	0	0	0	0	0	0	0	0	0	1	0	0	0	0	0	0	0	0	0	0	0	0	0	0	0	0	0	0	0	0	0	1	0
MH0369_GL0108354	[gene] locus=scaffold93425_2:2:598:+ [Lack both ends] codon-table.11	--	21.227	4.5	22	1	1	1	0	0	0	0	0	0	0	2	1	0	0	1	0	0	1	0	0	0	0	1	0	0	0	0	1	0	0	0	1	0	0	0	1	0	0	1	0	0	1	0	1
MH0425_GL0041909	[gene] locus=scaffold24729_2:5034:6230:- [Complete] codon-table.11	--	43.357	6.8	2	2	1	2	0	0	0	0	0	0	0	0	0	0	0	0	0	0	0	2	0	0	0	0	0	0	0	0	0	0	0	0	0	0	0	0	0	0	0	0	0	0	0	0	0
MH0011_GL0068163	[gene] locus=scaffold49459_1:3367:3528:- [Complete] codon-table.11	--	5.8606	28.3	58	1	1	1	1	1	1	0	1	1	1	1	1	1	1	1	0	1	1	1	1	1	1	1	0	0	1	1	0	1	1	1	1	0	1	1	1	1	1	1	0	1	1	1	1
MH0011_GL0090776	[gene] locus=scaffold71317_2:13887:14438:+ [Complete] codon-table.11	--	21.285	5.5	5	1	1	1	0	0	0	0	0	0	0	0	0	0	0	0	0	0	0	0	0	0	0	0	0	0	0	0	0	0	0	0	1	0	0	0	0	0	0	0	0	0	0	0	1
MH0012_GL0034828	[gene] locus=scaffold77796_1:2719:3720:- [Complete] codon-table.11	--	35.395	4.8	41	1	1	1	0	1	0	1	1	1	1	0	0	0	1	1	1	1	0	0	0	0	1	0	0	1	1	1	0	0	0	2	1	1	1	0	1	1	0	1	1	0	0	1	1
MH0012_GL0071581	[gene] locus=scaffold101076_1:1524:2279:+ [Complete] codon-table.11	--	27.392	6	6	1	1	1	0	0	0	0	0	0	0	0	0	0	0	2	0	0	0	0	0	0	0	0	0	0	0	0	0	0	0	0	0	0	0	0	1	0	0	0	0	0	1	0	0
MH0030_GL0015726	[gene] locus=scaffold20924_15:7745:8524:- [Complete] codon-table.11	--	29.882	3.5	7	1	1	1	0	0	0	0	0	0	0	0	0	0	0	0	0	0	0	0	0	0	0	0	1	0	1	0	0	0	0	0	0	0	0	0	0	0	0	0	0	0	0	2	0
MH0012_GL0135968	[gene] locus=scaffold133519_1:10263:11063:+ [Complete] codon-table.11	--	30.105	3	40	1	1	1	0	1	0	0	0	0	0	1	1	0	1	0	0	0	1	0	0	0	0	1	1	0	1	1	0	0	1	0	1	2	0	0	1	0	1	1	0	0	1	0	2
MH0012_GL0151304	[gene] locus=scaffold17921_3:18074:21892:+ [Complete] codon-table.11	--	143.27	1.2	1	1	1	1	0	0	0	0	0	0	0	0	0	0	0	0	0	0	0	0	0	0	0	0	0	0	0	0	0	0	0	0	0	0	0	0	0	0	0	0	0	0	0	0	0
MH0012_GL0162654	[gene] locus=scaffold68227_1:5697:6572:+ [Complete] codon-table.11	--	33.564	3.8	29	1	1	1	0	0	1	1	1	1	0	1	1	0	1	0	1	0	1	1	0	0	1	1	1	0	0	0	0	0	0	1	0	0	0	1	0	0	0	0	1	0	0	1	0
MH0012_GL0171856	[gene] locus=scaffold8366_2:1524:2720:- [Complete] codon-table.11	--	44.732	4.5	10	1	1	1	1	0	0	0	0	0	0	1	1	1	0	1	0	0	0	0	0	0	0	0	1	0	0	0	0	0	0	0	0	0	0	0	1	1	0	0	0	0	0	0	1
MH0012_GL0178791	[gene] locus=scaffold63860_2:3401:4189:- [Complete] codon-table.11	--	28.661	3.8	52	1	1	1	1	0	1	1	1	1	1	1	1	1	1	1	1	0	1	0	1	1	1	1	1	1	1	1	0	1	1	1	1	1	1	1	1	0	1	1	0	0	1	1	1
MH0012_GL0190733	[gene] locus=scaffold133055_2:45:944:- [Lack 5'-end] codon-table.11	--	34.109	4.3	35	1	1	1	1	0	0	1	0	1	0	0	1	0	0	0	0	1	1	0	0	0	0	1	0	0	0	1	0	1	0	1	1	1	0	1	0	1	1	0	1	2	1	0	1
MH0012_GL0239263	[gene] locus=scaffold58964_1:4606:6300:- [Complete] codon-table.11	--	60.791	2.8	114	1	1	1	2	1	1	1	1	1	1	2	2	1	2	3	2	2	2	1	2	1	1	3	1	1	2	2	1	3	1	2	2	1	1	2	2	2	1	1	2	2	1	1	4
MH0013_GL0017462	[gene] locus=scaffold7872_4:1:441:+ [Lack 5'-end] codon-table.11	--	15.957	8.9	56	1	1	1	0	1	0	1	1	1	0	1	1	0	0	1	0	1	1	0	1	0	1	1	1	1	1	1	0	0	1	0	1	1	1	1	1	0	1	1	1	0	1	0	1
MH0013_GL0021644	[gene] locus=scaffold2774_2:87:3374:- [Complete] codon-table.11	--	122.67	1.6	28	1	1	1	0	0	0	1	1	1	0	0	0	0	0	0	1	1	1	1	1	0	1	1	1	1	1	1	0	0	0	0	0	0	0	0	0	0	0	0	1	0	0	1	1
MH0013_GL0023609	[gene] locus=scaffold9668_2:29234:30664:+ [Complete] codon-table.11	--	52.816	2.3	19	1	1	1	0	0	1	0	0	1	0	0	0	0	0	0	0	0	0	1	0	1	0	0	0	0	0	1	0	1	0	0	0	0	0	0	0	0	0	0	0	1	0	1	1
MH0014_GL0029569	[gene] locus=scaffold10559_8:15578:16900:+ [Complete] codon-table.11	--	50.036	2.3	7	1	1	1	0	0	0	0	0	0	1	0	0	0	0	0	1	0	0	0	1	0	0	0	0	1	0	0	0	0	0	0	0	0	0	0	0	0	0	0	1	0	0	1	0
MH0016_GL0013166	[gene] locus=scaffold1508_1:138:1052:- [Complete] codon-table.11	--	33.922	5.6	1	1	1	1	0	0	0	1	0	0	0	0	0	0	0	0	0	0	0	0	0	0	0	0	0	0	0	0	0	0	0	0	0	0	0	0	0	0	0	0	0	0	0	0	0
MH0016_GL0036510	[gene] locus=scaffold46163_2:20921:21367:+ [Complete] codon-table.11	--	16.81	6.1	18	1	1	1	0	0	1	0	0	0	1	1	0	0	0	0	0	0	0	0	0	0	0	1	0	1	0	1	0	0	0	0	0	0	0	0	1	1	1	0	0	0	1	0	0
MH0020_GL0001465	[gene] locus=scaffold13151_3:26159:30379:+ [Complete] codon-table.11	--	155.52	0.8	24	1	1	1	0	0	1	1	0	1	0	0	0	0	1	1	0	0	1	2	0	0	0	0	0	0	0	0	1	0	1	0	0	0	0	0	0	0	1	0	1	0	1	0	1
MH0020_GL0071705	[gene] locus=scaffold28446_3:620:1837:- [Complete] codon-table.11	--	46.364	3.2	136	1	1	1	2	2	2	2	2	2	2	1	2	2	1	3	3	2	2	2	3	2	2	2	2	2	2	1	2	1	2	3	1	2	2	2	2	2	2	2	2	2	2	2	2
MH0021_GL0026834	[gene] locus=scaffold6376_1:2:547:+ [Lack 5'-end] codon-table.11	--	20.636	7.2	151	1	1	1	3	3	3	1	1	1	2	3	3	1	3	0	3	2	2	2	3	2	1	3	3	1	3	2	1	3	3	1	2	2	2	2	3	1	2	2	2	4	2	2	3
MH0022_GL0010461	[gene] locus=C1012734_1:2:892:+ [Lack 5'-end] codon-table.11	--	33.659	4.7	16	1	1	1	0	1	1	0	0	1	0	0	0	1	0	0	0	0	0	0	0	1	0	0	0	0	0	0	0	1	0	1	0	0	0	0	0	0	1	0	1	1	0	0	0
MH0025_GL0018372	[gene] locus=scaffold35075_1:611:2839:- [Complete] codon-table.11	--	82.214	1.6	33	1	1	1	1	0	0	0	1	1	1	1	1	1	1	0	0	1	0	1	1	0	0	1	1	0	1	0	1	1	1	1	1	0	0	0	0	0	0	0	0	0	0	0	0
O2.UC38-1_GL0155734	[gene] locus=scaffold39997_1:1486:1719:+ [Complete] codon-table.11	--	8.8609	15.6	6	1	1	1	0	0	0	0	0	0	0	0	0	0	0	0	0	0	0	0	0	0	0	0	0	0	0	0	0	0	0	1	0	0	0	0	0	1	0	0	0	1	0	0	0
MH0026_GL0006026	[gene] locus=scaffold21309_3:11758:15822:+ [Complete] codon-table.11	--	160.14	0.7	86	1	1	1	1	1	1	1	2	1	1	2	1	1	1	2	2	1	1	2	1	1	1	2	1	1	2	1	2	1	1	1	1	1	1	1	1	1	3	1	1	1	1	2	2
MH0028_GL0011647	[gene] locus=scaffold1785_1:1106:2080:- [Complete] codon-table.11	--	36.961	4.6	1	1	1	1	0	0	0	0	0	0	0	0	0	0	0	0	0	0	0	0	0	0	0	0	0	0	0	0	0	0	0	0	0	0	0	0	0	1	0	0	0	0	0	0	0
MH0030_GL0019996	[gene] locus=scaffold28298_2:649:1950:+ [Complete] codon-table.11	--	49.202	6	5	2	2	2	0	0	0	0	0	0	0	1	0	0	0	0	0	0	0	0	0	0	0	0	0	0	1	0	0	0	0	0	0	0	0	0	0	0	0	0	1	0	0	0	0
MH0030_GL0021533	[gene] locus=scaffold31407_2:719:2479:- [Complete] codon-table.11	--	66.538	3.4	17	1	1	1	1	1	0	0	0	0	0	0	0	1	0	1	0	0	0	0	1	1	1	0	0	0	1	0	1	1	0	0	0	0	0	0	1	0	0	1	0	1	0	1	0
MH0032_GL0023098	[gene] locus=scaffold34032_9:1404:3128:- [Complete] codon-table.11	--	64.578	1.9	65	2	2	2	1	0	2	1	1	3	3	0	2	2	1	0	2	1	2	0	1	1	0	1	0	2	0	1	0	0	2	0	0	2	0	0	0	2	2	2	0	0	0	2	0
MH0035_GL0035072	[gene] locus=scaffold37297_3:10710:11369:- [Complete] codon-table.11	--	25.67	8.2	37	1	1	1	1	0	0	0	0	0	1	1	0	0	1	2	0	0	0	0	0	0	0	1	2	1	2	1	0	0	1	0	0	0	1	0	0	0	0	1	0	0	1	0	2
V1.FI02_GL0160330	[gene] locus=scaffold66476_1:3549:4301:+ [Complete] codon-table.11	--	28.483	4.4	2	1	1	1	0	0	0	0	0	0	0	0	0	0	0	0	0	0	0	0	0	1	0	0	0	0	0	0	1	0	0	0	0	0	0	0	0	0	0	0	0	0	0	0	0
MH0037_GL0049834	[gene] locus=scaffold2322_9:1:513:- [Lack 3'-end] codon-table.11	--	19.018	5.3	2	1	1	1	0	0	0	0	0	0	0	0	0	0	0	0	0	0	0	0	0	0	0	0	0	1	0	0	0	0	0	0	0	0	1	0	0	0	0	0	0	0	0	0	0
MH0120_GL0058022	[gene] locus=scaffold32788_29:721:1758:+ [Complete] codon-table.11	--	39.133	2.9	1	1	1	1	0	0	0	0	0	0	0	0	0	0	0	0	0	0	0	0	0	0	0	0	0	0	0	0	0	1	0	0	0	0	0	0	0	0	0	0	0	0	0	0	0
MH0354_GL0004622	[gene] locus=scaffold27900_1:3605:6763:- [Complete] codon-table.11	--	121.21	0.9	25	1	1	1	0	0	0	0	0	1	0	0	0	0	1	0	1	0	0	0	2	0	1	0	0	0	0	0	0	1	0	0	0	0	0	0	0	0	0	0	0	3	0	0	0
MH0038_GL0029337	[gene] locus=scaffold4199_15:3453:5072:- [Complete] codon-table.11	--	58.383	3	4	1	1	1	0	0	0	0	0	0	0	0	0	1	0	0	0	0	0	0	0	0	0	0	0	0	0	0	0	0	1	0	0	0	0	0	0	0	0	1	0	0	0	0	0
MH0038_GL0050146	[gene] locus=scaffold45042_2:56426:58342:+ [Complete] codon-table.11	--	73.511	1.9	88	1	1	1	2	0	0	2	2	2	2	1	0	2	1	1	2	0	2	2	1	0	2	1	2	2	1	1	2	1	1	2	1	1	2	1	0	2	1	1	2	1	1	1	1
MH0040_GL0000346	[gene] locus=scaffold52946_2:1269:1418:- [Lack 5'-end] codon-table.11	--	5.7398	34.7	15	1	1	1	0	0	0	0	0	0	0	1	0	0	0	1	1	1	0	0	0	0	0	0	0	0	0	1	0	0	0	0	1	0	0	1	0	0	0	1	0	0	0	1	0
MH0040_GL0049595	[gene] locus=scaffold31139_2:2115:3725:+ [Complete] codon-table.11	--	58.665	7.5	3	3	1	1	0	0	0	0	0	0	0	0	0	0	0	0	0	0	0	0	0	0	0	0	0	0	0	0	0	1	0	0	0	0	0	0	0	1	0	0	0	0	0	0	0
MH0041_GL0005591	[gene] locus=scaffold3862_3:1:315:- [Lack 3'-end] codon-table.11	--	11.652	20	61	3	2	3	1	1	1	0	1	0	0	1	2	2	1	2	0	1	1	0	0	0	0	1	1	0	1	1	0	0	1	1	1	3	0	1	1	1	2	1	0	0	1	0	1
MH0042_GL0007404	[gene] locus=scaffold24996_1:4240:6609:+ [Complete] codon-table.11	--	90.93	1.4	45	1	1	1	3	0	0	0	1	1	0	1	1	0	2	0	0	0	0	0	1	0	0	1	1	0	0	2	1	0	1	1	1	1	1	2	0	2	0	1	0	0	0	0	1
MH0045_GL0027867	[gene] locus=scaffold10888_1_1:5959:7971:+ [Complete] codon-table.11	--	79.875	2.1	30	1	1	1	0	1	0	0	0	0	0	0	1	0	1	0	0	1	1	0	0	0	0	1	0	0	1	1	0	0	1	0	1	0	0	1	1	0	0	1	0	0	1	0	1
MH0046_GL0022481	[gene] locus=scaffold41156_1:340:765:+ [Complete] codon-table.11	--	15.54	6.4	28	1	1	1	1	0	0	1	1	1	0	0	1	0	0	1	0	0	1	1	1	0	1	1	1	0	0	0	1	1	0	2	0	0	1	0	0	0	0	0	0	1	0	1	0
MH0047_GL0000484	[gene] locus=scaffold31500_1:4902:6353:+ [Complete] codon-table.11	--	53.036	7.5	8	2	1	1	0	0	0	0	0	0	1	0	0	1	0	0	0	0	0	0	0	0	0	0	0	0	0	0	0	0	1	0	0	1	0	0	0	0	0	0	0	1	0	0	0
MH0047_GL0014335	[gene] locus=scaffold31986_1:9257:10009:- [Complete] codon-table.11	--	28.168	4.4	4	1	1	1	0	0	0	0	0	0	0	0	0	0	0	0	0	0	0	0	0	0	0	0	0	0	0	0	0	0	0	0	0	0	0	0	0	0	0	0	0	0	0	0	0
MH0050_GL0055068	[gene] locus=scaffold47784_2:5945:6961:- [Complete] codon-table.11	--	38.732	2.4	57	1	1	1	1	1	0	1	1	1	1	1	1	1	1	0	0	1	1	0	1	0	0	1	1	0	1	1	0	1	1	1	1	1	1	1	1	1	1	1	1	1	1	0	1
MH0052_GL0023334	[gene] locus=scaffold38029_2:3:1157:- [Lack 3'-end] codon-table.11	--	45.277	2.3	23	1	1	1	1	0	1	1	1	1	1	1	0	0	1	0	0	0	0	0	0	0	1	0	0	0	1	0	0	0	0	1	0	1	0	0	0	1	0	0	0	0	0	0	0
MH0052_GL0074026	[gene] locus=scaffold7643_2:2910:4274:+ [Complete] codon-table.11	--	50.321	7.3	10	2	2	2	0	0	1	0	0	0	0	0	1	0	0	2	0	0	1	0	0	0	0	0	0	0	0	0	0	0	0	0	0	0	0	1	0	0	0	0	0	0	0	0	0
MH0053_GL0006358	[gene] locus=scaffold596_17:791:892:- [Lack 5'-end] codon-table.11	--	3.7293	36.4	5	1	1	1	0	0	0	0	0	0	0	0	0	0	0	1	0	0	0	0	0	0	0	1	0	0	0	1	0	0	0	0	0	0	0	0	0	0	0	0	0	0	0	0	0
MH0053_GL0049376	[gene] locus=scaffold42823_5:124:852:+ [Lack 3'-end] codon-table.11	--	27.185	4.5	12	1	1	1	0	0	0	0	0	0	1	0	0	0	0	0	0	0	0	0	1	1	0	0	0	1	0	0	0	1	0	1	0	0	0	0	0	0	0	0	0	0	0	0	0
MH0053_GL0061592	[gene] locus=scaffold9755_1:3372:4550:- [Complete] codon-table.11	--	44.918	3.8	190	1	1	1	5	3	1	1	3	2	4	2	4	2	3	5	2	3	1	2	2	0	4	3	2	4	2	3	2	3	3	3	3	3	3	3	0	3	2	2	3	4	3	2	4
MH0054_GL0000428	[gene] locus=scaffold3847_1:1:120:- [Lack 3'-end] codon-table.11	--	3.9974	32.5	30	1	1	1	0	1	0	1	1	1	1	1	0	0	0	0	1	1	1	0	0	0	1	0	1	0	1	1	0	0	1	0	1	1	0	0	0	0	1	1	0	0	1	0	0
MH0055_GL0070436	[gene] locus=scaffold37225_1:1:915:- [Lack both ends] codon-table.11	--	32.148	5.2	4	1	1	1	0	0	0	0	0	0	0	0	0	0	0	0	0	0	0	0	0	0	0	1	0	0	0	0	0	0	0	0	0	0	0	0	0	0	0	0	0	0	0	0	1
MH0073_GL0048498	[gene] locus=scaffold9462_7:4453:7383:+ [Complete] codon-table.11	--	107.1	1.8	58	1	1	1	1	1	1	1	1	1	1	1	1	1	0	1	2	1	1	1	1	1	0	0	0	1	1	1	1	1	1	0	1	1	1	1	1	1	1	1	1	0	1	1	1
MH0061_GL0026343	[gene] locus=scaffold17829_1:1233:1667:- [Complete] codon-table.11	--	17.12	6.9	5	1	1	1	0	1	0	0	0	0	0	0	0	0	0	0	0	0	0	0	0	0	0	0	1	0	0	0	0	0	0	0	0	0	0	1	0	0	0	0	0	0	0	0	0
MH0062_GL0035332	[gene] locus=scaffold5090_4:620:1585:- [Complete] codon-table.11	--	36.449	4.7	7	1	1	1	0	0	0	0	0	0	0	0	0	0	1	1	0	0	0	0	0	0	0	0	0	0	0	0	0	0	0	0	0	0	0	0	0	0	0	0	0	0	0	0	1
MH0063_GL0013356	[gene] locus=scaffold11679_1:2640:3131:+ [Complete] codon-table.11	--	19.277	7.4	35	1	1	1	0	1	0	0	0	1	1	1	1	1	0	1	1	0	1	0	1	0	1	1	0	1	1	1	0	0	1	0	1	1	1	0	1	0	1	1	0	0	1	0	0
MH0063_GL0022943	[gene] locus=scaffold6169_5:6302:6877:- [Complete] codon-table.11	--	23.169	13.6	2	2	2	2	0	0	0	0	0	0	0	0	0	0	0	0	0	0	0	0	0	1	0	0	0	0	0	0	0	0	0	0	0	0	0	0	0	0	0	0	0	0	0	0	0
MH0066_GL0007472	[gene] locus=scaffold28319_2:3:569:+ [Lack both ends] codon-table.11	--	21.608	6.3	98	1	1	1	1	2	0	1	1	1	1	2	1	1	2	2	2	1	2	1	1	1	1	2	1	1	3	2	0	1	1	1	2	2	0	2	1	2	1	1	1	1	2	1	2
MH0066_GL0022619	[gene] locus=scaffold41148_2:3:512:- [Lack both ends] codon-table.11	--	17.905	13.5	15	1	1	1	0	0	0	0	0	0	0	0	0	0	1	1	0	1	0	0	1	0	0	0	0	0	0	0	0	0	0	0	1	0	0	0	1	0	1	1	0	0	0	0	1
MH0066_GL0053439	[gene] locus=scaffold24752_2:778:1950:+ [Complete] codon-table.11	--	43.898	4.9	2	2	2	2	0	0	0	0	0	0	0	0	0	0	0	1	0	0	0	0	0	0	0	0	0	0	0	0	0	0	0	0	0	0	0	0	0	0	0	0	0	0	1	0	0
MH0067_GL0052160	[gene] locus=scaffold4897_1:407:1051:- [Complete] codon-table.11	--	24.672	5.6	2	1	1	1	0	0	0	0	0	0	0	0	0	0	0	0	0	0	0	0	0	0	0	0	0	0	0	0	0	0	0	0	0	0	0	1	1	0	0	0	0	0	0	0	0
MH0099_GL0038816	[gene] locus=scaffold35885_4:57563:59488:- [Complete] codon-table.11	--	68.703	4.8	16	2	0	2	1	1	0	1	0	0	1	0	0	0	0	1	0	0	0	0	0	0	0	0	0	0	0	1	0	1	0	0	1	0	1	0	1	0	0	0	0	0	0	0	0
O2.UC2-2_GL0052902	[gene] locus=scaffold88038_2:2:748:+ [Lack 5'-end] codon-table.11	--	27.646	6.5	2	1	1	1	0	0	0	0	0	0	0	0	0	0	0	0	0	0	0	0	0	0	0	0	0	0	0	0	0	1	1	0	0	0	0	0	0	0	0	0	0	0	0	0	0
MH0069_GL0073995	[gene] locus=scaffold55170_2:9949:10440:+ [Complete] codon-table.11	--	18.515	6.1	13	1	1	1	0	0	0	0	0	0	0	0	0	1	0	0	0	0	0	0	0	0	0	0	0	0	1	0	0	0	1	0	0	0	0	1	0	0	0	0	0	0	0	0	0
MH0069_GL0074041	[gene] locus=scaffold60747_2:246:659:- [Complete] codon-table.11	--	14.837	8.8	29	1	1	1	0	0	0	1	0	0	1	1	1	0	0	0	0	0	0	0	0	0	1	1	1	0	0	0	0	0	0	1	1	1	0	1	0	0	0	0	1	1	1	0	1
MH0070_GL0014945	[gene] locus=scaffold13745_1:14055:16514:+ [Complete] codon-table.11	--	96.239	3.7	53	3	3	3	1	1	0	1	0	1	2	1	1	0	1	0	1	0	1	1	1	0	1	1	0	2	0	1	1	1	2	1	1	1	0	1	2	1	1	1	1	1	0	1	0
MH0070_GL0041301	[gene] locus=scaffold33896_1:329:1048:+ [Complete] codon-table.11	--	27.696	4.6	4	1	1	1	0	0	0	0	0	1	0	0	0	0	0	0	0	0	0	0	0	0	0	0	0	0	0	0	0	0	0	0	0	0	1	0	0	0	0	0	0	0	0	0	0
MH0074_GL0063066	[gene] locus=scaffold40382_1:35305:37689:- [Complete] codon-table.11	--	89.55	1.3	87	1	1	1	2	1	0	2	2	1	2	1	0	2	1	1	2	1	1	2	1	1	1	1	2	1	1	0	1	1	1	1	1	2	1	2	1	1	1	1	1	0	2	2	1
MH0077_GL0024947	[gene] locus=scaffold51174_4:3:536:+ [Lack 5'-end] codon-table.11	--	19.162	8.5	6	1	1	1	0	0	0	0	0	0	0	1	1	0	0	0	0	0	0	0	0	0	0	0	0	0	0	0	0	0	0	0	0	0	0	0	1	0	0	0	1	0	0	0	0
MH0077_GL0029426	[gene] locus=scaffold9170_1:7446:7814:+ [Complete] codon-table.11	--	14.293	9.8	1	1	1	1	0	0	0	0	0	0	0	0	0	0	0	0	0	0	0	0	0	0	0	0	0	0	0	0	0	0	0	0	0	0	0	0	0	0	0	0	0	0	0	0	0
MH0077_GL0047165	[gene] locus=scaffold53852_1:8772:10235:- [Complete] codon-table.11	--	54.573	3.9	45	1	1	1	3	1	0	2	2	0	0	1	2	0	1	0	0	1	0	0	0	0	1	1	1	1	1	2	0	0	3	0	0	0	0	0	1	0	1	0	2	0	0	0	1
MH0079_GL0043689	[gene] locus=scaffold4454_1:12916:13407:- [Complete] codon-table.11	--	19.105	5.5	46	1	1	1	0	1	0	1	1	1	1	1	1	1	1	1	1	1	1	1	0	0	0	0	1	0	0	1	0	0	1	0	1	1	1	1	1	1	1	1	1	0	1	1	1
MH0079_GL0047064	[gene] locus=scaffold31577_1:3:671:- [Lack 3'-end] codon-table.11	--	24.568	6.7	14	2	2	2	1	0	0	0	0	0	0	0	0	1	0	0	0	0	0	0	0	0	0	1	1	0	0	1	0	0	0	0	0	1	0	0	0	0	0	1	1	0	0	0	1
MH0079_GL0050356	[gene] locus=scaffold594_2:22477:25140:- [Complete] codon-table.11	--	96.396	3.2	86	2	2	2	0	0	1	1	2	2	1	1	0	0	2	2	2	2	2	1	2	1	0	1	1	2	1	1	1	2	2	0	2	0	1	0	2	2	1	2	2	0	2	1	1
MH0081_GL0020662	[gene] locus=scaffold9044_3:301:954:- [Complete] codon-table.11	--	23.637	8.3	1	1	1	1	0	0	0	0	0	0	0	0	0	0	0	0	0	0	0	0	0	0	0	0	0	0	0	0	0	0	0	0	0	0	0	0	0	0	0	0	1	0	0	0	0
MH0081_GL0077493	[gene] locus=scaffold12720_2:14534:16360:- [Complete] codon-table.11	--	65.758	2.3	52	1	1	1	1	1	0	0	1	0	1	1	1	1	1	1	0	1	1	1	0	0	1	1	1	1	1	1	0	0	0	1	1	1	1	1	1	1	0	1	1	0	1	0	1
MH0083_GL0045174	[gene] locus=scaffold52437_3:371:1807:- [Complete] codon-table.11	--	53.6	1.9	59	1	1	1	1	1	0	1	1	1	1	0	1	2	1	0	2	1	1	1	1	2	0	1	0	1	1	0	1	1	0	0	1	1	0	1	1	1	2	0	0	1	1	1	1
MH0083_GL0076572	[gene] locus=scaffold9666_3:10499:11566:- [Complete] codon-table.11	--	39.812	2.5	4	1	1	1	0	0	0	0	0	0	0	0	0	0	0	0	0	0	0	0	0	0	0	0	1	0	0	0	0	0	1	0	0	0	0	0	0	0	0	0	0	0	0	0	1
MH0086_GL0024035	[gene] locus=scaffold14821_1:8691:10715:- [Complete] codon-table.11	--	73.599	2.2	13	1	1	1	0	3	0	0	0	0	0	0	0	0	1	0	0	1	0	0	1	0	0	0	1	0	0	0	0	0	0	0	0	0	1	0	0	0	0	0	0	0	0	0	0
MH0086_GL0062157	[gene] locus=scaffold7166_7:12847:15243:+ [Complete] codon-table.11	--	92.573	2.4	29	1	1	1	0	1	0	0	0	0	0	1	1	0	1	1	0	0	1	0	0	0	0	1	1	0	2	2	0	0	2	0	0	0	0	0	0	0	0	0	0	0	1	0	0
MH0086_GL0072173	[gene] locus=scaffold84646_1:824:2134:- [Complete] codon-table.11	--	48.649	3.7	6	1	1	1	0	0	0	0	0	0	0	0	0	0	0	0	1	0	0	0	0	0	1	0	0	0	0	0	0	1	0	1	0	0	0	0	0	0	0	0	0	0	0	0	0
MH0086_GL0115306	[gene] locus=scaffold14268_3:11805:14534:- [Complete] codon-table.11	--	103.18	2.3	56	2	2	2	0	2	1	1	1	0	0	1	1	1	1	1	1	1	1	0	0	0	0	1	1	1	1	1	0	1	1	1	1	1	1	1	1	0	1	1	0	0	1	1	1
MH0087_GL0045913	[gene] locus=scaffold1883_21:2295:2828:- [Complete] codon-table.11	--	20.336	7.3	60	1	1	1	1	1	0	1	1	1	1	1	1	1	0	1	1	1	1	0	1	1	1	1	1	1	1	1	1	1	1	1	0	1	1	0	1	0	1	1	1	1	1	1	1
MH0088_GL0019024	[gene] locus=scaffold19073_5:363:1079:+ [Complete] codon-table.11	--	26.948	7.1	2	1	1	1	0	0	0	0	0	0	0	0	0	0	0	0	0	0	0	0	0	0	0	0	0	0	0	0	0	0	1	0	0	0	0	0	0	0	0	0	0	0	0	0	0
MH0088_GL0073768	[gene] locus=scaffold14217_14:386:781:+ [Complete] codon-table.11	--	15.14	6.9	26	1	1	1	1	0	0	0	1	0	1	0	0	1	0	0	1	0	0	0	0	0	0	1	0	1	0	1	0	0	0	1	0	1	1	1	0	1	0	0	1	0	1	1	0
MH0088_GL0089638	[gene] locus=scaffold15284_18:1492:2688:- [Complete] codon-table.11	--	44.984	4.3	5	1	1	1	1	0	1	0	0	0	0	0	0	0	0	0	0	0	0	0	0	0	0	0	0	0	0	0	0	0	0	0	0	0	0	0	0	0	0	0	0	0	0	0	0
MH0089_GL0048437	[gene] locus=scaffold350_35:4741:5442:- [Complete] codon-table.11	--	26.458	5.6	6	1	1	1	1	0	0	0	0	0	0	0	0	0	0	0	0	0	0	1	0	0	0	1	0	0	0	0	0	0	0	0	0	0	0	0	0	0	0	0	0	0	0	0	0
MH0090_GL0002747	[gene] locus=scaffold72457_1:37346:38374:+ [Complete] codon-table.11	--	37.592	4.1	3	1	1	1	0	0	0	0	0	0	0	0	0	0	0	0	0	0	0	0	0	0	0	0	0	0	0	0	0	0	0	0	0	0	0	2	0	0	0	0	0	0	0	0	0
MH0096_GL0097022	[gene] locus=scaffold11652_21:2:550:+ [Lack 5'-end] codon-table.11	--	20.413	7.7	36	1	1	1	0	0	0	0	0	1	0	0	0	0	0	1	1	0	0	0	2	2	2	0	0	0	2	0	0	2	1	0	0	0	0	0	0	0	1	0	1	2	1	1	0
MH0096_GL0115827	[gene] locus=scaffold50364_2:6500:8305:- [Complete] codon-table.11	--	67.864	3.3	65	2	1	2	1	1	1	2	1	1	1	1	0	0	1	1	1	1	1	1	1	1	1	1	1	1	1	1	1	1	1	1	1	1	1	1	1	1	1	1	1	1	1	0	1
MH0097_GL0033173	[gene] locus=scaffold2588_4:2180:2779:- [Complete] codon-table.11	--	22.359	11.1	2	1	1	1	0	0	0	0	1	0	0	0	0	0	0	0	0	0	0	0	0	0	0	0	0	1	0	0	0	0	0	0	0	0	0	0	0	0	0	0	0	0	0	0	0
MH0097_GL0104555	[gene] locus=scaffold5472_22:1257:2468:- [Complete] codon-table.11	--	44.176	10.9	2	3	1	1	0	0	0	0	0	0	0	0	0	0	0	0	0	0	0	2	0	0	0	0	0	0	0	0	0	0	0	0	0	0	0	0	0	0	0	0	0	0	0	0	0
MH0098_GL0013127	[gene] locus=scaffold78102_2:75367:106698:- [Complete] codon-table.11	--	1124.7	0.5	30	4	4	4	0	0	0	0	0	1	0	1	0	0	1	0	0	1	1	1	0	0	0	1	0	1	2	1	0	0	0	0	0	0	0	0	1	2	0	1	0	0	1	0	1
MH0098_GL0031408	[gene] locus=scaffold24136_9:27388:28317:+ [Complete] codon-table.11	--	35.66	2.9	22	1	1	1	0	1	0	0	0	0	1	0	0	1	0	1	0	0	1	1	1	0	0	0	0	0	0	1	1	0	0	0	1	0	1	0	0	1	0	1	0	0	0	0	1
V1.FI14_GL0080164	[gene] locus=scaffold138208_2:39216:40583:- [Complete] codon-table.11	--	51.067	2.4	3	1	1	1	0	0	0	0	0	0	1	0	0	0	0	0	0	0	0	0	0	0	1	0	0	0	0	0	0	0	0	0	0	0	0	0	0	0	0	1	0	0	0	0	0
V1.UC34-0_GL0111981	[gene] locus=scaffold4908_5:1:1218:- [Lack 3'-end] codon-table.11	--	43.785	10.1	1	3	1	1	0	0	0	0	0	0	0	0	0	0	0	0	0	0	0	0	0	0	0	0	0	0	0	0	0	0	0	0	0	0	0	0	0	0	0	0	0	0	0	0	0
MH0100_GL0009337	[gene] locus=scaffold78916_1:52588:54363:+ [Complete] codon-table.11	--	65.394	1.9	54	1	1	1	1	1	0	1	1	1	1	1	1	1	0	0	1	1	1	1	2	1	1	1	0	1	1	0	0	1	1	1	1	1	1	1	1	0	1	1	1	1	1	1	1
MH0100_GL0056745	[gene] locus=scaffold14419_17:1:792:- [Lack 3'-end] codon-table.11	--	28.995	6.1	1	1	1	1	0	0	0	0	0	0	0	0	0	0	0	0	0	0	0	1	0	0	0	0	0	0	0	0	0	0	0	0	0	0	0	0	0	0	0	0	0	0	0	0	0
MH0357_GL0173266	[gene] locus=scaffold59862_10:3:2078:- [Lack 3'-end] codon-table.11	--	79.779	1.3	20	1	1	1	0	0	0	1	0	1	1	0	0	0	0	0	1	0	0	1	1	0	1	0	0	1	0	0	1	0	0	1	0	0	1	1	0	1	0	0	1	0	0	0	0
MH0101_GL0052844	[gene] locus=scaffold19748_9:459:6797:+ [Complete] codon-table.11	--	234.51	0.7	85	1	1	1	2	2	0	0	1	1	1	2	2	0	2	1	2	1	1	0	0	0	0	2	2	1	2	1	0	0	3	0	2	2	0	2	1	0	1	1	0	0	2	0	2
MH0101_GL0079224	[gene] locus=scaffold2484_10:2:268:+ [Lack 5'-end] codon-table.11	--	9.5306	11.4	27	1	1	1	1	0	0	0	1	1	0	1	1	1	1	1	0	1	0	0	0	0	0	1	0	0	1	0	1	0	0	0	0	1	0	1	0	0	0	0	0	0	1	1	1
MH0101_GL0084518	[gene] locus=scaffold29070_2:18653:22576:- [Complete] codon-table.11	--	150.91	0.8	3	1	1	1	0	0	0	0	0	0	0	0	0	0	0	0	0	0	0	0	0	0	0	0	0	0	0	0	0	0	0	0	1	0	0	0	0	0	0	0	0	0	0	0	0
NLM026_GL0089768	[gene] locus=scaffold26452_2:2:625:- [Lack both ends] codon-table.11	--	23.448	4.8	1	1	1	1	1	0	0	0	0	0	0	0	0	0	0	0	0	0	0	0	0	0	0	0	0	0	0	0	0	0	0	0	0	0	0	0	0	0	0	0	0	0	0	0	0
MH0102_GL0064241	[gene] locus=scaffold7168_4:2741:4408:- [Complete] codon-table.11	--	62.767	1.8	102	2	1	2	3	2	2	1	2	1	1	1	1	1	1	2	2	1	3	2	3	2	2	2	1	2	1	1	1	0	1	2	1	1	1	1	2	1	1	2	3	1	1	4	1
MH0102_GL0136980	[gene] locus=C1540285_1:2:1036:+ [Lack 5'-end] codon-table.11	--	39.326	3.2	4	1	1	1	0	0	0	0	0	0	0	0	0	0	0	0	0	0	0	0	0	0	0	0	0	1	1	0	0	0	0	0	0	0	0	0	0	0	0	0	0	0	0	0	0
MH0103_GL0049998	[gene] locus=scaffold34098_3:302:1735:- [Complete] codon-table.11	--	51.807	8.4	0	3	0	1	0	0	0	0	0	0	0	0	0	0	0	0	0	0	0	0	0	0	0	0	0	0	0	0	0	0	0	0	0	0	0	0	0	0	0	0	0	0	0	0	0
MH0107_GL0026840	[gene] locus=scaffold67002_5:25377:27920:- [Complete] codon-table.11	--	96.595	1.5	48	1	1	1	1	1	1	1	1	0	0	0	1	1	1	0	0	1	1	1	0	1	0	0	1	0	1	1	0	1	1	0	0	1	1	1	1	1	0	0	0	1	1	1	1
MH0108_GL0033965	[gene] locus=scaffold6241_1:1107:1922:+ [Complete] codon-table.11	--	29.574	3.3	63	1	1	1	0	1	1	1	1	1	1	1	1	1	1	1	1	1	1	0	1	1	0	1	1	1	1	1	0	1	1	1	1	1	1	1	1	1	1	1	1	1	1	1	1
MH0108_GL0099879	[gene] locus=scaffold14625_9:327:1526:+ [Lack 3'-end] codon-table.11	--	42.637	13	8	4	2	2	0	1	1	0	0	0	0	0	0	0	0	1	0	0	0	0	0	0	1	0	0	0	0	0	0	0	0	0	0	0	0	0	0	0	0	0	0	0	0	0	0
MH0109_GL0064884	[gene] locus=scaffold41726_1:1:216:+ [Lack 5'-end] codon-table.11	--	8.5369	14.1	4	1	1	1	0	0	0	0	0	0	1	0	0	0	0	0	0	0	0	0	0	0	0	1	0	0	0	0	0	0	0	1	0	0	0	0	0	0	0	0	0	0	0	0	0
MH0109_GL0092339	[gene] locus=scaffold38500_2:385:810:+ [Complete] codon-table.11	--	16.448	7.8	56	1	1	1	1	2	2	1	0	0	1	0	0	1	2	0	1	0	0	2	0	2	1	0	0	0	1	1	1	1	0	1	1	2	0	1	0	0	3	1	1	1	0	2	0
MH0111_GL0007276	[gene] locus=scaffold36261_2:20038:22317:+ [Complete] codon-table.11	--	86.487	3.7	30	2	2	2	1	1	0	0	0	1	0	0	1	0	0	0	4	0	0	0	1	0	1	1	1	0	1	0	1	0	1	2	1	0	1	0	0	1	0	1	0	0	0	0	1
MH0111_GL0014059	[gene] locus=scaffold4128_1:27301:28215:+ [Complete] codon-table.11	--	34.448	4.6	16	1	1	1	0	1	0	1	1	0	1	1	0	0	0	0	0	0	0	0	0	0	1	0	0	1	0	0	0	0	0	0	0	0	0	1	0	0	0	1	0	0	0	0	0
MH0111_GL0037005	[gene] locus=scaffold2701_5:6:1199:- [Complete] codon-table.11	--	44.573	5	1	1	1	1	0	0	0	0	0	0	0	0	0	0	0	0	0	0	0	0	0	0	0	0	0	0	0	0	0	1	0	0	0	0	0	0	0	0	0	0	0	0	0	0	0
MH0111_GL0125436	[gene] locus=scaffold51454_8:23:1642:+ [Complete] codon-table.11	--	61.81	2.4	66	1	1	1	1	2	0	1	2	2	1	0	1	1	0	1	1	1	2	1	0	1	2	0	0	0	2	0	1	1	0	2	0	2	2	1	2	1	0	0	1	2	2	1	1
MH0116_GL0012223	[gene] locus=scaffold86719_2:383:2557:+ [Complete] codon-table.11	--	82.091	3.6	3	3	2	2	0	0	0	0	0	0	0	0	0	0	0	0	0	0	0	0	0	1	0	0	0	0	0	0	0	0	0	0	0	0	0	0	0	0	0	0	0	0	0	0	0
MH0116_GL0087622	[gene] locus=scaffold40034_3:1849:7236:- [Complete] codon-table.11	--	208.16	1.1	8	2	2	2	0	0	0	0	0	0	0	1	0	0	0	0	0	0	0	0	0	0	0	0	0	0	0	0	0	0	1	0	0	0	0	0	0	1	0	0	0	0	0	0	0
MH0117_GL0055388	[gene] locus=scaffold115358_2:5894:6937:+ [Complete] codon-table.11	--	40.755	4.3	1	1	1	1	0	0	0	0	0	0	0	0	0	0	0	0	0	0	0	0	0	0	0	0	0	0	0	0	0	0	1	0	0	0	0	0	0	0	0	0	0	0	0	0	0
MH0117_GL0104943	[gene] locus=scaffold101282_14:1115:3310:+ [Complete] codon-table.11	--	85.478	1.5	5	1	1	1	0	0	0	0	0	0	0	0	0	0	0	0	0	0	0	0	0	0	0	0	0	0	0	0	1	0	0	0	0	0	0	0	1	0	0	0	0	0	1	0	0
MH0119_GL0017624	[gene] locus=scaffold14637_5:435:2828:- [Complete] codon-table.11	--	83.519	2.6	23	2	2	2	0	0	0	0	1	2	1	1	0	0	0	0	0	0	0	0	1	0	1	0	1	1	0	0	0	0	0	0	0	0	0	0	1	0	0	1	1	1	0	0	1
MH0119_GL0114501	[gene] locus=scaffold65262_1:19180:20574:- [Complete] codon-table.11	--	50.664	11	1	4	1	1	0	0	0	0	0	0	0	0	0	0	0	0	0	0	0	0	0	0	0	0	0	0	0	0	0	0	0	0	0	0	0	0	0	0	0	0	0	0	0	0	0
MH0122_GL0063456	[gene] locus=scaffold2571_11:10133:11551:- [Complete] codon-table.11	--	53.011	2.3	21	1	1	1	0	0	0	0	0	0	1	1	0	0	1	0	0	0	1	0	0	0	0	0	0	0	1	1	0	0	0	0	1	1	0	1	0	0	0	0	0	0	1	0	0
MH0123_GL0064244	[gene] locus=scaffold5277_6:1670:3319:+ [Complete] codon-table.11	--	62.746	4	2	2	2	2	0	0	0	0	0	0	0	0	0	0	0	0	0	0	0	0	0	0	0	0	0	0	0	0	0	0	0	0	0	0	0	0	0	0	0	0	0	0	0	0	1
MH0123_GL0116459	[gene] locus=scaffold17148_8:233:784:+ [Lack 3'-end] codon-table.11	--	21.555	6.5	10	1	1	1	1	0	1	0	0	0	0	0	0	1	0	0	0	0	0	0	0	1	0	0	0	0	0	0	0	0	0	0	0	0	0	0	0	0	1	0	0	0	0	0	0
MH0124_GL0014983	[gene] locus=scaffold36321_1:3184:4647:+ [Complete] codon-table.11	--	53.364	4.7	10	1	1	1	0	0	0	1	0	0	0	0	0	0	1	0	0	0	0	0	0	0	0	0	0	0	1	0	0	0	0	0	0	0	1	0	0	0	0	0	0	0	0	0	0
MH0124_GL0016922	[gene] locus=scaffold23041_103:4994:5467:- [Complete] codon-table.11	--	17.277	13.4	1	1	1	1	0	0	0	0	0	0	0	0	0	0	0	0	0	0	0	0	0	0	0	0	0	0	0	0	0	0	0	0	0	0	0	0	1	0	0	0	0	0	0	0	0
MH0124_GL0087874	[gene] locus=scaffold39429_6:2923:3873:- [Complete] codon-table.11	--	36.931	2.8	22	1	1	1	0	0	0	0	0	0	0	0	0	1	0	1	1	1	0	0	0	0	1	0	1	1	0	0	0	0	1	0	1	0	1	1	1	0	0	0	1	0	0	0	0
MH0126_GL0049775	[gene] locus=scaffold50316_1:350:1963:+ [Complete] codon-table.11	--	58.908	9.9	20	2	2	2	0	0	0	0	1	0	0	0	0	0	0	0	0	0	0	0	0	0	0	0	1	0	1	1	0	0	1	0	1	1	0	1	0	0	0	1	0	0	0	0	1
MH0126_GL0071904	[gene] locus=scaffold5970_22:2:559:+ [Lack both ends] codon-table.11	--	19.883	11.8	3	2	2	2	0	0	0	0	0	0	0	0	0	0	0	0	0	0	0	0	0	0	0	0	0	0	0	0	0	0	1	0	0	0	0	0	0	0	0	0	0	0	0	0	1
MH0130_GL0035003	[gene] locus=scaffold27582_58:1098:1364:+ [Complete] codon-table.11	--	9.9304	14.8	1	1	1	1	0	0	0	0	0	0	0	0	0	0	0	0	0	0	0	0	0	0	0	0	0	0	0	0	0	0	0	1	0	0	0	0	0	0	0	0	0	0	0	0	0
MH0130_GL0040248	[gene] locus=scaffold28647_1:728:1558:+ [Complete] codon-table.11	--	32.23	5.1	2	1	1	1	0	0	0	0	0	0	0	0	0	0	0	0	0	0	0	0	0	0	0	0	0	1	0	0	0	0	0	0	0	0	0	0	0	0	0	0	0	0	1	0	0
MH0130_GL0080193	[gene] locus=scaffold7231_35:104:871:+ [Complete] codon-table.11	--	28.425	12.5	54	2	2	2	1	1	1	1	0	1	1	1	1	1	1	0	0	1	1	1	0	0	0	1	0	1	1	0	0	0	1	1	1	0	0	1	1	1	2	1	1	0	1	0	1
MH0131_GL0103821	[gene] locus=scaffold100257_1:41605:43896:- [Complete] codon-table.11	--	87.154	1.6	1	1	1	1	0	0	0	0	0	0	1	0	0	0	0	0	0	0	0	0	0	0	0	0	0	0	0	0	0	0	0	0	0	0	0	0	0	0	0	0	0	0	0	0	0
MH0139_GL0047039	[gene] locus=scaffold6913_8:271:1719:- [Complete] codon-table.11	--	55.61	1.9	2	1	1	1	0	0	0	0	0	0	0	0	0	0	0	0	0	0	0	0	0	0	0	0	0	0	0	0	0	1	0	1	0	0	0	0	0	0	0	0	0	0	0	0	0
O2.UC28-2_GL0200608	[gene] locus=scaffold96870_2:192:632:- [Lack 5'-end] codon-table.11	--	16.955	7.5	7	1	1	1	0	0	0	0	0	0	0	0	0	0	0	0	0	0	1	0	0	0	0	0	0	0	1	0	0	0	0	1	0	0	0	0	1	0	0	0	0	0	0	0	0
MH0140_GL0069681	[gene] locus=scaffold90914_1:12493:14946:- [Complete] codon-table.11	--	89.852	2	10	1	1	1	0	0	0	0	1	0	0	0	0	0	1	0	0	0	0	0	0	0	0	0	0	0	0	0	0	0	0	0	1	0	0	1	0	0	0	0	0	1	1	0	0
MH0140_GL0095211	[gene] locus=C1305067_1:450:1427:- [Complete] codon-table.11	--	35.856	7.4	9	2	2	2	0	0	1	0	0	0	0	1	0	0	0	0	0	0	0	0	0	0	1	0	0	0	0	0	0	1	0	1	0	0	0	0	0	0	1	0	0	1	0	0	0
MH0230_GL0115224	[gene] locus=scaffold56302_1:1393:2811:- [Complete] codon-table.11	--	51.226	4.2	11	2	1	1	0	0	0	0	0	0	0	1	1	0	1	0	0	0	0	0	0	0	0	0	0	0	1	0	0	0	0	0	0	0	0	1	1	0	0	0	0	0	1	0	1
MH0141_GL0065300	[gene] locus=scaffold3971_6:177:839:- [Complete] codon-table.11	--	24.946	3.6	52	1	1	1	0	1	1	1	1	1	1	1	1	0	1	1	1	0	1	1	1	1	1	0	1	1	1	1	0	1	1	1	1	1	1	1	1	1	0	1	1	0	0	1	1
MH0143_GL0016989	[gene] locus=scaffold61015_16:49959:51407:- [Complete] codon-table.11	--	51.675	15.6	70	5	0	2	1	2	0	0	0	0	0	1	1	0	2	1	1	1	1	0	1	0	0	1	1	1	2	3	0	0	1	0	2	3	0	2	2	1	1	1	0	0	3	0	2
MH0157_GL0004838	[gene] locus=scaffold105256_3:680:1987:+ [Complete] codon-table.11	--	48.093	11.3	49	4	1	1	0	1	0	0	1	1	1	1	1	0	1	1	0	1	1	0	0	0	1	1	1	1	1	1	0	0	0	0	1	1	0	1	0	0	1	1	1	0	1	0	1
MH0143_GL0108993	[gene] locus=scaffold114351_1:1947:4511:+ [Complete] codon-table.11	--	99.057	2	16	1	1	1	0	0	1	0	0	0	0	0	1	0	0	0	1	0	0	0	0	0	0	0	0	0	0	0	1	1	0	0	0	0	0	0	0	0	0	0	0	1	0	1	0
MH0409_GL0181967	[gene] locus=C1438230_1:1:534:+ [Lack both ends] codon-table.11	--	19.536	6.2	31	1	1	1	1	1	0	1	0	0	0	0	0	0	1	1	0	1	0	1	3	0	0	1	1	2	0	0	0	0	2	0	1	1	1	0	1	0	0	1	0	0	1	0	0
MH0144_GL0078561	[gene] locus=scaffold5163_28:687:2177:- [Complete] codon-table.11	--	59.055	2.2	6	1	1	1	1	0	0	0	0	0	0	1	0	0	0	0	1	0	0	1	1	0	0	0	0	0	0	0	0	0	0	0	0	0	0	0	0	0	0	0	0	0	0	0	1
MH0144_GL0093284	[gene] locus=scaffold73579_2:448:588:- [Lack 5'-end] codon-table.11	--	5.2459	30.4	70	1	1	1	1	1	1	1	1	1	1	1	1	1	1	0	1	1	1	1	1	1	1	1	1	1	1	1	1	1	2	1	1	1	1	1	1	1	1	1	1	1	1	1	1
MH0361_GL0061165	[gene] locus=scaffold62246_10:669:2447:+ [Complete] codon-table.11	--	66.259	4.1	23	2	1	2	0	0	0	0	0	1	1	0	0	1	0	1	0	1	0	0	0	0	2	1	0	1	0	0	0	0	1	0	1	1	0	0	1	0	0	0	1	0	0	0	0
MH0145_GL0096741	[gene] locus=scaffold85551_1:17085:18197:- [Complete] codon-table.11	--	42.377	2.4	37	1	1	1	1	1	1	1	0	2	0	0	1	1	0	0	1	0	0	0	0	1	0	1	1	1	1	0	1	0	1	1	1	1	1	1	0	1	0	1	0	0	0	1	1
MH0147_GL0040863	[gene] locus=scaffold8530_6:627:2012:- [Complete] codon-table.11	--	49.804	4.1	39	1	1	1	0	1	0	1	1	1	0	1	0	0	1	1	1	0	1	0	1	0	1	1	0	1	1	0	1	0	1	0	0	1	1	1	1	1	0	1	1	0	0	1	1
MH0148_GL0088665	[gene] locus=scaffold24508_2:16629:17873:- [Complete] codon-table.11	--	44.465	4.6	45	1	1	1	1	0	1	0	1	1	1	1	1	0	1	1	0	0	1	1	1	1	0	1	1	1	0	1	1	1	1	0	0	1	1	0	1	0	1	0	1	1	1	0	1
MH0149_GL0057835	[gene] locus=scaffold20132_8:2:733:+ [Lack 5'-end] codon-table.11	--	27.287	6.6	56	1	1	1	1	1	0	1	1	0	1	0	1	1	1	1	1	1	1	1	1	2	1	1	1	0	1	0	0	1	1	0	0	0	1	1	1	0	0	2	1	1	0	1	1
MH0149_GL0093695	[gene] locus=scaffold84796_2:5492:6913:- [Complete] codon-table.11	--	51.062	6.6	1	2	1	1	0	0	0	0	0	0	0	0	0	0	0	0	0	0	0	0	0	0	0	0	0	0	0	0	0	0	0	0	0	0	0	0	0	0	0	0	0	0	0	0	0
MH0149_GL0117642	[gene] locus=scaffold306_2:9556:10971:- [Complete] codon-table.11	--	52.028	4	39	3	1	1	1	1	1	1	1	0	1	1	0	1	1	0	1	1	1	1	0	0	1	0	1	1	1	1	0	0	0	1	1	1	1	0	0	1	0	1	1	0	1	1	0
MH0150_GL0099897	[gene] locus=scaffold21074_5:2025:2990:- [Complete] codon-table.11	--	37.684	2.8	6	1	1	1	0	0	0	0	0	0	0	0	0	0	0	0	0	0	0	0	0	0	0	0	0	0	0	1	0	0	0	0	0	0	1	0	0	0	0	1	0	0	0	0	0
MH0150_GL0126373	[gene] locus=scaffold28257_1:3:1202:+ [Lack 5'-end] codon-table.11	--	44.063	22.3	27	6	0	6	0	0	0	0	0	0	0	0	0	0	2	2	0	0	0	7	0	6	0	0	0	0	0	0	0	0	0	0	0	0	0	1	3	0	0	0	0	0	0	0	0
MH0152_GL0053650	[gene] locus=scaffold56793_4:15972:17144:- [Complete] codon-table.11	--	41.075	3.1	104	1	1	1	3	3	0	0	0	0	1	5	3	0	3	0	0	1	3	0	0	0	1	3	4	0	3	5	0	0	3	0	2	1	0	1	3	0	1	3	0	0	2	0	3
MH0155_GL0074292	[gene] locus=C875735_1:678:4544:- [Complete] codon-table.11	--	144.22	0.7	31	1	1	1	0	0	0	0	1	0	0	0	1	1	1	0	0	0	1	0	0	0	0	1	1	0	0	0	1	0	0	1	1	1	1	1	1	1	0	1	1	0	1	0	1
MH0157_GL0020330	[gene] locus=scaffold112970_4:2522:4642:- [Complete] codon-table.11	--	82.085	1.6	52	1	1	1	1	1	0	1	1	1	1	1	1	0	1	1	0	1	1	0	1	0	1	1	1	0	1	1	0	0	1	1	1	1	1	1	1	0	0	1	1	1	1	0	1
MH0157_GL0053193	[gene] locus=scaffold10711_9:2283:3095:- [Complete] codon-table.11	--	30.956	5.2	52	1	1	1	1	1	1	1	1	1	1	0	1	1	1	1	1	1	1	0	0	0	1	1	1	1	1	0	0	0	0	0	0	0	0	1	1	1	1	1	1	1	1	1	1
MH0160_GL0104042	[gene] locus=C1072853_1:1559:1972:+ [Complete] codon-table.11	--	15.982	8	32	1	1	1	0	0	0	0	1	1	0	1	1	1	0	0	0	0	0	0	1	0	1	0	0	0	0	0	1	1	0	1	0	0	0	0	0	0	0	1	1	1	0	1	0
MH0162_GL0042710	[gene] locus=scaffold79619_1:1913:3376:- [Complete] codon-table.11	--	51.701	2.5	44	1	1	1	0	1	0	0	1	1	1	1	0	1	0	1	1	1	0	0	0	1	1	0	0	1	1	0	1	1	0	0	1	1	0	0	1	1	1	1	1	1	0	1	0
MH0163_GL0046283	[gene] locus=scaffold85145_3:2690:3844:+ [Complete] codon-table.11	--	42.409	6	1	1	1	1	0	0	0	0	0	0	0	0	0	0	0	0	0	0	0	1	0	0	0	0	0	0	0	0	0	0	0	0	0	0	0	0	0	0	0	0	0	0	0	0	0
MH0163_GL0057476	[gene] locus=scaffold42504_2:13966:17190:+ [Complete] codon-table.11	--	119.81	6.8	5	5	3	4	0	0	0	0	0	0	0	0	0	0	0	0	0	0	0	0	0	0	0	0	0	0	0	0	0	0	0	0	0	0	0	0	0	0	0	0	0	0	0	0	0
MH0165_GL0128427	[gene] locus=scaffold25325_2:817:2226:+ [Complete] codon-table.11	--	53.601	3.4	1	1	1	1	0	0	0	0	0	0	0	0	0	0	0	0	0	0	0	0	0	0	0	0	0	0	0	0	0	0	0	0	0	0	0	0	0	0	0	0	0	0	0	0	0
MH0167_GL0019092	[gene] locus=scaffold23759_2:2033:3109:+ [Complete] codon-table.11	--	41.671	3.4	12	1	1	1	0	0	0	0	0	0	1	0	0	0	1	0	0	0	1	0	0	0	1	1	0	0	0	1	0	0	0	0	0	1	0	0	0	0	0	0	0	0	0	1	0
MH0169_GL0046467	[gene] locus=scaffold35791_2:70664:72973:+ [Complete] codon-table.11	--	81.269	1.8	3	1	1	1	0	0	0	0	0	0	0	0	0	0	0	0	0	0	0	0	0	0	0	0	0	0	0	0	0	0	0	0	0	0	0	0	0	0	0	1	0	0	0	0	0
MH0169_GL0113137	[gene] locus=scaffold52068_2:2615:3520:- [Complete] codon-table.11	--	33.473	3.3	8	1	1	1	0	0	1	0	1	1	0	0	0	0	0	0	0	0	0	0	0	0	0	0	0	1	0	0	0	0	0	0	0	0	0	0	1	0	0	0	0	0	0	1	0
MH0172_GL0106682	[gene] locus=scaffold13040_17:2992:3774:+ [Complete] codon-table.11	--	28.344	4.2	11	1	1	1	0	0	0	0	0	0	0	0	0	1	0	0	0	0	0	0	0	0	0	0	0	1	0	0	0	0	0	0	0	0	1	0	1	0	0	0	0	0	0	0	1
MH0174_GL0127966	[gene] locus=scaffold6825_14:5956:7089:- [Complete] codon-table.11	--	43.77	4.2	1	1	1	1	0	0	0	0	0	0	0	0	0	0	0	0	0	0	0	0	0	0	0	0	0	0	0	0	0	0	1	0	0	0	0	0	0	0	0	0	0	0	0	0	0
MH0175_GL0016366	[gene] locus=scaffold20439_2:3472:4224:+ [Complete] codon-table.11	--	26.502	6	2	1	1	1	0	0	0	0	0	0	0	0	0	0	0	0	1	0	0	0	0	0	0	0	0	0	0	0	0	0	0	0	0	0	0	0	0	0	0	0	0	0	0	0	0
MH0177_GL0032058	[gene] locus=scaffold30405_8:3385:8028:+ [Complete] codon-table.11	--	173.6	3.1	14	3	3	3	0	0	2	1	0	0	0	1	0	0	1	0	0	1	0	0	0	0	0	0	0	1	0	0	0	0	0	0	0	0	0	0	0	0	0	0	1	1	0	1	0
MH0177_GL0076950	[gene] locus=scaffold26177_14:2:772:+ [Lack 5'-end] codon-table.11	--	29.846	4.3	3	1	1	1	0	0	0	0	0	0	0	0	0	0	0	0	0	0	0	0	0	0	0	0	0	0	0	0	0	0	1	0	0	0	0	0	0	0	0	0	0	0	0	0	0
MH0178_GL0016859	[gene] locus=scaffold5808_17:367:1380:- [Complete] codon-table.11	--	38.794	6.2	13	2	1	2	0	0	0	0	0	0	0	0	0	0	0	0	0	0	0	0	0	0	0	1	0	0	0	1	0	0	1	0	0	1	0	0	0	0	0	0	0	0	1	0	1
MH0415_GL0148855	[gene] locus=scaffold157669_2:15233:15991:+ [Complete] codon-table.11	--	27.709	6	30	1	1	1	0	1	0	0	0	0	1	1	1	0	0	0	0	1	1	0	0	0	0	1	0	0	1	0	0	0	1	0	1	1	0	1	1	0	0	0	2	0	0	0	1
MH0182_GL0089233	[gene] locus=scaffold55245_6:9321:10265:+ [Complete] codon-table.11	--	35.222	6.7	19	1	1	1	0	0	0	1	0	0	1	0	1	0	0	0	0	0	0	0	0	0	0	0	0	1	1	0	0	1	1	0	0	0	0	1	1	0	1	0	0	0	0	0	1
MH0183_GL0060776	[gene] locus=scaffold58965_33:2406:3815:+ [Complete] codon-table.11	--	51.087	11.1	1	4	0	1	0	0	0	0	0	0	0	0	0	0	0	0	0	0	0	0	0	0	0	0	0	0	0	0	0	0	0	0	0	0	0	0	0	0	0	0	0	0	0	0	0
MH0183_GL0086059	[gene] locus=scaffold117993_7:6388:8151:- [Complete] codon-table.11	--	66.393	2.4	57	1	1	1	0	2	0	0	0	0	0	2	1	0	1	0	0	1	2	0	0	0	0	1	1	0	2	2	0	0	2	0	2	1	0	1	1	0	1	1	0	0	2	0	1
MH0183_GL0122924	[gene] locus=scaffold18512_4:1:1662:- [Lack both ends] codon-table.11	--	59.236	3.1	2	1	1	1	0	0	0	0	0	0	0	0	0	0	0	0	0	0	0	0	0	0	0	0	0	0	0	0	0	0	0	0	0	0	1	0	0	0	0	0	0	0	0	0	0
MH0183_GL0124451	[gene] locus=scaffold31086_3:718:1638:+ [Complete] codon-table.11	--	34.782	4.2	95	1	1	1	1	2	1	2	2	1	2	2	1	0	2	2	2	1	1	0	2	2	2	1	0	3	2	1	2	2	1	2	1	2	0	2	0	1	1	1	2	2	1	0	1
MH0185_GL0083955	[gene] locus=scaffold32713_2:3981:4265:+ [Complete] codon-table.11	--	10.749	9.6	11	1	1	1	0	0	0	1	1	0	0	1	0	0	1	0	1	0	0	0	0	0	0	1	0	1	0	0	0	0	0	0	0	1	0	0	0	0	0	0	0	0	1	0	0
MH0186_GL0004091	[gene] locus=scaffold11049_1:1019:1243:+ [Complete] codon-table.11	--	8.5083	12.2	2	1	1	1	0	0	0	0	0	0	0	0	0	0	0	0	0	0	0	0	0	0	0	0	0	0	0	0	0	0	0	0	0	0	0	0	0	0	0	0	0	0	0	0	0
MH0187_GL0056182	[gene] locus=scaffold67003_1:70:2913:- [Complete] codon-table.11	--	105.32	2.3	10	2	2	2	0	1	0	0	0	0	1	0	0	0	0	0	0	0	0	0	0	0	0	0	0	0	0	0	1	0	0	1	1	1	0	0	0	0	0	0	0	0	0	0	0
MH0187_GL0062890	[gene] locus=scaffold78326_1:3935:5527:- [Complete] codon-table.11	--	58.007	4.2	4	1	1	1	0	0	0	0	0	0	0	0	0	2	0	0	0	0	0	0	0	0	0	0	0	0	0	0	0	0	0	0	0	0	0	0	0	0	0	0	0	0	0	1	0
MH0188_GL0091765	[gene] locus=scaffold114964_1:39452:40780:- [Complete] codon-table.11	--	49.394	6.8	50	2	2	2	1	0	0	0	0	0	0	0	1	1	0	1	0	1	1	0	2	1	1	0	1	1	1	1	1	1	1	1	1	1	1	1	1	1	1	0	1	1	1	1	1
MH0188_GL0107359	[gene] locus=scaffold49142_3:4261:4911:+ [Complete] codon-table.11	--	23.741	7.4	16	1	1	1	1	0	0	0	0	0	0	1	0	0	1	0	0	0	1	0	0	0	0	0	0	0	0	0	0	0	0	0	0	0	1	1	1	0	1	1	0	0	0	0	0
MH0188_GL0107941	[gene] locus=C1465163_1:327:986:+ [Complete] codon-table.11	--	25.61	4.1	2	1	1	1	0	0	2	0	0	0	0	0	0	0	0	0	0	0	0	0	0	0	0	0	0	0	0	0	0	0	0	0	0	0	0	0	0	0	0	0	0	0	0	0	0
MH0188_GL0121755	[gene] locus=scaffold53651_6:3:698:+ [Lack 5'-end] codon-table.11	--	27.628	3.5	82	1	1	1	1	2	0	1	1	1	1	2	1	1	1	2	1	2	1	1	1	1	1	2	2	1	2	1	1	1	1	1	2	1	2	2	1	1	1	1	1	1	1	1	1
MH0188_GL0134001	[gene] locus=scaffold79849_3:183:359:- [Complete] codon-table.11	--	6.7726	17.2	30	1	1	1	0	1	1	0	0	0	0	1	0	1	0	1	0	1	0	0	0	1	0	0	0	1	1	0	0	0	1	0	1	1	0	0	1	1	0	0	2	0	1	0	0
MH0188_GL0138023	[gene] locus=scaffold112723_3:6955:8235:- [Complete] codon-table.11	--	48.425	5.6	54	2	2	2	0	1	0	2	1	0	0	1	1	0	1	1	0	1	1	1	1	1	1	1	0	1	1	1	1	1	1	1	1	1	1	1	1	0	1	1	2	1	0	1	1
MH0188_GL0146696	[gene] locus=scaffold58116_1:11564:12757:- [Complete] codon-table.11	--	43.411	3.8	12	1	1	1	0	0	1	0	0	0	0	0	0	0	0	1	1	0	0	0	1	1	0	0	0	0	0	0	0	0	0	0	0	0	0	0	0	0	1	0	0	0	0	0	0
MH0189_GL0017851	[gene] locus=scaffold79512_1:9068:9886:+ [Complete] codon-table.11	--	30.392	4.4	40	1	1	1	1	0	1	1	1	1	1	0	1	1	0	1	0	1	1	1	1	0	1	1	0	1	0	1	1	1	1	1	1	0	1	0	0	0	1	0	1	1	0	1	0
MH0189_GL0031569	[gene] locus=scaffold16421_4:2:502:+ [Lack both ends] codon-table.11	--	19.45	9.6	50	1	1	1	0	0	1	1	0	1	2	1	1	2	0	1	1	0	1	0	0	0	0	0	1	2	0	1	0	0	1	2	2	1	2	2	1	1	0	0	2	0	1	1	0
MH0189_GL0037833	[gene] locus=scaffold72317_6:755:1204:- [Complete] codon-table.11	--	16.797	6	60	1	1	1	0	1	1	1	0	1	0	1	1	0	1	1	0	1	1	0	1	1	0	1	1	0	1	1	0	1	2	1	1	1	0	1	1	1	1	1	0	1	1	0	2
MH0189_GL0066615	[gene] locus=scaffold38380_1:1223:2527:+ [Complete] codon-table.11	--	48.316	3.5	1	1	1	1	0	0	0	1	0	0	0	0	0	0	0	0	0	0	0	0	0	0	0	0	0	0	0	0	0	0	0	0	0	0	0	0	0	0	0	0	0	0	0	0	0
MH0189_GL0094964	[gene] locus=scaffold9036_3:18002:20887:+ [Complete] codon-table.11	--	103.94	3.1	80	2	2	2	1	1	1	2	1	1	1	1	1	1	1	2	1	1	1	1	1	1	1	1	1	2	1	2	1	2	4	1	1	1	1	1	1	2	1	1	1	1	1	1	1
MH0189_GL0095326	[gene] locus=scaffold105395_1:13781:14725:+ [Complete] codon-table.11	--	35.734	3.8	18	1	1	1	0	0	0	0	0	0	0	1	0	0	1	0	0	0	1	0	0	0	0	0	0	0	0	1	0	0	0	0	0	0	0	1	0	0	1	0	0	0	1	0	1
MH0189_GL0119870	[gene] locus=scaffold14489_26:1428:2774:- [Complete] codon-table.11	--	49.899	2	50	1	1	1	0	0	0	1	1	1	0	1	1	0	2	0	1	0	0	1	1	1	1	0	0	2	2	1	0	1	1	1	2	1	0	1	1	0	1	1	1	1	0	0	1
MH0189_GL0119875	[gene] locus=scaffold2761_12:503:781:- [Complete] codon-table.11	--	10.2	13	1	1	1	1	0	0	0	0	0	0	0	0	0	0	0	0	0	0	0	0	0	0	0	0	0	0	0	0	0	0	0	0	0	0	0	0	0	0	0	0	0	0	0	0	0
MH0189_GL0124178	[gene] locus=scaffold15239_12:3:956:- [Lack 3'-end] codon-table.11	--	35.532	3.8	34	1	1	1	0	1	0	1	1	0	0	1	1	0	0	1	1	0	0	1	0	0	0	1	1	1	1	0	0	0	0	0	1	0	0	0	1	0	0	1	0	0	1	1	1
MH0189_GL0134776	[gene] locus=scaffold37801_19:3113:4210:- [Complete] codon-table.11	--	40.951	6.6	3	2	1	2	0	0	0	0	0	0	0	0	0	0	0	1	0	0	0	0	0	0	0	0	0	0	0	0	0	0	0	0	0	0	0	0	1	1	0	0	0	0	0	0	0
MH0189_GL0140128	[gene] locus=scaffold102891_1:90190:90531:+ [Complete] codon-table.11	--	13.282	8	37	1	1	1	0	0	0	0	1	1	1	0	0	2	0	2	2	1	1	0	0	0	2	0	1	2	0	0	1	0	0	0	1	1	1	1	1	0	0	1	1	0	0	1	0
MH0189_GL0141994	[gene] locus=scaffold8700_1:8653:9819:+ [Complete] codon-table.11	--	43.632	2.3	4	1	1	1	0	0	0	0	0	0	0	0	0	0	0	0	1	0	0	0	0	0	0	0	0	0	0	0	0	0	0	0	0	0	0	0	0	0	0	0	0	0	0	0	0
MH0189_GL0155614	[gene] locus=scaffold112145_2:2740:4695:+ [Complete] codon-table.11	--	72.425	2.3	38	1	1	1	1	0	1	0	1	1	1	0	0	2	0	0	0	0	1	0	2	1	0	0	1	1	0	1	0	0	3	0	1	0	0	0	1	0	1	1	0	0	1	3	0
MH0191_GL0064764	[gene] locus=scaffold105276_3:51424:53112:+ [Complete] codon-table.11	--	63.306	2.8	1	1	1	1	0	0	0	0	0	0	0	0	0	0	0	0	0	0	0	0	0	0	0	0	0	0	0	0	0	0	0	0	0	0	0	0	0	0	0	0	0	0	0	0	0
MH0192_GL0016362	[gene] locus=scaffold80120_2:2962:3795:+ [Complete] codon-table.11	--	30.187	4	58	1	1	1	0	0	1	0	2	2	1	0	3	2	0	1	2	2	1	1	2	1	1	1	2	1	1	1	0	2	2	0	0	1	2	0	0	0	2	1	1	1	0	0	0
MH0192_GL0147651	[gene] locus=scaffold78250_3:7271:7762:- [Complete] codon-table.11	--	19.055	8	47	1	1	1	0	1	1	0	1	1	0	1	1	1	1	1	1	0	1	0	1	0	0	1	1	1	1	0	0	1	1	1	1	0	0	1	1	0	1	0	1	0	1	0	1
MH0192_GL0161968	[gene] locus=scaffold80473_2:4489:5583:+ [Complete] codon-table.11	--	41.716	3.3	60	1	1	1	0	2	0	0	0	0	0	2	2	0	2	2	0	1	2	0	0	0	0	2	1	1	2	2	0	0	2	0	2	1	0	1	1	0	1	1	0	0	2	0	2
MH0195_GL0065468	[gene] locus=scaffold126204_1:9403:13416:- [Complete] codon-table.11	--	148.06	2.1	8	2	2	2	0	0	0	0	0	0	0	1	0	1	0	0	0	0	0	0	0	0	0	0	0	1	0	0	0	0	1	0	0	0	0	0	0	0	0	0	1	0	0	0	0
MH0196_GL0021467	[gene] locus=scaffold110622_1:3054:4238:+ [Complete] codon-table.11	--	43.363	16.8	2	5	0	2	0	0	0	0	0	0	0	0	0	0	0	0	0	0	0	1	0	1	0	0	0	0	0	0	0	0	0	0	0	0	0	0	0	0	0	0	0	0	0	0	0
MH0196_GL0079387	[gene] locus=scaffold12049_9:11232:12773:+ [Complete] codon-table.11	--	53.723	1.8	21	1	1	1	0	0	1	0	1	1	0	0	0	0	0	0	0	0	0	0	0	1	0	0	0	0	1	1	0	1	0	1	0	0	0	0	0	0	0	0	0	1	0	0	0
MH0197_GL0009475	[gene] locus=scaffold97153_11:1:2226:- [Lack both ends] codon-table.11	--	80.804	4	8	3	1	3	0	0	0	0	0	0	0	0	0	0	0	1	0	0	0	2	0	0	0	0	0	0	0	0	0	0	1	0	0	1	0	0	0	0	0	0	0	0	0	0	0
MH0197_GL0026785	[gene] locus=scaffold74691_5:1:636:- [Lack 3'-end] codon-table.11	--	23.918	7.1	18	1	1	1	0	1	0	0	1	0	0	0	0	1	1	1	0	0	0	0	0	0	0	0	1	1	0	0	0	0	0	0	1	0	1	1	0	0	0	0	0	0	1	0	0
MH0197_GL0035996	[gene] locus=scaffold87492_1:1:4767:- [Lack both ends] codon-table.11	--	175.79	0.9	23	1	1	1	0	0	0	0	0	0	0	0	0	0	0	0	0	0	1	0	3	0	2	0	0	0	0	0	0	2	0	3	0	0	0	0	0	0	0	0	0	2	0	0	0
MH0197_GL0042361	[gene] locus=scaffold96795_5:164:2044:- [Complete] codon-table.11	--	68.432	5	5	1	1	1	0	0	0	0	0	0	0	0	0	0	0	0	0	0	0	0	0	0	0	0	0	1	0	0	0	0	0	0	0	1	0	1	0	0	0	0	0	0	0	0	0
MH0366_GL0133753	[gene] locus=scaffold2915_5:1:921:+ [Lack both ends] codon-table.11	--	34.048	6.5	33	2	2	2	0	1	0	0	0	0	0	1	1	0	1	1	0	0	1	0	0	0	0	1	0	1	1	1	0	0	1	0	0	1	0	1	0	0	0	0	0	1	1	0	1
MH0197_GL0141796	[gene] locus=scaffold19913_2:369:1799:+ [Complete] codon-table.11	--	55.464	4.2	47	1	1	1	1	1	0	1	1	1	0	1	1	0	1	1	1	1	1	0	0	0	1	0	1	1	0	1	0	0	1	0	1	1	1	1	1	0	1	0	1	0	1	0	1
MH0197_GL0144292	[gene] locus=scaffold4632_11:5282:5755:- [Complete] codon-table.11	--	17.391	8.9	39	1	1	1	0	0	1	1	0	0	0	0	0	0	0	0	1	0	0	0	2	1	2	0	0	0	0	0	0	3	0	2	0	0	0	0	0	1	0	1	1	3	0	0	0
MH0198_GL0040320	[gene] locus=scaffold15105_2:14319:17489:- [Complete] codon-table.11	--	122.78	1.8	25	2	2	2	1	0	0	0	1	1	0	0	0	1	0	0	1	0	1	0	1	1	0	0	0	3	0	0	0	0	0	0	0	1	1	0	0	0	1	0	0	0	0	0	0
MH0199_GL0036029	[gene] locus=scaffold24575_3:5886:7751:- [Complete] codon-table.11	--	66.483	4.5	118	3	3	3	2	1	2	2	1	3	2	1	2	1	1	2	1	2	2	3	1	2	1	2	2	2	1	1	1	1	1	0	2	1	4	1	2	1	1	2	2	0	1	1	2
MH0199_GL0056037	[gene] locus=scaffold40223_2:3435:6257:+ [Complete] codon-table.11	--	103.9	1	68	1	1	1	1	1	1	1	1	1	1	1	1	1	1	1	1	1	1	1	1	0	1	1	1	1	1	1	1	1	1	1	1	1	1	1	1	1	1	1	1	1	1	1	1
MH0199_GL0093772	[gene] locus=scaffold60420_1:165:3200:+ [Complete] codon-table.11	--	117.45	1.2	11	1	1	1	0	0	0	0	1	0	0	0	0	0	0	0	1	1	0	1	0	0	0	1	0	0	0	0	0	0	0	0	0	0	1	0	1	0	0	0	0	0	0	1	0
MH0200_GL0209000	[gene] locus=scaffold116648_1:390:905:+ [Complete] codon-table.11	--	19.544	19.3	7	2	2	2	0	0	0	0	0	0	0	1	0	0	1	0	0	0	0	0	0	0	0	0	0	1	0	0	0	0	0	0	0	0	0	0	0	0	0	0	0	0	0	0	0
V1.UC11-5_GL0079369	[gene] locus=scaffold62986_5:3:659:- [Lack 3'-end] codon-table.11	--	24.554	5	84	1	1	1	1	1	1	2	1	1	2	1	1	1	1	1	1	2	1	0	1	1	1	1	1	2	1	1	1	1	1	1	1	1	1	1	1	1	2	1	1	2	1	1	2
MH0203_GL0081434	[gene] locus=scaffold139695_3:2075:2704:- [Complete] codon-table.11	--	24.186	8.1	41	1	1	1	1	1	0	0	1	0	0	1	1	0	1	1	0	1	1	0	0	0	0	1	1	0	1	1	0	0	0	0	1	1	1	1	1	0	0	1	0	0	1	0	1
MH0203_GL0133383	[gene] locus=scaffold68245_10:330:1469:+ [Complete] codon-table.11	--	41.7	4.5	8	1	1	1	0	0	0	1	0	1	0	0	0	0	0	0	0	0	0	0	0	0	0	0	0	1	0	0	0	0	0	1	0	0	1	0	0	0	0	1	0	0	0	0	0
MH0276_GL0064897	[gene] locus=scaffold26288_1:1:261:+ [Lack 5'-end] codon-table.11	--	9.2321	10.5	23	1	1	1	0	0	0	1	1	0	0	1	1	0	1	0	0	0	1	0	1	0	1	0	0	0	0	1	0	0	1	0	1	1	1	1	0	0	0	0	0	0	0	1	0
MH0206_GL0016860	[gene] locus=scaffold121587_4:10470:11570:- [Complete] codon-table.11	--	41.773	3.8	64	1	1	1	1	1	1	0	2	1	0	0	1	1	0	1	2	0	2	0	0	0	1	2	1	0	2	1	1	1	0	0	1	1	0	1	1	1	1	0	0	1	2	1	2
MH0329_GL0135644	[gene] locus=scaffold139340_2:2:988:- [Lack 3'-end] codon-table.11	--	35.422	16.1	1	4	0	1	0	0	0	0	0	0	0	0	0	0	0	0	0	0	0	0	1	0	0	0	0	0	0	0	0	0	0	0	0	0	0	0	0	0	0	0	0	0	0	0	0
MH0206_GL0154843	[gene] locus=scaffold80287_2:525:749:+ [Complete] codon-table.11	--	8.9831	12.2	8	1	1	1	0	0	0	0	0	0	0	0	0	1	0	0	0	0	0	1	0	0	0	0	0	0	0	0	0	0	0	0	0	0	1	0	0	0	0	0	0	0	0	0	0
MH0206_GL0163451	[gene] locus=scaffold9727_24:663:893:- [Complete] codon-table.11	--	8.1626	17.1	15	1	1	1	0	0	0	1	1	0	1	0	0	0	0	0	1	1	0	0	0	0	1	0	0	1	0	0	0	1	0	0	0	0	1	0	0	1	0	1	0	0	0	0	0
MH0206_GL0191923	[gene] locus=scaffold96574_2:1945:2304:- [Lack 5'-end] codon-table.11	--	14.211	11.8	15	1	1	1	0	0	0	2	0	0	0	0	0	1	0	1	1	0	0	1	0	0	1	0	0	1	0	0	0	0	0	1	0	0	1	0	0	0	0	1	0	0	0	1	0
MH0206_GL0203609	[gene] locus=scaffold75041_2:1386:2957:- [Complete] codon-table.11	--	56.243	9.9	43	3	1	1	0	0	0	0	0	1	1	1	2	1	1	0	2	2	1	0	1	0	0	1	0	0	0	1	0	1	1	0	0	1	0	0	1	0	0	2	0	0	0	0	0
MH0206_GL0246061	[gene] locus=scaffold17399_10:4243:6561:+ [Complete] codon-table.11	--	86.89	1.2	35	1	1	1	0	1	0	0	1	1	1	0	0	0	0	1	0	1	1	0	0	0	1	1	0	1	0	0	0	0	1	1	0	1	1	0	0	0	0	1	1	0	0	0	0
MH0211_GL0185668	[gene] locus=scaffold25154_1:1298:1438:+ [Complete] codon-table.11	--	5.3961	28.3	9	1	1	1	0	0	0	0	0	1	0	0	0	0	0	0	0	0	0	0	0	0	0	0	0	0	1	0	0	0	0	0	0	0	0	0	0	0	0	0	0	1	0	0	0
MH0406_GL0097183	[gene] locus=scaffold104492_2:621:1634:- [Complete] codon-table.11	--	36.288	6.2	11	2	1	1	0	0	0	0	0	1	0	0	0	0	0	0	0	0	0	1	0	0	0	0	0	1	0	0	0	1	0	1	0	1	0	0	1	0	1	0	0	1	0	0	0
MH0217_GL0135712	[gene] locus=scaffold61_4:4558:5232:- [Complete] codon-table.11	--	24.774	7.6	27	1	1	1	0	0	0	1	0	0	1	0	0	0	1	0	0	1	1	0	0	0	1	0	0	0	0	0	0	0	1	1	0	0	1	1	1	0	0	1	1	0	1	0	0
MH0262_GL0130397	[gene] locus=scaffold15662_4:231:842:+ [Lack 3'-end] codon-table.11	--	21.171	9.3	3	1	1	1	0	0	0	0	0	0	0	0	0	0	0	0	0	0	1	0	0	0	0	0	0	0	0	0	0	0	0	0	0	0	0	0	0	0	0	0	0	0	0	0	0
MH0220_GL0031098	[gene] locus=scaffold45774_8:1069:1878:- [Complete] codon-table.11	--	30.546	4.5	112	1	1	1	1	2	0	2	1	1	2	2	1	2	2	1	2	3	2	2	2	0	2	2	1	2	1	1	1	1	1	2	2	2	2	1	1	1	1	3	1	0	1	3	2
MH0221_GL0069401	[gene] locus=scaffold7206_8:79:1059:+ [Lack 3'-end] codon-table.11	--	37.832	4.6	35	1	1	1	0	1	1	0	1	0	0	0	1	1	1	1	1	1	1	0	0	1	0	1	1	0	0	0	0	0	1	1	0	0	0	1	0	1	0	2	0	0	1	1	0
MH0222_GL0033493	[gene] locus=scaffold12185_3:21807:23120:+ [Complete] codon-table.11	--	48.883	3.7	65	1	1	1	0	0	1	1	1	1	1	1	1	1	1	1	2	1	1	1	1	1	1	1	1	2	2	1	1	1	1	1	1	1	1	1	1	1	0	1	1	1	1	1	1
MH0222_GL0205698	[gene] locus=scaffold44196_23:4130:5404:+ [Complete] codon-table.11	--	46.296	5.4	24	2	1	2	1	0	0	1	0	0	1	1	1	0	0	0	0	0	0	0	0	0	0	0	0	0	0	0	0	0	0	1	0	1	0	0	1	0	0	2	2	0	0	0	0
MH0224_GL0007810	[gene] locus=scaffold85731_2:600:2567:+ [Complete] codon-table.11	--	73.059	2.3	246	1	1	1	4	3	3	4	4	4	5	3	4	3	4	5	3	4	4	3	3	3	4	4	4	2	4	4	3	4	3	2	5	3	3	3	5	5	3	3	3	3	2	4	4
MH0224_GL0049895	[gene] locus=scaffold61703_6:1006:3501:+ [Complete] codon-table.11	--	93.421	2.6	2	1	1	1	0	0	0	0	0	0	0	0	0	0	0	0	0	0	0	0	0	0	0	0	0	1	0	0	0	0	0	0	0	0	0	0	0	0	0	0	0	0	0	0	0
MH0227_GL0051066	[gene] locus=scaffold30878_2:5734:7482:- [Complete] codon-table.11	--	64.214	3.4	6	1	1	1	0	0	0	0	0	0	1	0	0	0	0	0	0	0	0	0	0	0	0	1	0	1	0	0	0	0	0	0	0	0	0	0	0	1	0	0	0	0	0	0	0
MH0229_GL0034739	[gene] locus=scaffold105826_1:104:640:+ [Lack 3'-end] codon-table.11	--	20.334	12.3	17	2	1	1	0	0	1	0	1	0	0	1	0	1	0	0	1	0	0	0	0	1	0	0	0	0	0	0	0	0	0	0	0	1	0	0	1	1	0	0	0	1	0	1	0
MH0229_GL0062499	[gene] locus=scaffold124750_5:539:841:+ [Complete] codon-table.11	--	11.532	14	60	1	1	1	1	1	1	1	0	2	1	1	1	0	0	2	1	1	1	1	1	1	1	1	1	0	1	1	1	1	1	1	1	0	1	0	1	1	1	1	1	1	1	1	1
MH0229_GL0147930	[gene] locus=scaffold58821_2:1523:3820:- [Complete] codon-table.11	--	85.093	4.8	77	3	1	2	1	2	1	1	1	1	1	3	1	0	2	2	0	1	2	1	0	0	1	3	1	1	2	1	1	1	1	1	1	1	2	1	2	1	0	1	1	1	1	0	1
MH0229_GL0170550	[gene] locus=scaffold126264_2:7518:9077:- [Complete] codon-table.11	--	56.866	8.3	73	3	1	2	1	2	0	1	1	0	1	2	1	1	2	1	1	1	2	0	1	1	1	2	1	1	1	1	0	1	2	1	1	1	1	1	1	1	1	1	1	1	1	0	4
MH0230_GL0071059	[gene] locus=scaffold27645_3:3:584:+ [Lack both ends] codon-table.11	--	22.145	10.3	25	2	2	2	0	0	0	0	0	0	0	1	1	0	1	1	0	0	1	0	0	0	0	1	1	0	0	1	0	0	1	0	1	1	0	1	1	0	0	1	1	0	1	0	0
MH0233_GL0038089	[gene] locus=scaffold70585_2:24054:26108:+ [Complete] codon-table.11	--	77.797	1.6	93	1	1	1	1	1	2	2	1	1	1	1	1	1	1	1	1	1	1	2	1	1	1	1	1	1	2	1	2	4	1	3	1	1	1	1	1	1	1	1	2	4	1	1	1
MH0233_GL0053650	[gene] locus=scaffold34429_2:1377:2573:- [Complete] codon-table.11	--	44.733	4.3	5	1	1	1	0	0	0	1	0	0	0	0	0	0	0	0	0	0	0	0	1	0	0	0	0	0	1	0	0	0	0	0	0	0	0	0	0	0	0	0	0	0	0	0	0
MH0233_GL0088820	[gene] locus=scaffold19378_7:49:3708:- [Complete] codon-table.11	--	143.17	1.2	45	1	1	1	1	1	0	1	1	1	0	0	0	1	0	0	1	1	1	1	0	1	1	1	1	0	0	1	1	1	1	1	0	1	1	0	1	1	1	1	0	0	0	1	0
MH0233_GL0102093	[gene] locus=scaffold61882_2:160:501:+ [Complete] codon-table.11	--	12.888	7.1	76	1	1	1	2	1	1	1	1	1	2	1	1	3	1	1	0	1	1	1	1	1	2	1	1	3	1	1	1	1	1	1	1	2	1	1	1	1	1	1	1	1	0	1	1
O2.UC51-0_GL0004424	[gene] locus=scaffold78911_2:3:875:- [Lack both ends] codon-table.11	--	32.92	5.2	94	1	1	1	1	3	0	1	3	3	1	1	1	0	1	3	2	1	1	2	1	1	1	2	1	1	0	1	2	2	1	2	2	0	2	0	1	3	2	1	1	2	1	1	1
MH0234_GL0069638	[gene] locus=scaffold66539_1:762:1751:- [Complete] codon-table.11	--	36.382	3.3	15	1	1	1	0	0	0	1	0	0	0	0	0	0	0	0	0	0	1	1	0	0	0	0	0	0	0	0	0	0	0	1	0	0	0	1	0	0	0	1	0	1	0	0	0
MH0236_GL0030118	[gene] locus=scaffold35502_1:754:3825:- [Complete] codon-table.11	--	118.09	2.8	51	2	2	2	1	1	0	1	1	1	1	1	1	0	1	0	1	0	1	0	0	0	1	1	1	0	0	1	1	1	1	1	0	1	2	1	2	0	0	1	2	0	1	0	1
N038A_GL0047548	[gene] locus=scaffold32342_1:1199:3346:+ [Lack 3'-end] codon-table.11	--	79.881	2.1	31	1	1	1	1	1	1	0	0	0	0	1	0	1	0	0	0	1	0	0	0	0	0	1	0	0	1	0	0	0	1	0	0	1	0	1	1	1	1	0	0	0	1	0	0
MH0238_GL0037993	[gene] locus=scaffold101255_1:3702:5804:+ [Complete] codon-table.11	--	77.682	1.9	4	1	1	1	0	0	0	0	0	0	0	0	0	0	0	0	0	0	0	0	0	0	0	0	0	0	0	0	0	0	0	0	1	0	0	0	0	0	0	0	0	0	0	0	0
MH0238_GL0067633	[gene] locus=scaffold57033_10:3:1661:- [Lack 3'-end] codon-table.11	--	61.747	2.4	4	1	1	1	0	0	0	0	0	0	0	0	0	0	0	0	0	0	0	0	1	0	0	0	0	0	0	0	0	0	0	0	0	0	0	0	0	0	0	0	1	1	0	0	0
MH0238_GL0090794	[gene] locus=scaffold95598_2:5870:7612:+ [Complete] codon-table.11	--	61.451	2.1	1	1	1	1	0	0	0	0	0	0	0	0	0	0	0	0	0	0	0	0	0	0	0	0	0	0	0	0	0	0	0	0	0	0	0	0	0	0	0	0	0	0	0	0	0
V1.CD46-0_GL0074980	[gene] locus=scaffold2106_12:388:873:- [Complete] codon-table.11	--	18.305	11.2	25	2	2	2	0	1	0	1	3	0	1	0	0	1	0	1	0	0	0	0	0	0	0	0	0	1	0	1	0	0	1	0	0	0	1	0	2	0	0	1	0	0	0	0	1
MH0239_GL0096676	[gene] locus=scaffold44905_2:2808:3191:+ [Complete] codon-table.11	--	14.501	9.4	53	1	1	1	1	1	1	1	1	1	1	1	1	0	1	1	0	1	0	0	1	0	1	1	1	1	0	1	1	1	1	1	0	1	1	0	0	1	0	1	1	1	0	1	0
MH0239_GL0104748	[gene] locus=scaffold52199_5:1:567:- [Lack both ends] codon-table.11	--	20.679	6.3	14	1	1	1	0	0	0	0	0	0	0	0	0	1	0	1	0	0	0	0	0	0	0	0	0	0	0	0	0	0	0	1	0	0	1	0	0	1	0	0	1	0	0	1	0
MH0239_GL0114422	[gene] locus=scaffold20622_1:652:2097:- [Complete] codon-table.11	--	56.72	2.9	4	1	1	1	0	0	0	0	0	0	0	0	0	0	1	0	0	0	0	0	0	0	0	0	0	0	0	0	0	0	0	0	0	0	0	0	1	0	1	0	0	0	0	0	0
MH0239_GL0133327	[gene] locus=scaffold196_1:9913:10767:+ [Complete] codon-table.11	--	33.08	2.8	67	1	1	1	1	1	1	1	1	1	1	1	1	1	1	1	1	1	1	1	1	0	1	1	1	1	1	1	1	1	1	1	0	1	1	1	1	1	1	1	1	1	1	1	1
MH0239_GL0144836	[gene] locus=scaffold31137_5:4960:5472:- [Complete] codon-table.11	--	20.224	10	1	1	1	1	0	0	0	0	0	0	0	0	0	0	0	0	0	0	0	0	0	0	0	0	0	0	0	0	0	0	0	0	0	0	0	0	0	0	0	0	0	0	0	0	0
MH0243_GL0037112	[gene] locus=scaffold6869_1:54413:57496:- [Complete] codon-table.11	--	116	2.4	25	1	1	1	0	2	0	0	1	1	0	0	1	0	0	0	0	0	0	0	0	0	0	2	0	0	2	0	0	0	0	0	1	1	0	0	0	1	0	0	0	0	1	0	1
MH0247_GL0012713	[gene] locus=scaffold2066_5:298:795:+ [Lack 3'-end] codon-table.11	--	18.744	8.4	4	1	1	1	0	1	0	0	0	0	0	0	0	0	0	0	0	0	0	0	0	0	0	0	0	0	0	0	0	0	0	0	0	0	0	1	0	0	0	0	0	0	0	0	0
MH0250_GL0015571	[gene] locus=scaffold119908_1:1028:2359:- [Complete] codon-table.11	--	50.937	2	45	1	1	1	1	0	1	1	0	1	1	0	0	0	1	0	1	0	1	1	1	1	0	0	0	1	0	0	1	1	0	1	0	1	1	0	1	1	0	1	1	1	1	1	1
MH0250_GL0060422	[gene] locus=scaffold59630_1:9880:12441:- [Complete] codon-table.11	--	98.114	1.8	2	1	1	1	0	0	0	0	0	0	0	0	0	0	0	0	0	0	0	2	0	0	0	0	0	0	0	0	0	0	0	0	0	0	0	0	0	0	0	0	0	0	0	0	0
MH0251_GL0054891	[gene] locus=scaffold13991_18:2807:3772:- [Complete] codon-table.11	--	37.588	5.6	53	1	1	1	0	1	0	1	1	1	0	1	2	1	1	0	2	1	1	1	0	1	0	1	1	1	1	1	0	0	1	1	1	0	0	1	1	0	1	1	0	0	1	1	1
V1.CD32-0_GL0141524	[gene] locus=scaffold23057_2:171:779:+ [Lack 3'-end] codon-table.11	--	22.967	8.4	2	1	1	1	0	0	0	0	0	0	0	0	0	0	0	0	0	0	0	0	0	0	0	0	0	0	0	0	0	0	0	0	0	0	0	0	0	1	0	0	0	0	0	0	0
MH0252_GL0185759	[gene] locus=scaffold41827_6:10315:12621:- [Complete] codon-table.11	--	86.554	1.6	24	1	1	1	1	0	0	0	0	0	0	0	1	0	1	0	1	0	1	0	0	0	1	1	1	1	0	0	0	1	0	0	0	0	1	0	0	0	0	1	0	1	1	0	1
MH0252_GL0205665	[gene] locus=scaffold72347_3:1:1167:- [Lack both ends] codon-table.11	--	43.911	2.6	61	1	1	1	0	1	1	0	1	1	1	1	1	1	1	1	1	1	1	1	1	1	0	1	0	1	1	1	1	1	1	1	0	1	1	1	1	1	1	1	1	1	1	1	1
MH0252_GL0219490	[gene] locus=C1827442_1:27:950:- [Lack 5'-end] codon-table.11	--	35.01	2.6	105	1	1	1	2	1	2	0	0	1	1	1	1	1	2	2	2	2	1	2	2	2	0	1	2	1	2	1	2	1	2	2	2	2	2	1	1	0	2	2	1	2	0	2	2
MH0252_GL0236096	[gene] locus=C1916100_1:94:1704:+ [Complete] codon-table.11	--	59.457	5.4	3	2	2	2	0	0	0	0	0	0	0	0	0	0	0	0	0	0	0	0	0	0	0	0	0	0	0	0	0	0	0	0	0	0	0	0	0	0	1	1	0	0	0	0	0
MH0257_GL0048002	[gene] locus=scaffold37286_1:22086:27011:- [Complete] codon-table.11	--	185.34	0.6	39	1	1	1	1	1	0	0	0	0	0	0	0	0	0	1	0	2	0	1	2	0	0	2	1	0	0	1	1	0	1	0	2	1	1	1	2	1	1	1	0	0	0	0	1
MH0257_GL0142224	[gene] locus=scaffold102666_1:2359:2817:+ [Complete] codon-table.11	--	17.051	11.2	8	1	1	1	0	0	0	1	0	1	0	0	0	0	0	0	0	0	0	0	0	0	1	0	0	1	0	0	0	0	0	0	0	0	1	0	0	0	0	0	1	0	0	1	0
MH0257_GL0147188	[gene] locus=scaffold73055_3:7233:11645:- [Complete] codon-table.11	--	161.64	2.2	39	3	3	3	0	0	0	1	0	1	0	2	1	0	1	0	0	1	1	0	1	0	1	2	1	1	1	0	0	0	0	1	0	0	1	0	2	1	0	1	0	0	0	0	0
MH0260_GL0155975	[gene] locus=scaffold27752_5:29220:30041:+ [Complete] codon-table.11	--	29.177	4	1	1	1	1	0	0	0	0	0	0	0	0	0	0	0	0	0	0	0	0	0	0	0	0	0	0	0	0	0	0	0	0	0	0	0	0	0	0	0	0	0	0	0	0	0
MH0261_GL0065839	[gene] locus=scaffold31214_4:31036:34686:- [Complete] codon-table.11	--	138.86	3.3	40	2	2	2	0	1	0	1	0	0	0	1	0	1	1	0	0	1	1	0	0	0	1	0	0	1	0	1	0	0	1	1	1	1	0	1	0	1	1	1	1	0	0	0	0
MH0262_GL0057562	[gene] locus=scaffold52142_2:8158:10416:- [Complete] codon-table.11	--	83.749	2.1	119	1	1	1	1	2	3	2	1	1	1	2	2	2	2	2	2	2	2	2	2	2	1	2	2	1	2	1	2	1	2	2	2	2	1	2	2	2	2	1	1	1	2	1	1
MH0264_GL0008305	[gene] locus=scaffold66171_2:12195:12965:+ [Complete] codon-table.11	--	28.675	6.6	64	2	2	2	1	1	1	1	1	1	1	0	1	1	1	1	1	1	1	1	0	0	0	1	1	1	1	0	1	0	1	1	2	1	1	0	1	1	1	1	0	0	1	1	1
O2.UC2-1_GL0086340	[gene] locus=scaffold91226_1:1:531:- [Lack both ends] codon-table.11	--	20.054	15.8	69	2	2	2	1	1	1	1	0	0	1	1	1	0	1	1	1	1	1	1	1	2	0	1	0	1	1	1	1	0	1	1	1	1	1	2	1	1	3	1	1	0	2	0	1
MH0264_GL0055678	[gene] locus=scaffold66193_1:7114:9507:+ [Complete] codon-table.11	--	89.98	2.3	76	1	1	1	0	2	0	2	2	2	2	1	2	2	2	0	0	2	0	0	1	0	2	0	0	3	2	0	0	0	2	2	2	1	2	1	2	0	2	2	2	0	2	0	0
MH0265_GL0127193	[gene] locus=scaffold82468_1:4984:7179:+ [Complete] codon-table.11	--	81.473	2.3	2	2	1	1	0	0	0	0	0	0	0	0	0	0	0	0	0	0	0	0	0	0	1	0	0	0	0	0	0	0	0	0	0	0	0	0	0	0	0	0	1	0	0	0	0
MH0265_GL0154476	[gene] locus=C1124953_1:1:1170:- [Lack 3'-end] codon-table.11	--	45.317	4.6	2	1	1	1	0	0	0	0	1	1	0	0	0	0	0	0	0	0	0	0	0	0	0	0	0	0	0	0	0	0	0	0	0	0	0	0	0	0	0	0	0	0	0	0	0
MH0267_GL0046055	[gene] locus=scaffold114918_1:2824:6024:+ [Complete] codon-table.11	--	122.72	1.4	9	1	1	1	0	2	0	0	0	0	0	2	0	0	0	0	0	0	0	0	0	0	0	0	0	0	1	0	0	0	0	0	0	0	0	0	0	0	0	0	0	0	0	0	1
MH0267_GL0053896	[gene] locus=scaffold9083_14:488:835:- [Lack 5'-end] codon-table.11	--	13.37	7.8	12	1	1	1	0	0	0	0	0	0	0	0	0	0	0	0	0	0	0	0	0	1	0	0	0	0	0	0	1	1	0	1	0	0	0	0	0	1	0	0	0	1	0	0	0
MH0268_GL0029469	[gene] locus=scaffold87295_1:12377:13375:+ [Complete] codon-table.11	--	35.652	8.7	41	1	1	1	0	1	3	0	0	0	0	1	0	3	0	0	1	1	1	0	0	1	0	0	0	1	2	1	0	0	1	3	0	1	0	1	0	1	4	0	0	0	0	0	0
MH0268_GL0031689	[gene] locus=scaffold85761_1:71:448:+ [Complete] codon-table.11	--	13.403	8	3	1	1	1	0	0	0	0	0	0	0	0	0	0	0	0	0	0	0	0	1	0	0	0	0	0	0	0	0	0	0	0	1	0	1	0	0	0	0	0	0	0	0	0	0
MH0268_GL0191704	[gene] locus=scaffold4467_2:15883:18486:+ [Complete] codon-table.11	--	98.91	2.7	111	2	2	2	1	2	4	1	1	2	1	2	2	2	1	2	1	2	2	1	1	3	1	1	1	3	3	2	1	1	2	3	1	1	1	2	1	1	5	1	1	1	2	1	2
MH0271_GL0131466	[gene] locus=scaffold78432_3:17121:19253:+ [Complete] codon-table.11	--	75.437	2.1	17	1	1	1	1	0	0	0	0	0	0	0	0	0	0	0	1	0	0	0	0	1	1	0	1	0	0	0	0	0	0	0	0	0	0	0	0	0	0	0	0	1	0	0	0
MH0272_GL0076022	[gene] locus=scaffold23483_4:338:1468:- [Complete] codon-table.11	--	42.07	27.4	28	9	1	1	0	0	3	0	1	0	0	0	0	0	0	0	0	0	0	0	0	1	0	0	0	0	0	0	0	5	0	0	0	0	0	0	0	1	0	0	0	6	0	0	1
MH0274_GL0153149	[gene] locus=scaffold30021_3:21280:24657:+ [Complete] codon-table.11	--	126.89	0.9	13	1	1	1	0	0	0	0	0	0	0	0	0	0	0	1	1	0	0	0	1	0	1	0	0	0	0	0	0	0	0	1	0	0	0	0	0	0	0	0	1	1	0	1	0
MH0275_GL0042571	[gene] locus=scaffold24384_4:3:578:+ [Lack 5'-end] codon-table.11	--	22.224	8.9	38	1	1	1	0	0	0	0	1	1	0	0	1	1	1	1	1	0	1	1	1	1	0	0	1	0	0	0	0	0	0	0	0	1	0	0	1	0	1	1	1	1	1	1	1
MH0329_GL0210736	[gene] locus=C1840581_1:183:2153:+ [Complete] codon-table.11	--	71.704	12	4	6	1	1	0	0	0	0	0	0	0	0	0	0	0	0	0	1	0	0	0	0	0	0	0	0	0	0	0	0	0	0	0	0	0	0	1	0	0	0	0	0	0	0	0
MH0275_GL0120110	[gene] locus=scaffold48568_1:3:1172:+ [Lack both ends] codon-table.11	--	46.624	2.8	10	1	1	1	0	0	1	0	0	0	0	0	0	0	0	0	0	0	0	0	0	0	1	0	0	0	0	1	0	1	0	0	0	0	0	0	0	0	1	0	0	0	0	0	1
MH0276_GL0104226	[gene] locus=scaffold58094_2:25796:41929:+ [Complete] codon-table.11	--	604.75	1	38	4	2	4	1	0	0	0	0	0	0	2	0	1	1	3	0	1	0	0	1	0	1	1	0	0	0	1	0	0	0	0	0	1	0	1	0	0	1	2	0	0	1	1	2
MH0276_GL0141153	[gene] locus=scaffold138931_1:671:1078:- [Lack 5'-end] codon-table.11	--	15.192	9.6	86	2	2	2	1	2	1	1	2	1	1	1	1	1	1	2	1	1	1	2	1	0	1	1	1	1	1	1	1	2	3	1	1	1	1	1	1	1	1	2	1	1	1	2	1
MH0276_GL0159542	[gene] locus=scaffold13061_2:3:338:+ [Lack 5'-end] codon-table.11	--	12.64	10.8	44	1	1	1	1	1	0	1	1	1	1	0	0	0	1	1	1	1	1	1	1	0	1	1	1	0	0	1	1	0	0	0	0	1	1	1	0	1	1	1	1	0	0	1	0
MH0277_GL0030559	[gene] locus=scaffold17845_1:15451:17388:- [Complete] codon-table.11	--	70.471	1.9	10	1	1	1	0	1	0	0	0	0	0	1	0	0	1	0	0	0	0	0	0	0	0	0	0	0	0	1	0	0	0	0	0	1	0	0	0	0	0	0	0	0	1	0	1
MH0277_GL0041747	[gene] locus=scaffold16704_2:2574:3056:- [Complete] codon-table.11	--	18.212	7.5	10	1	1	1	0	0	0	0	0	0	0	0	0	0	0	0	0	0	0	0	0	0	1	0	1	0	0	0	1	0	0	0	0	0	0	0	0	0	0	0	1	0	0	0	0
MH0277_GL0046111	[gene] locus=scaffold13339_3:86061:87131:+ [Complete] codon-table.11	--	39.014	5.9	4	2	2	2	0	0	0	0	0	0	0	0	0	0	0	0	0	0	0	0	0	0	0	0	0	0	0	0	0	0	0	0	0	0	0	0	0	0	0	0	0	0	0	0	0
MH0281_GL0018207	[gene] locus=scaffold19150_3:31176:34142:- [Complete] codon-table.11	--	109.61	1.1	20	1	1	1	1	1	0	0	0	0	0	0	0	0	0	1	1	0	0	0	1	0	1	0	1	1	1	1	0	0	1	0	0	0	0	0	0	0	0	0	1	0	0	0	0
MH0283_GL0003508	[gene] locus=scaffold59283_1:10241:11803:+ [Complete] codon-table.11	--	60.598	3.8	10	1	1	1	0	0	0	1	0	0	0	0	0	0	0	0	1	0	0	0	1	0	0	0	0	0	0	1	1	0	0	0	0	0	0	0	0	0	0	0	0	0	0	0	0
MH0283_GL0064683	[gene] locus=scaffold43_3:10050:12038:- [Complete] codon-table.11	--	75.78	1.5	35	1	1	1	1	1	1	0	1	0	0	0	1	1	0	0	0	1	0	1	1	0	0	0	1	1	0	1	0	0	0	0	1	1	1	0	0	1	1	1	0	0	0	1	0
MH0283_GL0080591	[gene] locus=scaffold26597_18:20725:21018:+ [Complete] codon-table.11	--	10.996	15.5	25	1	1	1	0	1	0	1	0	0	0	0	0	0	1	1	0	0	0	0	0	0	1	1	0	1	0	0	0	0	1	0	1	0	1	0	1	0	0	1	1	0	1	0	0
MH0288_GL0113323	[gene] locus=scaffold15422_14:2:130:+ [Lack 5'-end] codon-table.11	--	4.8865	23.8	6	1	1	1	0	0	0	0	0	0	0	0	0	0	0	0	0	0	0	0	0	0	1	1	0	0	0	0	0	0	0	0	0	0	0	0	0	0	0	0	0	0	0	1	0
MH0290_GL0091376	[gene] locus=scaffold98766_1:340:2874:+ [Complete] codon-table.11	--	91.206	1.4	6	1	1	1	0	0	0	0	0	0	0	0	0	0	0	1	0	0	0	0	0	0	0	0	0	1	0	0	0	0	0	0	0	0	1	0	0	0	0	0	1	0	0	0	0
MH0290_GL0126651	[gene] locus=C1361728_1:43197:46319:+ [Complete] codon-table.11	--	119.24	2.1	7	1	1	1	0	0	0	0	0	0	0	0	0	0	0	0	1	0	0	0	1	0	0	0	0	0	0	0	0	0	0	0	1	0	0	0	0	1	0	0	0	0	0	1	0
MH0298_GL0069820	[gene] locus=scaffold120792_3:13095:14111:+ [Complete] codon-table.11	--	37.793	3.8	5	1	1	1	0	0	0	0	0	0	0	0	0	1	0	0	0	0	0	0	0	0	0	0	0	0	0	0	0	0	0	0	0	0	1	0	0	0	0	0	0	0	0	0	0
MH0301_GL0001409	[gene] locus=scaffold66439_1:330:1274:- [Lack 5'-end] codon-table.11	--	34.375	7	155	3	3	3	3	1	0	3	3	2	3	3	3	2	2	3	3	3	3	1	3	1	3	2	3	3	2	3	2	2	2	2	3	2	2	2	3	1	2	2	2	1	2	2	2
MH0301_GL0001651	[gene] locus=scaffold39216_3:1067:1252:+ [Lack 3'-end] codon-table.11	--	7.3173	14.5	19	1	1	1	0	1	0	1	0	0	1	0	0	1	0	0	0	2	1	0	0	0	1	1	1	0	0	1	0	0	0	1	0	0	1	0	0	1	0	1	0	0	1	0	0
MH0303_GL0076421	[gene] locus=scaffold26913_3:4332:6950:- [Complete] codon-table.11	--	98.448	1.1	40	1	1	1	0	1	0	0	0	1	0	1	1	0	1	1	0	1	1	0	1	0	0	1	0	1	1	0	0	0	1	0	1	0	0	1	1	0	1	1	0	0	0	1	1
MH0303_GL0117803	[gene] locus=scaffold138358_1:1480:2358:- [Complete] codon-table.11	--	34.257	3.4	87	1	1	1	1	0	1	1	1	1	1	1	1	2	1	1	1	1	1	2	1	0	2	1	2	1	2	1	2	2	2	0	1	1	0	1	2	2	2	1	1	0	2	2	2
MH0303_GL0131344	[gene] locus=scaffold73211_1:16463:17671:+ [Complete] codon-table.11	--	45.859	5.2	95	1	1	1	1	1	1	1	2	2	1	1	1	0	0	0	1	0	1	1	3	1	1	2	0	2	1	1	1	2	1	2	1	1	1	2	1	0	1	2	2	2	2	2	1
MH0303_GL0149311	[gene] locus=scaffold45297_13:17446:20031:- [Complete] codon-table.11	--	99.342	2.3	24	2	2	2	1	1	0	2	0	0	1	0	0	0	0	0	1	0	0	1	1	0	1	0	0	0	0	0	0	0	0	1	0	0	0	1	0	1	0	0	1	1	0	0	0
MH0305_GL0046421	[gene] locus=scaffold26330_1:1056:2030:+ [Complete] codon-table.11	--	36.211	2.8	35	1	1	1	0	0	0	1	1	1	1	1	1	0	1	1	1	1	1	0	0	0	1	1	1	1	0	0	1	0	0	1	1	1	1	1	1	0	0	1	1	0	0	1	0
MH0305_GL0125443	[gene] locus=scaffold19867_3:979:1341:- [Lack 5'-end] codon-table.11	--	12.934	15	62	1	1	1	1	1	1	1	1	1	1	1	0	1	1	2	2	1	1	0	1	3	0	1	1	1	0	0	1	1	1	1	1	1	1	1	1	1	1	2	0	1	1	0	2
MH0307_GL0077867	[gene] locus=scaffold50762_3:26527:27120:- [Complete] codon-table.11	--	22.544	5.6	17	1	1	1	0	1	0	0	0	0	0	0	0	0	0	0	0	0	0	0	0	0	0	1	1	0	1	1	0	0	1	0	0	1	0	0	1	0	0	0	0	0	0	0	1
MH0308_GL0183280	[gene] locus=scaffold9191_1:33430:34167:+ [Complete] codon-table.11	--	27.911	4.1	49	1	1	1	1	1	1	1	0	0	1	1	0	1	1	0	1	1	1	1	0	1	1	1	0	0	0	1	1	1	0	0	0	1	2	0	0	0	1	0	0	1	1	1	0
MH0308_GL0195089	[gene] locus=scaffold297_2:4332:14579:- [Complete] codon-table.11	--	386.39	0.8	53	2	2	2	1	1	0	1	1	1	1	0	1	0	1	0	1	0	1	1	1	0	1	1	0	1	1	1	0	0	1	1	2	1	0	0	1	1	0	0	0	0	1	0	1
MH0316_GL0095338	[gene] locus=scaffold92014_1:971:2611:+ [Complete] codon-table.11	--	60.651	4.2	10	1	1	1	1	0	1	1	0	1	1	0	0	0	0	0	0	0	0	0	0	0	0	0	0	0	0	0	0	0	0	0	1	0	0	0	0	0	0	0	0	0	1	0	0
MH0318_GL0004433	[gene] locus=scaffold106123_2:285:1103:+ [Complete] codon-table.11	--	29.861	10.7	18	1	1	1	1	0	2	0	0	0	2	0	0	0	1	0	0	0	0	1	1	0	0	0	0	0	0	0	0	0	0	0	0	1	1	0	0	0	0	0	1	1	0	0	0
MH0318_GL0065098	[gene] locus=scaffold40595_7:163:1155:+ [Complete] codon-table.11	--	38.395	3	6	1	1	1	0	0	0	0	0	0	0	0	0	0	0	0	0	0	0	0	0	0	0	0	0	0	1	0	0	0	0	0	0	0	0	0	0	0	0	0	0	1	0	0	0
MH0318_GL0101299	[gene] locus=C2060096_1:16209:17198:+ [Complete] codon-table.11	--	36.075	9.1	24	2	2	2	0	1	0	1	0	0	1	0	0	1	1	0	0	0	0	0	0	0	0	0	0	0	1	0	0	0	0	1	0	0	0	0	0	0	0	1	1	3	0	0	0
MH0318_GL0140788	[gene] locus=scaffold156755_1:2:298:+ [Lack 5'-end] codon-table.11	--	11.709	9.2	9	1	1	1	1	0	0	1	0	0	0	0	1	0	0	0	0	0	0	0	1	0	0	0	0	0	0	0	0	0	0	0	0	1	0	1	0	0	0	0	0	0	0	0	1
MH0318_GL0143491	[gene] locus=scaffold125725_7:50:640:- [Lack 5'-end] codon-table.11	--	22.798	10.2	21	1	1	1	0	0	1	0	0	1	0	0	0	0	0	0	1	0	0	0	1	1	0	0	0	0	0	0	0	1	0	1	0	0	0	0	0	0	1	0	1	1	0	0	0
MH0318_GL0154768	[gene] locus=scaffold160903_3:1427:2983:- [Complete] codon-table.11	--	56.683	2.5	71	1	1	1	1	1	1	1	1	1	1	1	1	2	1	1	1	1	1	1	0	1	1	1	1	1	1	1	1	1	1	1	1	1	1	1	2	1	1	1	1	1	1	1	1
MH0319_GL0036921	[gene] locus=scaffold58175_1:152:838:- [Lack 5'-end] codon-table.11	--	23.811	16.2	2	2	1	2	0	0	0	0	0	0	0	0	0	0	0	0	0	0	0	2	0	0	0	0	0	0	0	0	0	0	0	0	0	0	0	0	0	0	0	0	0	0	0	0	0
MH0319_GL0059247	[gene] locus=scaffold50376_3:3740:6481:- [Complete] codon-table.11	--	102.93	3.9	22	2	2	2	0	0	0	0	0	0	0	0	0	0	0	0	0	0	0	0	2	1	1	0	0	0	0	0	0	3	0	1	0	0	0	0	0	0	0	0	0	2	1	0	0
MH0321_GL0131411	[gene] locus=scaffold103704_2:112:3621:+ [Complete] codon-table.11	--	131.93	2.1	15	2	2	2	0	0	1	1	1	0	1	0	0	0	0	0	2	0	0	0	0	0	0	0	0	0	0	0	1	0	0	0	0	0	0	0	0	0	0	0	0	1	0	1	0
MH0325_GL0092717	[gene] locus=C997008_1:211:531:- [Lack 5'-end] codon-table.11	--	13.278	17.9	113	1	1	1	1	2	1	1	2	2	1	2	2	1	2	2	1	2	2	1	2	1	1	1	2	1	2	2	1	2	1	1	2	1	2	2	2	1	2	2	2	2	1	1	2
MH0325_GL0099902	[gene] locus=scaffold87039_1:3690:4082:- [Complete] codon-table.11	--	14.956	13.1	13	2	2	2	1	0	0	0	1	1	0	0	0	0	1	0	0	0	0	1	0	0	0	0	0	0	0	0	0	0	0	0	1	0	0	0	0	0	0	0	0	0	0	0	0
MH0327_GL0055253	[gene] locus=scaffold15226_14:1286:2500:- [Complete] codon-table.11	--	43.994	5.4	12	1	1	1	0	0	0	0	0	0	0	0	0	0	0	0	0	0	0	0	1	0	0	0	0	0	0	1	0	0	0	0	0	0	0	0	1	0	1	0	1	0	0	0	1
MH0327_GL0119734	[gene] locus=scaffold20049_4:793:2052:+ [Complete] codon-table.11	--	45.581	4.1	117	1	1	1	1	2	2	2	2	2	2	2	2	0	2	1	1	1	1	2	2	2	2	3	0	2	2	3	2	3	1	2	1	1	0	2	1	2	1	2	1	2	2	0	1
MH0328_GL0036010	[gene] locus=scaffold52363_8:3:746:- [Lack 3'-end] codon-table.11	--	28.185	2.8	117	1	1	1	2	2	2	2	3	2	0	2	2	5	1	2	2	1	1	1	1	4	1	2	1	1	2	0	2	0	1	2	2	1	1	1	3	3	3	1	1	2	2	4	1
MH0328_GL0047394	[gene] locus=scaffold7934_1:3:428:+ [Lack 5'-end] codon-table.11	--	15.889	6.4	70	1	1	1	1	1	1	2	1	1	1	1	1	1	1	1	1	1	2	1	1	1	1	1	0	1	1	1	0	1	1	1	1	1	0	1	1	1	1	1	2	1	1	1	1
MH0329_GL0056371	[gene] locus=scaffold106798_1:53726:55753:+ [Complete] codon-table.11	--	74.83	1.8	19	1	1	1	0	1	0	1	0	0	0	0	0	0	0	1	0	1	0	0	1	0	1	1	0	0	1	0	0	0	0	1	1	0	0	0	1	0	0	1	0	0	1	0	0
MH0329_GL0171930	[gene] locus=scaffold19185_1:233:910:+ [Complete] codon-table.11	--	24.919	4.9	63	1	1	1	1	1	1	1	1	1	1	1	0	1	1	1	1	1	1	0	1	1	1	1	1	1	1	1	0	1	1	1	1	1	1	1	1	1	1	1	1	1	1	0	0
MH0332_GL0079583	[gene] locus=C579154_1:12744:14015:- [Complete] codon-table.11	--	48.735	2.4	5	1	1	1	0	0	0	0	0	0	0	0	0	0	0	0	0	0	0	0	0	1	0	0	0	0	0	0	0	1	0	0	0	0	0	0	1	0	1	0	0	0	0	0	0
MH0333_GL0040779	[gene] locus=scaffold55733_1:8241:9611:+ [Complete] codon-table.11	--	53.009	5.9	17	2	2	2	0	1	0	0	0	0	0	1	1	0	1	1	0	1	1	0	0	0	0	0	1	1	1	0	0	0	0	0	1	0	0	0	1	0	0	0	0	0	1	0	0
MH0335_GL0016123	[gene] locus=scaffold329_7:80:1060:- [Complete] codon-table.11	--	36.719	3.1	6	1	1	1	0	0	0	0	0	0	0	0	0	0	0	0	0	0	0	0	0	0	0	0	0	0	1	1	0	0	0	0	0	0	0	0	0	0	0	0	0	0	0	0	1
MH0335_GL0033569	[gene] locus=scaffold22174_16:1097:2695:- [Complete] codon-table.11	--	59.461	3	2	1	1	1	0	0	0	0	0	0	0	0	0	0	0	0	1	0	0	0	0	0	0	0	0	0	0	0	0	0	0	0	0	0	0	0	0	0	0	0	0	0	0	0	1
V1.CD21-0_GL0053487	[gene] locus=scaffold24947_1:2:1978:- [Lack 3'-end] codon-table.11	--	73.764	1.4	10	1	1	1	1	1	0	0	0	0	0	1	0	0	0	0	0	0	0	1	0	0	0	1	0	0	0	1	0	0	0	0	0	0	0	0	0	0	0	0	0	0	1	0	0
MH0335_GL0034979	[gene] locus=scaffold5700_5:519:1535:+ [Complete] codon-table.11	--	40.07	3.3	27	1	1	1	0	0	0	0	0	0	0	0	0	0	0	0	1	0	0	0	0	2	1	0	0	0	0	0	1	2	0	2	0	1	0	0	0	0	0	0	0	3	0	0	0
MH0336_GL0040367	[gene] locus=scaffold29447_1:7971:9143:- [Complete] codon-table.11	--	42.732	5.9	7	2	1	2	0	1	0	0	0	0	0	1	1	0	0	0	0	0	0	1	0	0	0	0	0	0	0	0	0	0	0	0	0	0	0	1	0	0	0	0	0	0	0	0	0
MH0336_GL0080535	[gene] locus=scaffold61627_4:23339:24325:- [Complete] codon-table.11	--	36.323	2.7	17	1	1	1	0	0	0	1	0	0	0	0	0	0	0	0	0	0	0	0	0	0	0	0	0	0	0	0	1	1	0	1	0	0	0	0	0	0	0	1	0	0	0	0	0
MH0336_GL0097491	[gene] locus=scaffold110035_1:5022:6281:+ [Complete] codon-table.11	--	47.974	5.7	2	2	2	2	0	0	0	0	0	0	0	0	0	0	0	0	0	0	0	0	0	0	0	0	0	1	0	0	0	0	0	0	0	0	0	0	0	0	0	0	0	0	0	0	0
MH0338_GL0183549	[gene] locus=scaffold44741_3:368:1432:- [Lack 5'-end] codon-table.11	--	38.119	5.4	1	1	1	1	0	0	0	0	0	0	0	0	0	0	0	0	0	0	0	1	0	0	0	0	0	0	0	0	0	0	0	0	0	0	0	0	0	0	0	0	0	0	0	0	0
O2.UC44-0_GL0061043	[gene] locus=scaffold74046_1:360:1193:+ [Lack 3'-end] codon-table.11	--	30.876	4	11	1	1	1	0	1	0	0	0	0	0	0	0	0	0	0	0	0	1	0	0	0	0	1	0	0	1	1	0	0	0	0	1	1	0	1	0	0	0	0	0	0	1	0	0
MH0339_GL0201051	[gene] locus=scaffold77245_10:275:1684:+ [Complete] codon-table.11	--	50.622	4.1	33	1	1	1	0	1	0	0	1	0	0	1	0	0	1	0	1	0	0	0	0	0	0	1	0	1	1	2	0	2	1	0	2	0	0	1	0	0	1	0	0	1	1	0	1
MH0340_GL0006469	[gene] locus=scaffold13391_3:22793:23248:+ [Complete] codon-table.11	--	17.156	27.2	16	2	2	2	0	0	1	1	0	0	0	1	0	1	0	0	0	0	0	3	0	0	0	0	0	1	1	1	0	0	0	0	0	0	0	0	0	0	2	0	0	0	0	0	0
MH0345_GL0130821	[gene] locus=scaffold16137_18:3662:3934:- [Lack 5'-end] codon-table.11	--	9.5595	14.4	67	1	1	1	1	1	1	1	1	1	1	1	1	1	1	1	1	1	0	1	1	0	1	1	0	0	1	1	2	1	1	1	1	1	1	1	1	1	1	1	1	1	1	1	1
MH0343_GL0163886	[gene] locus=scaffold94937_2:1026:2183:+ [Complete] codon-table.11	--	42.439	2.6	102	1	1	1	1	1	2	1	1	2	2	2	2	1	0	1	2	2	1	1	1	1	1	1	1	2	1	1	1	3	2	2	2	1	1	2	2	1	1	2	2	3	2	1	1
MH0343_GL0190052	[gene] locus=scaffold86478_1:8666:10942:- [Complete] codon-table.11	--	86.05	3.8	13	2	2	2	0	0	0	0	0	0	0	2	0	0	0	0	0	0	0	0	0	0	0	0	0	1	1	0	0	0	1	0	0	0	0	1	1	0	0	0	0	0	0	0	1
MH0345_GL0064283	[gene] locus=scaffold39619_10:145:729:- [Lack 5'-end] codon-table.11	--	21.525	11.3	27	2	2	2	1	0	0	1	1	0	0	0	0	1	0	1	0	0	1	1	1	0	0	1	1	0	1	1	0	0	1	1	0	0	1	0	0	0	0	0	1	0	0	1	0
MH0345_GL0133640	[gene] locus=scaffold376_2:6301:7581:+ [Complete] codon-table.11	--	45.245	5.4	15	1	1	1	0	0	0	0	0	0	0	1	0	0	1	0	0	1	0	0	0	0	0	0	0	0	1	0	0	0	1	0	0	1	0	0	0	0	0	0	0	0	0	0	0
MH0345_GL0157962	[gene] locus=scaffold41721_1:102:10367:+ [Complete] codon-table.11	--	387.82	0.8	55	2	2	2	0	1	1	1	1	1	2	0	1	1	1	1	1	1	1	1	0	1	1	1	0	1	1	0	1	0	0	1	0	0	1	0	1	1	0	1	1	1	1	1	0
MH0346_GL0008772	[gene] locus=scaffold74834_3:387:740:+ [Complete] codon-table.11	--	13.91	8.5	4	1	1	1	0	0	0	0	0	0	0	0	0	0	0	0	0	1	0	0	0	0	1	0	0	0	0	0	0	0	0	0	0	0	0	0	0	0	0	0	0	1	0	0	0
MH0346_GL0176334	[gene] locus=scaffold21115_9:1:1038:- [Lack both ends] codon-table.11	--	39.34	4.3	20	1	1	1	0	0	0	1	1	0	0	0	0	0	1	0	0	0	1	0	0	0	1	1	0	1	0	0	1	1	0	0	0	0	0	0	1	1	0	1	1	0	0	1	0
MH0349_GL0079491	[gene] locus=scaffold6547_1:606:4001:- [Complete] codon-table.11	--	131.59	1.1	60	1	1	1	1	1	1	1	1	1	1	0	1	1	1	1	1	1	1	1	1	1	1	1	1	1	1	1	1	1	1	1	1	0	0	1	1	1	1	1	1	1	1	1	1
MH0351_GL0013694	[gene] locus=scaffold38888_1:3291:4790:- [Complete] codon-table.11	--	56.638	2.2	31	1	1	1	0	0	0	1	0	1	1	1	0	1	0	0	0	0	0	0	0	0	1	1	1	1	0	1	0	0	1	1	1	0	1	0	1	0	1	1	0	1	0	0	0
MH0355_GL0091926	[gene] locus=scaffold48424_7:75909:76706:- [Complete] codon-table.11	--	30.321	4.2	61	1	1	1	0	1	1	0	0	1	0	1	1	1	1	1	1	1	1	0	1	1	1	1	1	0	1	1	0	1	1	1	1	1	0	1	1	1	1	1	0	0	1	1	1
MH0355_GL0095196	[gene] locus=scaffold45534_1:15116:15769:- [Complete] codon-table.11	--	24.036	8.3	65	1	1	1	0	2	1	0	1	0	0	1	2	0	2	1	0	1	1	0	2	1	0	1	1	0	1	1	0	2	2	1	1	1	0	1	2	0	1	0	0	1	2	0	2
MH0355_GL0161786	[gene] locus=scaffold83042_4:13621:14448:- [Complete] codon-table.11	--	31.052	4.7	1	1	1	1	0	0	0	0	0	0	0	0	0	0	0	0	0	0	0	0	0	0	0	0	0	0	0	0	0	0	0	0	0	0	0	0	0	0	0	0	0	0	0	0	0
MH0355_GL0185671	[gene] locus=scaffold93640_3:10407:11360:+ [Complete] codon-table.11	--	33.712	6.3	19	1	1	1	0	0	0	1	1	0	0	0	0	1	0	0	0	0	0	0	0	0	0	0	0	0	0	0	0	0	0	0	1	1	1	1	1	0	0	0	0	0	0	0	0
MH0356_GL0019116	[gene] locus=scaffold96869_2:2:814:+ [Lack 5'-end] codon-table.11	--	30.066	5.9	4	1	1	1	0	0	0	0	0	0	0	0	0	0	0	0	0	0	0	0	0	0	0	0	0	0	1	0	0	0	0	0	0	0	0	0	0	0	0	0	0	0	0	0	0
MH0357_GL0002337	[gene] locus=C1756270_1:7498:9384:- [Complete] codon-table.11	--	68.067	4.5	9	1	1	1	1	0	0	1	0	0	0	0	0	0	1	0	0	0	0	0	0	0	0	0	0	0	0	1	0	0	0	0	0	0	0	0	0	0	0	1	1	0	0	0	0
MH0357_GL0034028	[gene] locus=scaffold42361_4:12188:13825:+ [Complete] codon-table.11	--	60.237	4.6	79	2	2	2	1	0	0	3	3	2	2	2	0	1	1	2	1	0	1	1	0	0	1	1	0	3	1	1	1	0	2	1	0	1	1	3	1	2	1	3	1	0	1	0	1
MH0357_GL0054269	[gene] locus=scaffold93973_1:2293:4659:+ [Complete] codon-table.11	--	89.82	1.8	46	1	1	1	1	1	0	1	1	1	1	0	0	1	1	1	1	1	0	0	1	0	1	0	1	1	1	1	0	0	1	1	1	0	0	0	1	1	1	1	1	0	1	1	0
MH0357_GL0084372	[gene] locus=scaffold33851_2:1139:2701:- [Complete] codon-table.11	--	54.448	5.8	19	1	1	1	0	0	1	1	1	0	0	0	0	0	0	0	0	0	0	0	1	0	1	0	0	1	0	0	1	1	0	0	0	0	0	0	1	1	0	0	0	1	0	0	0
MH0357_GL0138483	[gene] locus=C1743834_1:144:2780:- [Complete] codon-table.11	--	97.844	3.9	1	1	1	1	0	0	0	0	0	0	0	0	0	0	0	0	0	0	0	0	0	0	0	0	0	0	0	0	0	0	0	0	0	0	0	0	0	0	0	0	0	0	0	0	0
MH0357_GL0171433	[gene] locus=scaffold108967_5:20205:21797:- [Complete] codon-table.11	--	60.719	3.4	16	2	1	1	1	0	0	1	0	0	0	0	0	0	1	0	0	0	0	0	0	0	1	0	1	1	1	0	0	0	0	0	0	0	0	0	1	0	0	0	0	0	0	0	0
MH0357_GL0191907	[gene] locus=scaffold16815_3:27270:29114:- [Complete] codon-table.11	--	68.501	3.3	55	1	1	1	0	1	2	0	0	1	0	0	1	0	2	1	0	0	1	0	1	1	0	2	2	0	1	1	0	1	1	2	1	0	0	1	2	0	1	0	0	0	1	0	1
MH0358_GL0103448	[gene] locus=scaffold6223_1:1:192:- [Lack 3'-end] codon-table.11	--	7.4798	17.2	9	1	1	1	0	0	0	0	0	0	0	0	0	0	0	0	0	0	0	0	1	0	0	0	0	0	0	0	0	1	0	1	0	0	0	0	0	0	0	0	0	1	0	0	0
MH0362_GL0083963	[gene] locus=scaffold40286_4:1433:1882:+ [Complete] codon-table.11	--	16.288	8.7	94	1	1	1	1	1	1	1	2	3	1	1	1	1	2	2	1	1	1	1	1	1	1	1	1	2	1	1	1	1	2	1	1	1	1	1	2	1	2	1	2	0	2	2	2
MH0366_GL0068134	[gene] locus=scaffold103676_1:6082:9228:- [Complete] codon-table.11	--	113.75	1.7	14	1	1	1	0	0	0	1	1	1	1	0	0	0	0	0	0	0	0	0	0	0	1	0	0	1	0	0	0	0	0	1	0	0	1	0	0	0	1	0	0	0	0	1	0
MH0366_GL0128108	[gene] locus=scaffold41957_17:611:2422:+ [Complete] codon-table.11	--	66.327	5.1	1	2	1	1	0	0	0	0	0	0	0	0	0	0	0	0	0	0	0	0	0	0	0	0	0	0	0	0	0	1	0	0	0	0	0	0	0	0	0	0	0	0	0	0	0
MH0369_GL0091454	[gene] locus=scaffold29225_24:1359:5891:+ [Lack 3'-end] codon-table.11	--	162.82	0.6	51	1	1	1	1	1	1	1	1	1	1	1	1	1	1	1	0	1	1	1	1	1	1	0	1	1	1	0	1	1	1	0	1	1	1	1	1	0	0	0	1	1	0	1	1
MH0370_GL0017897	[gene] locus=scaffold53255_14:16125:17357:+ [Complete] codon-table.11	--	45.313	2.9	22	1	1	1	0	0	0	0	1	1	0	1	0	0	0	1	0	1	0	0	0	0	0	1	0	0	0	0	0	0	1	0	0	0	0	1	1	0	1	0	0	0	1	0	0
MH0370_GL0082349	[gene] locus=scaffold47697_1:391:588:- [Lack 5'-end] codon-table.11	--	7.4912	55.4	2	1	1	1	0	0	0	0	0	0	0	0	0	0	0	0	0	0	0	0	0	0	0	0	0	0	0	0	0	0	0	0	0	0	0	0	1	0	0	0	0	0	0	0	0
MH0370_GL0114451	[gene] locus=scaffold26765_2:37506:38219:- [Complete] codon-table.11	--	25.564	6.8	35	1	1	1	0	0	1	1	1	0	0	0	1	0	1	0	1	0	0	1	0	1	0	0	1	1	1	0	1	0	1	0	0	0	1	0	0	1	1	0	1	0	1	1	1
MH0372_GL0094496	[gene] locus=scaffold77884_2:2:1060:+ [Lack both ends] codon-table.11	--	41.053	4.5	4	1	1	1	0	0	0	0	0	0	0	0	0	0	0	0	0	0	0	1	0	0	0	0	0	1	0	0	0	0	0	0	0	0	0	0	0	0	0	1	0	0	0	0	0
MH0372_GL0112123	[gene] locus=scaffold81547_1:495:1505:- [Complete] codon-table.11	--	39.546	4.5	23	1	1	1	0	0	0	0	0	0	0	1	1	0	1	0	0	1	1	0	0	0	0	1	0	0	0	0	0	0	0	0	1	1	0	1	0	0	0	1	0	0	1	0	0
MH0372_GL0113190	[gene] locus=scaffold6873_1:4756:5247:+ [Complete] codon-table.11	--	17.567	8	112	1	1	1	1	2	2	1	1	3	3	2	2	0	2	2	0	0	2	0	2	2	0	2	1	2	2	2	1	2	1	3	1	2	2	1	2	1	2	0	1	3	0	2	3
MH0373_GL0030213	[gene] locus=scaffold73084_4:4574:5521:+ [Lack 3'-end] codon-table.11	--	35.238	13.6	2	2	2	2	0	0	0	0	0	0	0	0	0	0	0	0	0	0	0	0	0	1	0	0	0	0	0	0	0	1	0	0	0	0	0	0	0	0	0	0	0	0	0	0	0
MH0373_GL0032610	[gene] locus=scaffold94584_4:3982:4329:+ [Complete] codon-table.11	--	13.362	8.7	6	1	1	1	0	1	1	0	0	0	0	0	0	0	1	0	0	0	0	0	0	0	0	0	0	0	0	0	0	0	1	0	0	0	0	0	0	0	1	0	0	0	0	0	0
MH0373_GL0066361	[gene] locus=scaffold123626_1:188:490:+ [Complete] codon-table.11	--	10.517	20	9	1	1	1	0	0	0	0	1	0	0	0	0	0	0	0	0	0	0	0	0	0	0	1	0	0	1	0	0	0	0	0	0	0	0	1	0	0	1	0	0	0	1	0	0
MH0373_GL0184375	[gene] locus=scaffold48639_10:4883:6268:+ [Complete] codon-table.11	--	52.943	3	25	1	1	1	0	1	0	1	0	0	1	0	0	0	0	0	1	0	1	0	0	0	1	0	1	1	0	0	0	0	0	0	0	1	1	1	0	0	0	1	0	0	0	0	0
MH0373_GL0192913	[gene] locus=scaffold55223_5:6484:7830:- [Complete] codon-table.11	--	51.539	4	36	2	2	2	0	0	0	1	1	0	1	1	0	1	1	1	1	2	1	0	0	0	1	1	1	0	0	1	0	0	1	0	0	0	1	1	1	0	0	1	1	0	0	0	0
MH0374_GL0160553	[gene] locus=scaffold17717_6:7854:8993:+ [Complete] codon-table.11	--	41.799	8.4	2	2	1	2	0	0	0	0	0	0	0	0	0	0	0	0	0	0	0	2	0	0	0	0	0	0	0	0	0	0	0	0	0	0	0	0	0	0	0	0	0	0	0	0	0
MH0376_GL0083169	[gene] locus=scaffold34117_2:14:493:- [Complete] codon-table.11	--	18.79	10.1	1	1	1	1	0	0	0	0	0	0	0	0	0	0	0	0	0	0	0	0	0	0	0	0	0	0	0	0	0	0	0	0	0	0	0	0	0	0	0	0	0	0	0	0	0
MH0376_GL0100775	[gene] locus=scaffold39223_5:331:3411:- [Complete] codon-table.11	--	109.67	1.9	73	1	1	1	0	3	0	1	1	2	1	1	2	1	2	2	5	0	2	2	3	2	0	1	1	1	4	3	0	0	0	0	0	0	0	2	0	0	2	1	0	1	0	4	3
MH0376_GL0184027	[gene] locus=scaffold95019_2:71339:72316:+ [Complete] codon-table.11	--	37.64	7.4	48	2	2	2	0	0	1	1	1	2	1	0	1	0	1	1	1	0	0	0	1	0	0	0	1	2	2	0	1	1	0	0	0	1	1	0	0	1	1	0	2	0	0	0	2
MH0377_GL0096592	[gene] locus=scaffold11158_30:1:2235:- [Lack 3'-end] codon-table.11	--	82.323	2.3	120	1	1	1	1	2	0	1	1	1	2	2	3	0	2	0	3	2	3	1	2	2	1	2	2	0	3	2	0	3	3	3	2	2	0	2	1	0	1	4	1	2	2	0	4
MH0377_GL0113225	[gene] locus=scaffold6353_16:2510:3682:+ [Complete] codon-table.11	--	43.805	3.6	10	1	1	1	0	0	0	0	0	0	0	0	1	0	0	0	0	0	0	0	0	0	0	0	1	0	1	1	0	0	0	0	1	0	0	0	0	0	0	0	0	0	1	0	1
MH0379_GL0065905	[gene] locus=scaffold3970_3:1:597:+ [Lack 5'-end] codon-table.11	--	22.244	4.5	7	1	1	1	0	0	0	0	0	0	0	1	0	0	0	1	0	1	0	0	0	1	0	0	0	1	0	0	0	0	0	0	0	0	0	0	0	0	0	0	0	0	0	0	0
MH0412_GL0168864	[gene] locus=scaffold153155_1:1:525:+ [Lack 5'-end] codon-table.11	--	19.863	5.7	18	1	1	1	0	0	0	0	0	0	0	1	0	0	0	0	0	0	0	0	1	0	0	1	0	0	0	0	0	0	0	0	1	0	0	0	1	0	0	0	0	0	0	0	0
MH0382_GL0048247	[gene] locus=scaffold2247_6:408:863:+ [Complete] codon-table.11	--	17.821	16.6	1	1	1	1	0	0	1	0	0	0	0	0	0	0	0	0	0	0	0	0	0	0	0	0	0	0	0	0	0	0	0	0	0	0	0	0	0	0	0	0	0	0	0	0	0
V1.UC26-0_GL0051957	[gene] locus=scaffold22011_9:1326:1745:+ [Complete] codon-table.11	--	16.065	7.2	18	1	1	1	0	1	0	0	0	0	0	1	0	0	0	0	0	0	1	0	1	0	0	0	0	0	1	0	0	0	0	0	1	0	0	1	1	0	0	1	0	0	0	0	0
MH0382_GL0119309	[gene] locus=scaffold103459_2:2366:3145:+ [Complete] codon-table.11	--	28.656	5	5	1	1	1	0	0	0	0	0	0	0	0	0	0	0	0	0	0	0	0	0	0	0	0	0	0	0	0	0	0	0	0	0	0	0	0	0	0	0	0	1	0	1	1	1
MH0385_GL0052768	[gene] locus=scaffold105022_2:202:768:- [Lack 5'-end] codon-table.11	--	20.734	10.6	39	2	2	2	1	1	0	0	0	1	1	1	1	0	0	0	1	0	1	0	1	1	1	1	1	1	1	0	1	0	0	0	1	2	0	0	1	1	1	0	1	0	0	1	0
MH0451_GL0182907	[gene] locus=scaffold79635_1:3:530:+ [Lack 5'-end] codon-table.11	--	19.441	9.1	5	1	1	1	0	1	0	0	0	0	0	0	0	0	0	0	0	0	0	0	0	0	0	0	1	0	0	0	0	0	0	0	0	0	0	0	0	0	0	0	0	0	0	0	0
MH0385_GL0101631	[gene] locus=C1818654_1:959:1891:- [Complete] codon-table.11	--	35	3.5	3	1	1	1	0	0	0	0	0	0	0	0	0	0	0	0	0	0	0	0	0	0	0	0	0	0	1	0	0	0	0	0	0	0	0	0	0	0	0	0	0	0	1	0	0
MH0389_GL0019258	[gene] locus=scaffold28741_4:1:555:+ [Lack both ends] codon-table.11	--	20.509	10.3	26	1	1	1	0	0	0	0	0	0	1	0	1	0	0	1	0	0	0	0	0	0	0	0	0	0	0	0	1	0	2	0	0	1	0	0	0	2	2	1	0	0	0	0	0
MH0389_GL0021905	[gene] locus=scaffold102700_4:17643:18761:- [Complete] codon-table.11	--	41.604	5.6	14	1	1	1	0	0	0	0	0	0	0	1	1	0	1	0	1	1	0	0	0	0	0	1	1	0	0	0	0	0	0	0	0	0	0	1	0	0	0	1	0	0	1	0	1
MH0389_GL0050808	[gene] locus=scaffold50363_1:2:205:+ [Lack 5'-end] codon-table.11	--	7.7176	40.3	41	1	1	1	1	0	1	1	0	0	2	1	1	3	1	1	1	0	1	1	0	0	2	0	0	0	0	0	0	1	1	1	0	0	0	1	1	0	1	0	2	0	0	0	1
MH0389_GL0057204	[gene] locus=scaffold636_14:1:3324:- [Lack both ends] codon-table.11	--	119.39	0.8	9	1	1	1	0	0	0	0	0	0	0	0	0	1	0	0	0	0	0	0	0	0	0	0	0	0	1	0	0	0	0	0	0	0	1	1	0	0	1	0	0	0	0	0	0
MH0389_GL0059426	[gene] locus=scaffold76437_4:1011:1895:+ [Complete] codon-table.11	--	33.499	5.8	8	1	1	1	0	1	0	0	0	0	0	0	1	1	0	1	1	0	0	0	0	0	0	0	1	0	0	0	0	1	0	0	0	0	0	0	0	0	0	0	0	0	0	1	0
MH0389_GL0100384	[gene] locus=scaffold38674_2:413:952:+ [Complete] codon-table.11	--	20.089	10.1	27	2	1	1	0	1	0	0	0	0	0	1	1	0	0	1	0	0	0	0	1	0	0	1	1	1	0	1	0	0	1	0	0	1	0	0	1	0	0	0	0	0	1	1	0
MH0389_GL0142871	[gene] locus=scaffold22030_8:270:1121:+ [Complete] codon-table.11	--	31.025	3.9	26	1	1	1	0	0	1	0	1	0	1	1	0	0	0	1	0	1	1	0	0	1	1	0	0	0	0	0	0	1	0	0	1	1	1	0	0	0	0	1	1	0	0	1	1
MH0390_GL0013644	[gene] locus=scaffold23626_1:5142:6494:- [Complete] codon-table.11	--	49.095	3.8	32	2	2	2	0	0	1	0	1	2	0	0	1	0	0	1	0	0	0	0	1	1	0	0	0	0	0	0	0	0	0	0	2	0	0	0	1	0	1	0	0	1	1	1	1
MH0390_GL0057435	[gene] locus=scaffold133299_2:4265:5935:+ [Complete] codon-table.11	--	63.568	2.3	72	1	1	1	1	1	0	1	1	1	1	1	1	1	1	1	2	1	1	1	1	0	1	1	1	1	1	1	1	0	1	0	1	1	2	1	1	2	1	1	1	1	2	0	1
MH0390_GL0208149	[gene] locus=scaffold40605_3:2:1651:+ [Lack both ends] codon-table.11	--	63.676	1.6	6	1	1	1	0	1	0	0	1	0	1	0	0	0	0	0	0	0	0	0	0	0	0	0	0	0	0	0	0	0	0	0	0	0	0	0	0	0	0	0	0	0	0	0	0
MH0391_GL0186519	[gene] locus=scaffold95768_2:4202:4420:- [Lack 5'-end] codon-table.11	--	8.0875	23.6	1	1	1	1	0	0	0	0	0	0	0	0	0	0	0	0	0	0	0	0	0	0	0	0	0	0	0	0	0	0	0	0	1	0	0	0	0	0	0	0	0	0	0	0	0
MH0392_GL0196077	[gene] locus=scaffold76090_2:676:1164:+ [Lack 3'-end] codon-table.11	--	18.203	7.4	58	1	1	1	0	1	3	0	0	0	1	1	0	2	0	0	1	1	0	2	0	1	0	2	0	1	0	1	0	0	2	1	2	1	1	0	0	1	3	0	1	0	1	1	0
T2D-157A_GL0056019	[gene] locus=scaffold592_6:12504:12983:- [Complete] codon-table.11	--	18.233	13.8	17	1	1	1	1	0	0	0	0	0	0	0	1	0	1	0	1	0	0	0	0	0	0	0	1	0	0	1	0	0	0	0	1	1	0	0	0	1	0	1	0	0	0	0	0
MH0393_GL0127463	[gene] locus=scaffold38436_8:339:920:+ [Complete] codon-table.11	--	20.623	5.7	3	1	1	1	0	0	0	0	0	0	0	0	0	0	1	0	0	0	0	0	0	0	0	0	0	0	0	0	0	0	0	0	0	0	0	0	0	0	0	0	0	0	0	0	0
MH0394_GL0121397	[gene] locus=scaffold19232_3:1533:2840:+ [Complete] codon-table.11	--	45.642	8.7	5	3	3	3	0	0	0	0	0	0	0	0	0	0	0	0	0	0	0	3	0	1	0	0	0	0	0	0	0	0	0	0	0	0	0	0	0	0	0	0	0	0	0	0	0
MH0396_GL0012694	[gene] locus=scaffold24377_3:484:1905:- [Complete] codon-table.11	--	51.813	8.5	8	3	1	1	0	0	0	0	0	0	0	0	0	0	0	0	0	0	1	0	0	0	0	0	0	0	0	1	0	0	0	0	0	0	0	0	0	0	0	0	0	0	1	0	0
MH0396_GL0166775	[gene] locus=scaffold61505_1:19582:24435:- [Complete] codon-table.11	--	174.58	2.5	19	2	2	2	0	0	0	0	0	0	0	1	1	0	0	1	1	0	0	0	0	0	0	0	0	1	0	1	1	0	1	1	0	0	0	1	0	1	1	0	0	1	0	0	0
MH0397_GL0052585	[gene] locus=C1596319_1:5628:8282:+ [Complete] codon-table.11	--	101.2	2.1	1	1	1	1	0	0	0	0	0	0	0	0	0	0	0	0	0	0	0	0	0	0	0	0	0	0	0	0	0	0	0	0	0	0	0	0	0	0	0	0	0	0	0	0	1
MH0397_GL0126788	[gene] locus=scaffold62023_4:2:310:+ [Lack 5'-end] codon-table.11	--	11.241	17.6	2	2	1	1	1	0	0	0	0	0	0	0	0	0	0	0	0	0	0	0	0	0	0	0	1	0	0	0	0	0	0	0	0	0	0	0	0	0	0	0	0	0	0	0	0
MH0397_GL0129003	[gene] locus=scaffold8637_2:77:1240:- [Complete] codon-table.11	--	43.511	4.4	69	1	1	1	0	1	1	1	1	1	1	1	1	1	1	1	1	1	1	1	1	1	1	1	1	1	1	1	2	1	1	1	1	1	1	1	1	1	1	1	1	1	1	1	1
MH0397_GL0173061	[gene] locus=scaffold26807_1:2:832:+ [Lack both ends] codon-table.11	--	31.475	22	8	4	1	1	1	0	1	0	0	0	1	0	0	0	0	0	0	0	0	0	0	0	0	0	0	0	0	0	0	1	0	1	0	0	0	0	0	0	0	0	0	0	0	0	0
MH0397_GL0174844	[gene] locus=scaffold118627_1:4196:5917:+ [Complete] codon-table.11	--	64.833	1.7	9	1	1	1	1	0	0	1	0	0	1	0	0	0	0	0	0	0	0	0	0	0	1	0	0	0	0	1	0	0	0	0	0	0	0	0	0	0	0	0	1	0	0	0	0
MH0397_GL0184875	[gene] locus=scaffold66536_7:1211:1468:+ [Complete] codon-table.11	--	9.7374	17.6	3	1	1	1	0	0	1	0	0	0	0	0	0	0	0	0	0	0	0	0	0	0	0	0	0	0	0	0	0	0	0	0	0	0	0	0	0	0	0	0	0	1	0	0	0
MH0398_GL0181304	[gene] locus=scaffold127564_1:3:557:- [Lack 3'-end] codon-table.11	--	20.218	5.9	68	1	1	1	1	1	2	1	1	1	1	1	1	0	1	0	1	1	1	1	1	1	1	1	1	0	1	1	1	1	1	1	1	1	1	1	1	1	0	1	1	2	1	1	1
MH0399_GL0109859	[gene] locus=scaffold21178_4:108577:111735:+ [Complete] codon-table.11	--	117.29	1.4	4	1	1	1	0	0	0	0	0	0	0	0	0	0	0	0	0	0	0	0	1	0	0	0	0	0	0	0	0	0	0	0	0	0	0	0	0	0	0	0	0	0	0	0	0
MH0400_GL0098555	[gene] locus=scaffold31131_6:15807:17681:+ [Lack 3'-end] codon-table.11	--	70.888	1.6	60	1	1	1	1	1	1	1	1	1	1	1	1	1	1	1	1	1	1	1	1	1	0	1	1	1	1	1	0	1	1	1	1	1	1	1	1	1	1	1	1	1	1	1	1
MH0402_GL0025132	[gene] locus=scaffold157531_2:2728:3702:+ [Complete] codon-table.11	--	38.138	4.3	51	1	1	1	0	1	0	1	1	1	1	1	1	1	0	0	1	1	0	0	1	0	1	1	0	1	1	1	0	1	0	1	1	1	1	1	1	1	1	1	0	0	1	1	0
MH0402_GL0069668	[gene] locus=scaffold311_1:2002:4374:+ [Complete] codon-table.11	--	88.229	3.5	11	2	2	2	0	0	1	0	1	0	0	0	1	1	0	0	0	0	0	0	0	0	0	0	0	0	0	0	0	0	0	0	0	0	0	0	1	0	0	1	0	0	0	0	0
MH0402_GL0133388	[gene] locus=scaffold100495_2:2066:3997:+ [Complete] codon-table.11	--	74.58	1.9	21	1	1	1	1	0	1	1	1	0	0	0	0	0	0	0	0	0	0	1	1	1	0	0	0	0	0	0	0	1	0	0	0	0	0	1	0	0	1	0	0	1	0	0	0
MH0402_GL0211262	[gene] locus=scaffold113556_2:2677:3687:- [Complete] codon-table.11	--	36.592	6	78	1	1	1	1	1	0	1	1	2	1	1	2	0	1	0	1	1	1	0	1	1	1	1	1	2	1	1	0	1	2	2	1	1	2	1	1	1	1	2	1	1	1	1	2
MH0404_GL0025852	[gene] locus=scaffold96328_3:7650:8594:- [Complete] codon-table.11	--	37.049	2.9	19	1	1	1	1	0	0	0	1	0	0	0	0	0	0	0	0	1	0	0	1	0	1	0	1	0	0	0	0	1	1	0	1	0	0	0	0	0	0	0	0	0	0	0	1
MH0405_GL0180666	[gene] locus=scaffold48108_1:290:670:- [Lack 5'-end] codon-table.11	--	15.098	7.9	13	1	1	1	1	0	1	0	0	0	1	1	0	0	0	0	0	1	0	0	0	0	1	0	0	0	0	0	0	1	0	1	0	0	0	0	1	0	0	0	0	0	0	1	0
O2.UC47-1_GL0038629	[gene] locus=scaffold79553_1:83:706:- [Lack 5'-end] codon-table.11	--	23.967	5.8	129	2	2	2	2	2	0	2	2	1	1	3	2	1	1	1	2	3	2	1	2	0	2	1	1	1	3	1	1	1	3	2	1	1	2	3	2	1	1	3	2	1	2	2	2
MH0406_GL0126387	[gene] locus=scaffold110712_1:1265:2098:- [Complete] codon-table.11	--	28.609	4.7	78	1	1	1	1	1	0	1	1	1	2	1	1	3	1	1	1	1	1	1	1	1	1	1	1	2	1	1	1	1	1	1	1	1	9	1	1	1	0	1	1	1	1	2	1
MH0407_GL0086907	[gene] locus=scaffold62667_2:1:1368:+ [Lack 5'-end] codon-table.11	--	52.073	2.2	13	1	1	1	0	0	0	0	0	0	0	0	0	0	0	0	0	0	0	0	1	0	1	0	0	0	0	0	0	0	0	1	0	0	0	0	0	0	0	0	0	1	0	0	0
MH0407_GL0192295	[gene] locus=scaffold609_3:707:1198:- [Complete] codon-table.11	--	18.998	9.2	86	1	1	1	2	3	3	0	0	0	0	0	0	3	3	1	0	0	0	1	4	3	0	0	0	0	0	0	2	3	3	0	0	0	2	2	3	2	3	2	3	3	3	0	0
MH0408_GL0104121	[gene] locus=scaffold145897_1:230:1384:- [Lack 5'-end] codon-table.11	--	43.342	2.3	60	1	1	1	1	0	1	1	1	1	0	1	1	1	1	1	1	1	1	1	1	1	1	1	1	0	1	1	1	1	1	1	1	1	1	1	0	1	0	0	0	1	1	1	1
MH0409_GL0036786	[gene] locus=scaffold111098_2:1967:2284:- [Complete] codon-table.11	--	12.211	16.2	7	1	1	1	0	0	0	2	0	0	0	0	0	0	0	0	1	0	0	0	0	0	0	0	0	0	0	0	0	0	0	0	0	1	0	0	0	0	0	0	0	0	0	0	0
MH0409_GL0039776	[gene] locus=scaffold124266_1:199:1569:- [Complete] codon-table.11	--	52.97	5.5	52	2	2	2	0	1	1	0	1	1	0	1	1	0	1	0	1	1	1	0	1	1	0	1	1	0	1	1	0	1	1	1	1	1	0	1	1	0	2	2	0	0	1	0	1
O2.UC55-0_GL0009268	[gene] locus=scaffold104850_1:2:610:- [Lack both ends] codon-table.11	--	22.745	6.4	37	2	2	2	0	0	0	1	0	1	0	0	0	2	0	0	1	0	0	0	0	1	0	1	0	0	0	0	2	0	0	0	0	0	2	2	1	1	1	0	0	1	1	0	0
MH0409_GL0064241	[gene] locus=scaffold18997_2:70753:73371:- [Complete] codon-table.11	--	101.92	1.4	32	1	1	1	1	0	0	1	0	0	0	0	1	0	1	1	1	0	0	1	1	0	1	0	1	0	0	0	1	1	1	0	0	0	1	1	0	0	2	0	1	1	0	1	0
MH0412_GL0128414	[gene] locus=scaffold101504_1:411:1244:- [Complete] codon-table.11	--	29.113	4	13	1	1	1	0	0	0	0	1	1	1	0	0	1	0	0	0	1	0	0	0	0	0	0	0	1	0	0	0	0	0	0	0	0	0	0	0	0	0	0	1	0	0	0	0
MH0415_GL0132700	[gene] locus=scaffold42961_2:407:562:- [Lack 5'-end] codon-table.11	--	5.7303	54.9	55	1	1	1	0	1	1	0	0	1	0	1	0	2	2	0	1	0	1	0	2	1	0	1	0	2	1	1	0	0	1	0	1	2	1	2	1	0	3	0	1	0	0	1	1
MH0415_GL0238521	[gene] locus=scaffold118424_1:49:1410:- [Complete] codon-table.11	--	50.021	4	3	2	2	2	0	0	0	0	0	0	0	0	0	0	0	0	0	0	0	0	0	0	0	0	0	0	0	0	0	0	0	0	0	0	0	0	0	0	0	2	0	0	0	0	0
MH0418_GL0105894	[gene] locus=scaffold62965_2:427:1947:+ [Complete] codon-table.11	--	56.985	2.6	11	1	1	1	0	0	1	0	0	0	0	0	0	0	0	0	0	0	0	0	0	1	0	0	0	0	0	0	0	0	0	0	0	0	0	0	1	1	0	1	0	0	0	0	1
MH0418_GL0169452	[gene] locus=scaffold27514_3:2870:3163:- [Complete] codon-table.11	--	11.402	32	199	2	1	2	4	2	2	4	4	3	4	3	4	2	3	3	2	3	4	1	3	1	5	1	3	4	4	2	3	1	1	1	3	3	4	4	3	2	2	3	4	3	4	3	3
MH0419_GL0070446	[gene] locus=scaffold114867_1:25882:26565:- [Complete] codon-table.11	--	26.595	4.4	5	1	1	1	0	0	0	0	0	0	0	0	0	0	0	0	0	1	0	0	0	0	0	0	0	0	0	1	0	0	0	0	1	0	1	0	0	0	0	0	0	0	0	0	0
MH0419_GL0116635	[gene] locus=scaffold90496_6:1228:3918:+ [Complete] codon-table.11	--	97.452	1	19	1	1	1	1	1	0	0	1	0	1	1	1	0	0	0	0	0	1	0	0	0	1	0	0	0	0	0	1	0	0	0	1	0	0	0	0	0	1	1	0	0	0	0	0
MH0422_GL0057386	[gene] locus=scaffold109959_3:1:1368:- [Lack 3'-end] codon-table.11	--	50.391	2	1	1	1	1	0	0	1	0	0	0	0	0	0	0	0	0	0	0	0	0	0	0	0	0	0	0	0	0	0	0	0	0	0	0	0	0	0	0	0	0	0	0	0	0	0
O2.UC49-2_GL0037496	[gene] locus=scaffold54662_25:100:612:- [Lack 5'-end] codon-table.11	--	20.022	5.3	63	1	1	1	4	1	0	0	0	1	0	2	2	1	2	1	0	1	1	0	0	0	0	2	1	0	0	2	0	0	2	0	1	2	0	1	2	1	0	2	0	0	2	0	2
MH0422_GL0186281	[gene] locus=scaffold99647_6:61:822:+ [Complete] codon-table.11	--	28.141	5.1	46	1	1	1	0	1	0	0	1	0	0	1	1	0	1	0	0	1	1	0	0	0	0	1	0	0	2	1	0	0	1	0	0	1	0	1	1	0	1	0	0	0	1	0	2
MH0423_GL0045096	[gene] locus=scaffold3004_6:2710:3054:- [Complete] codon-table.11	--	12.289	7.9	44	1	1	1	0	1	1	0	0	0	0	1	1	0	0	1	1	1	1	0	1	0	0	1	0	0	1	1	0	1	1	0	2	1	0	1	1	0	0	0	0	1	1	0	1
MH0423_GL0072496	[gene] locus=scaffold47420_3:17804:18514:+ [Complete] codon-table.11	--	26.39	3.8	66	1	1	1	1	1	0	1	2	2	1	1	1	1	1	1	1	1	1	1	2	2	1	1	1	1	1	1	1	0	1	1	0	1	0	1	1	1	1	0	1	1	1	1	0
MH0428_GL0094035	[gene] locus=scaffold1176_3:9919:10248:+ [Complete] codon-table.11	--	12.573	11	14	1	1	1	0	0	0	0	0	0	0	0	0	0	1	0	0	0	0	0	0	0	0	0	1	0	1	0	0	0	1	0	0	0	0	0	0	0	1	0	0	0	0	0	1
MH0430_GL0083093	[gene] locus=scaffold3511_1:1007:1615:+ [Complete] codon-table.11	--	23.132	12.9	2	1	1	1	0	0	0	0	0	0	0	0	0	0	0	0	1	0	0	0	0	0	0	0	0	0	0	0	0	0	0	0	0	0	0	0	0	0	0	0	0	0	0	0	0
MH0430_GL0161528	[gene] locus=scaffold127408_1:4151:4897:- [Complete] codon-table.11	--	28.202	6.9	2	1	1	1	0	0	0	0	0	0	0	0	0	0	0	0	0	0	0	0	0	0	0	0	0	0	1	0	0	0	0	0	0	0	0	0	0	0	0	0	0	0	0	0	0
MH0430_GL0189710	[gene] locus=scaffold9858_23:1790:2386:+ [Complete] codon-table.11	--	21.399	5.6	11	1	1	1	1	0	0	0	0	0	0	0	0	1	0	0	0	0	0	1	0	0	0	0	0	0	0	0	0	0	1	0	0	0	0	0	1	1	0	0	0	0	0	0	0
MH0431_GL0091909	[gene] locus=scaffold8594_3:41790:42641:- [Complete] codon-table.11	--	31.53	10.2	15	1	1	1	0	0	0	1	0	0	0	0	0	0	0	0	0	0	0	0	0	0	0	1	0	0	0	0	0	0	1	0	1	1	0	1	0	1	0	0	0	0	1	0	0
MH0431_GL0176075	[gene] locus=scaffold45172_9:302:2563:- [Complete] codon-table.11	--	84.356	2.8	4	2	2	2	0	0	0	0	0	1	0	0	0	0	0	1	0	0	0	1	0	0	0	0	0	0	0	0	0	0	0	0	0	0	0	0	0	0	0	0	0	0	0	0	0
MH0433_GL0025057	[gene] locus=scaffold146793_1:1055:2479:- [Complete] codon-table.11	--	51.485	2.5	60	1	1	1	0	1	1	1	1	1	1	1	1	1	1	1	1	1	1	1	1	0	1	1	0	1	1	1	1	1	1	1	1	2	0	1	1	1	2	1	1	1	1	0	1
MH0433_GL0055967	[gene] locus=scaffold48070_1:43667:45664:- [Complete] codon-table.11	--	75.594	2.6	17	2	2	2	1	2	0	0	1	0	1	0	0	0	0	0	0	0	0	0	0	0	0	0	1	1	0	0	1	0	0	0	0	1	0	0	0	0	0	1	0	0	0	0	0
MH0433_GL0087999	[gene] locus=scaffold15581_3:90:476:- [Complete] codon-table.11	--	14.395	16.4	5	2	2	2	0	0	0	0	0	0	0	0	0	0	0	0	1	1	0	0	0	0	0	0	0	0	0	0	0	0	0	0	0	0	0	0	0	0	0	0	0	0	0	0	0
MH0433_GL0172750	[gene] locus=scaffold140567_1:2:526:- [Lack 3'-end] codon-table.11	--	19.693	6.9	63	1	1	1	1	1	0	1	1	1	1	1	1	0	1	1	1	1	1	1	1	0	1	1	1	1	1	1	1	1	0	0	1	1	1	1	1	1	1	1	1	1	1	1	1
MH0433_GL0177840	[gene] locus=scaffold74361_2:1248:1967:- [Lack 5'-end] codon-table.11	--	25.708	8.8	9	2	2	2	0	0	0	0	0	0	0	0	0	0	0	1	1	0	0	0	0	0	0	0	0	0	0	0	0	0	0	1	0	0	0	0	0	0	0	1	0	0	0	0	0
MH0433_GL0207192	[gene] locus=scaffold104335_2:532:1014:- [Lack 5'-end] codon-table.11	--	17.289	8.1	2	1	1	1	0	0	0	0	0	0	0	0	0	0	0	0	0	0	0	0	0	0	0	0	0	0	0	1	0	0	0	0	0	0	0	0	0	0	0	0	0	0	0	0	0
MH0434_GL0029058	[gene] locus=scaffold155342_2:855:3149:+ [Complete] codon-table.11	--	87.505	1.2	15	2	2	2	0	0	0	1	0	1	0	0	0	0	0	1	0	0	1	1	0	0	0	0	0	1	0	0	0	0	0	0	0	0	1	0	1	0	0	0	1	0	0	0	0
MH0434_GL0138526	[gene] locus=scaffold81760_4:2:307:- [Lack 3'-end] codon-table.11	--	11.64	52.9	3	4	0	1	1	0	0	0	0	0	0	0	0	0	0	0	0	0	0	0	0	0	0	0	0	0	0	0	0	0	0	0	0	0	0	0	0	0	0	0	0	1	0	0	0
MH0437_GL0057426	[gene] locus=scaffold116067_1:12705:13505:- [Complete] codon-table.11	--	30.21	11.3	2	1	1	1	0	0	1	0	0	0	0	0	0	0	0	0	0	0	0	0	0	0	0	0	0	0	0	0	0	0	0	0	0	0	0	1	0	0	0	0	0	0	0	0	0
MH0437_GL0161029	[gene] locus=scaffold113239_2:4937:6190:+ [Complete] codon-table.11	--	45.09	2.4	3	2	1	2	0	0	0	0	0	0	0	0	0	0	0	0	0	0	0	0	0	0	0	0	0	0	0	0	0	0	0	0	1	1	0	0	0	0	0	0	0	0	0	0	0
MH0438_GL0010770	[gene] locus=scaffold39594_8:2:4651:+ [Lack 5'-end] codon-table.11	--	177.1	2.5	26	2	2	2	1	1	0	0	0	0	1	0	2	1	0	0	1	1	0	0	0	0	0	0	0	1	0	0	0	0	1	0	0	0	2	0	0	0	0	0	1	1	0	0	1
MH0438_GL0014610	[gene] locus=scaffold109237_1:215:2770:+ [Complete] codon-table.11	--	98.065	1.8	2	1	1	1	0	0	0	0	0	0	0	0	0	0	0	0	0	0	0	0	0	0	0	0	0	0	0	0	0	0	0	0	0	0	0	0	0	0	0	0	0	0	0	0	0
MH0439_GL0189431	[gene] locus=scaffold116571_1:5889:6578:- [Complete] codon-table.11	--	26.239	7	14	1	1	1	0	1	0	0	0	1	0	0	0	0	2	1	0	0	1	0	0	0	0	0	0	1	0	0	0	0	0	1	1	0	0	1	0	1	0	0	0	0	0	0	0
MH0440_GL0074313	[gene] locus=scaffold34751_7:1:1104:+ [Lack both ends] codon-table.11	--	40.633	10.9	16	4	1	1	0	0	0	0	0	1	0	0	1	0	0	0	0	0	1	0	1	0	1	0	0	0	0	1	0	0	0	0	0	0	0	0	0	0	0	0	1	0	0	0	0
MH0440_GL0095589	[gene] locus=scaffold90588_3:184:1026:- [Lack 5'-end] codon-table.11	--	31.643	10	74	3	1	1	2	1	0	2	1	0	1	1	1	0	2	2	2	0	1	1	2	0	2	2	3	2	0	2	2	2	0	1	3	0	2	1	2	1	1	1	3	1	0	2	1
MH0441_GL0177574	[gene] locus=scaffold114419_2:1870:3003:- [Complete] codon-table.11	--	44.045	3.4	90	1	1	1	1	1	1	1	1	1	1	1	1	1	1	3	2	3	2	2	1	2	0	1	0	2	1	1	2	1	2	1	1	1	1	2	1	1	2	1	1	1	1	1	1
MH0441_GL0245612	[gene] locus=scaffold73955_2:1:489:+ [Lack 5'-end] codon-table.11	--	18.252	8.6	3	1	1	1	0	0	0	0	0	0	0	0	0	0	0	0	0	0	0	1	0	1	0	0	0	0	0	0	0	1	0	0	0	0	0	0	0	0	0	0	0	0	0	0	0
MH0442_GL0012765	[gene] locus=scaffold54813_2:1129:1572:+ [Complete] codon-table.11	--	17.294	8.2	1	1	1	1	0	0	0	0	0	0	0	0	0	0	0	0	0	0	0	0	0	0	0	0	0	0	0	0	0	0	0	0	0	0	0	0	0	0	0	0	0	0	0	0	0
MH0445_GL0190440	[gene] locus=scaffold137877_2:436:2931:- [Complete] codon-table.11	--	93.631	1.8	73	1	1	1	1	3	1	0	0	0	0	1	2	0	1	2	0	1	1	1	0	1	0	1	1	1	2	1	0	1	2	0	1	1	0	2	2	0	2	2	1	1	1	0	1
MH0446_GL0139012	[gene] locus=scaffold73843_3:454:723:+ [Complete] codon-table.11	--	10.443	14.6	9	2	2	2	0	0	4	0	0	0	0	0	0	0	0	0	0	0	0	0	0	0	0	0	0	0	0	0	0	0	0	0	0	0	0	0	0	0	3	0	0	0	0	0	0
MH0447_GL0028328	[gene] locus=scaffold87872_2:3690:5651:+ [Complete] codon-table.11	--	73.458	3.7	53	2	2	2	0	1	0	1	1	1	1	1	1	0	1	2	2	0	1	0	1	0	2	2	0	1	0	0	0	1	1	2	0	0	0	0	0	0	1	0	0	2	0	0	0
MH0447_GL0048237	[gene] locus=scaffold14902_1:4446:6191:+ [Complete] codon-table.11	--	64.712	1.7	60	1	1	1	1	1	1	1	1	1	1	1	1	1	1	1	1	1	1	0	0	1	3	1	1	1	1	1	1	2	1	1	0	1	1	1	1	1	1	1	1	1	0	1	0
MH0447_GL0205798	[gene] locus=scaffold193236_1:2359:2661:+ [Complete] codon-table.11	--	11.74	15	1	1	1	1	0	0	0	0	0	0	0	0	0	0	0	0	0	0	0	0	0	0	0	0	0	0	0	0	0	0	0	0	0	0	0	0	0	0	0	0	0	0	0	0	0
MH0447_GL0221677	[gene] locus=scaffold144236_1:3512:4372:- [Complete] codon-table.11	--	32.127	4.9	3	1	1	1	0	0	0	0	0	0	0	0	0	0	0	0	0	0	0	0	0	0	0	0	0	0	0	0	0	0	0	1	0	0	0	0	0	0	0	0	0	0	0	0	0
MH0447_GL0285645	[gene] locus=scaffold184991_1:7827:8516:+ [Complete] codon-table.11	--	25.933	7.9	18	1	1	1	0	0	0	0	0	1	0	1	0	0	0	0	0	1	0	0	1	0	0	0	0	0	0	0	0	1	0	0	1	0	0	0	1	0	1	0	0	0	0	0	0
MH0448_GL0223878	[gene] locus=scaffold181265_1:27111:28133:- [Complete] codon-table.11	--	35.84	5.3	10	1	1	1	1	0	0	0	0	0	0	0	0	0	0	0	0	0	0	0	0	0	0	1	1	0	0	1	0	0	0	0	0	0	0	0	1	0	0	0	0	0	1	0	0
MH0450_GL0111133	[gene] locus=scaffold65216_1:7365:9455:+ [Complete] codon-table.11	--	75.369	4.2	4	1	1	1	0	0	2	0	0	0	0	0	0	0	0	0	0	0	0	0	0	0	0	0	0	0	0	0	0	0	1	0	0	0	0	0	0	0	1	0	0	0	0	0	0
MH0451_GL0015097	[gene] locus=scaffold119314_1:38:1039:- [Complete] codon-table.11	--	36.228	11.4	73	3	3	3	1	1	1	2	1	1	1	1	1	1	1	1	1	1	1	1	1	1	1	1	1	1	1	1	1	1	2	1	1	1	1	1	1	1	1	1	1	1	1	2	1
MH0451_GL0193875	[gene] locus=scaffold4395_2:97807:98931:- [Complete] codon-table.11	--	42.873	4	44	1	1	1	0	0	1	1	1	1	1	1	1	1	1	0	1	1	1	0	1	1	0	0	0	0	0	1	1	1	1	1	1	1	1	1	1	0	1	1	0	1	0	1	0
MH0452_GL0066131	[gene] locus=scaffold9650_2:506:616:- [Complete] codon-table.11	--	4.177	33.3	18	1	1	1	0	0	2	0	0	0	0	0	0	1	0	1	0	1	1	0	0	0	0	0	0	0	0	0	0	0	0	1	0	0	0	0	0	0	1	0	0	0	0	2	0
MH0454_GL0207251	[gene] locus=scaffold146980_1:283:2733:- [Complete] codon-table.11	--	93.473	2.8	34	2	1	2	0	2	2	0	0	0	0	1	1	0	0	0	0	3	1	1	1	1	0	0	0	0	0	0	0	1	0	0	0	0	0	0	0	0	1	0	0	0	0	0	1
MH0456_GL0059455	[gene] locus=scaffold14264_4:1:2169:- [Lack both ends] codon-table.11	--	82.554	3	89	1	1	1	0	2	0	1	1	2	1	0	2	1	1	2	1	2	2	0	2	2	2	2	2	1	1	1	1	1	0	2	1	0	1	1	2	0	1	1	2	2	2	1	0
MH0457_GL0033611	[gene] locus=scaffold185723_1:3716:6346:+ [Complete] codon-table.11	--	98.288	4.9	38	3	3	3	0	1	0	0	1	0	0	1	1	0	0	0	0	0	0	1	1	0	0	2	1	0	2	0	0	0	2	0	2	0	0	0	0	0	2	0	0	0	0	0	0
MH0457_GL0212998	[gene] locus=scaffold149199_3:5250:6239:+ [Lack 3'-end] codon-table.11	--	39.242	3.6	7	1	1	1	0	0	0	0	0	0	0	0	0	0	0	0	0	0	0	0	0	0	0	0	0	0	1	0	0	0	1	0	0	0	0	0	0	0	0	0	0	0	0	0	0
MH0458_GL0022006	[gene] locus=scaffold31244_1:6291:9965:+ [Lack 3'-end] codon-table.11	--	128.49	1.3	27	1	1	1	0	0	0	0	0	0	0	0	0	0	1	0	0	0	0	0	1	0	2	0	0	0	0	1	0	2	1	2	0	0	0	0	0	0	0	0	1	2	0	0	0
MH0458_GL0110415	[gene] locus=scaffold9176_3:269:2614:+ [Complete] codon-table.11	--	87.107	2.4	17	1	1	1	0	0	1	0	0	1	0	0	0	0	0	0	1	0	0	0	0	1	0	0	0	0	0	0	0	1	0	1	0	0	0	0	0	0	1	0	0	1	0	0	0
N009A_GL0041065	[gene] locus=scaffold54788_1:2:1219:- [Lack 3'-end] codon-table.11	--	45.481	5.9	45	2	2	2	1	1	0	0	1	1	1	1	1	0	0	2	1	1	0	0	1	0	2	1	1	2	1	0	0	0	0	2	0	1	0	1	0	1	1	0	0	1	1	0	0
T2D-42A_GL0068356	[gene] locus=scaffold18323_1:2:616:+ [Lack both ends] codon-table.11	--	23.353	13.7	33	1	1	1	1	1	0	0	1	1	1	1	0	1	1	0	0	1	0	1	0	1	0	0	0	1	0	1	1	0	0	0	0	1	0	0	1	1	0	0	0	0	1	1	1
N032A_GL0000230	[gene] locus=scaffold33041_2:160856:163264:+ [Complete] codon-table.11	--	89.965	4.5	32	2	2	2	0	0	0	1	1	1	1	1	1	1	0	0	1	1	0	0	0	0	1	0	0	0	0	0	1	0	1	1	0	1	1	0	1	0	0	0	1	0	0	0	1
N032A_GL0063791	[gene] locus=scaffold35829_1:349:564:+ [Complete] codon-table.11	--	7.8466	21.1	2	1	1	1	0	0	0	0	0	0	0	0	0	0	0	0	0	0	0	0	0	1	0	0	0	0	0	0	1	0	0	0	0	0	0	0	0	0	0	0	0	0	0	0	0
N035A_GL0031304	[gene] locus=scaffold15613_4:3:989:+ [Lack both ends] codon-table.11	--	39.133	7	151	1	1	1	2	1	2	2	1	2	3	1	3	3	2	2	3	2	1	1	5	0	4	2	1	1	2	1	2	3	2	1	2	1	2	2	1	1	4	2	1	5	2	3	2
N037A_GL0141974	[gene] locus=scaffold27387_9:103:507:+ [Complete] codon-table.11	--	14.719	11.9	18	1	1	1	0	1	0	1	0	0	0	0	0	0	0	0	0	0	1	0	1	1	0	1	0	0	0	0	0	0	0	0	0	1	0	1	0	0	1	0	1	0	1	0	0
N038A_GL0083119	[gene] locus=scaffold11082_1:107:679:- [Lack 5'-end] codon-table.11	--	21.377	6.8	19	1	1	1	1	1	0	0	0	0	0	0	1	0	0	0	0	0	0	0	0	0	0	0	1	1	0	1	0	0	0	1	0	0	0	0	1	0	0	0	0	0	0	0	1
N044A_GL0040654	[gene] locus=scaffold15907_1:1:705:+ [Lack 5'-end] codon-table.11	--	25.919	6.4	53	1	1	1	1	1	0	0	1	1	1	1	1	0	0	1	1	0	0	1	1	0	1	1	1	0	0	1	1	1	1	0	1	1	1	0	2	0	1	1	1	1	0	1	1
N046A_GL0001661	[gene] locus=scaffold16586_2:76:1227:- [Complete] codon-table.11	--	43.01	2.3	17	1	1	1	0	0	1	0	0	1	0	0	0	0	0	0	0	1	1	0	0	0	0	1	0	0	0	0	0	1	1	1	1	0	0	0	0	0	1	0	0	0	0	1	0
N046A_GL0006841	[gene] locus=scaffold210_3:3:689:+ [Lack both ends] codon-table.11	--	26.19	3.1	59	1	1	1	1	0	1	1	2	0	1	0	1	2	0	1	1	1	2	1	1	2	1	2	1	0	0	0	0	0	2	0	1	2	0	0	1	1	1	0	0	2	1	4	1
N062A_GL0013788	[gene] locus=scaffold28323_1:41928:43385:+ [Complete] codon-table.11	--	53.145	1.4	14	1	1	1	0	0	0	0	0	1	0	0	0	0	0	1	0	0	0	0	1	1	0	0	0	0	0	0	0	1	0	1	0	0	0	0	0	0	0	0	0	1	0	0	0
N084A_GL0085258	[gene] locus=scaffold27350_8:2:2380:- [Lack 3'-end] codon-table.11	--	92.075	1.1	45	1	1	1	0	1	0	0	1	1	0	1	1	0	0	0	1	1	1	0	1	1	1	1	0	0	1	2	0	1	1	1	0	1	1	1	0	1	1	1	1	1	0	1	0
N085A_GL0064755	[gene] locus=scaffold23133_3:3:680:- [Lack 3'-end] codon-table.11	--	25.137	6.6	111	1	1	1	0	2	2	2	2	1	0	2	1	0	1	1	3	1	1	1	4	3	0	3	0	1	1	1	2	1	4	0	2	1	1	1	2	3	2	1	1	0	3	3	1
N085A_GL0083437	[gene] locus=scaffold21467_1:52017:56405:- [Complete] codon-table.11	--	168.08	1	14	1	1	1	0	0	0	0	0	0	0	0	1	0	0	0	0	0	0	0	0	0	0	0	0	1	1	0	0	1	0	0	0	1	0	1	1	0	0	0	0	0	1	0	1
N089A_GL0107374	[gene] locus=scaffold16969_7:129:2360:- [Lack 5'-end] codon-table.11	--	79.041	2.2	67	1	1	1	1	1	1	1	1	1	1	1	1	1	1	1	1	2	1	1	2	1	0	1	1	1	2	1	0	1	1	1	1	2	1	1	1	1	1	1	1	1	1	1	1
NLF005_GL0066666	[gene] locus=scaffold7609_3:864:2768:+ [Lack 3'-end] codon-table.11	--	70.1	2.2	4	1	1	1	0	0	0	0	1	0	0	0	0	0	0	0	0	0	0	0	0	0	0	0	0	0	0	0	0	0	1	0	0	0	0	0	0	0	0	0	0	0	0	0	0
NLF011_GL0027085	[gene] locus=scaffold26145_3_1:379:1059:+ [Lack 3'-end] codon-table.11	--	26.592	3.5	33	1	1	1	0	0	0	1	1	1	1	0	1	1	0	1	1	1	0	0	0	0	1	0	0	1	0	0	0	0	0	0	1	1	1	0	1	1	0	1	1	0	0	1	0
NLM006_GL0111718	[gene] locus=scaffold7053_2:3:128:- [Lack 3'-end] codon-table.11	--	4.7753	26.2	7	1	1	1	0	0	0	0	0	0	0	0	1	0	0	0	0	0	0	0	0	0	0	0	0	0	1	1	0	0	0	0	0	0	0	0	0	0	0	0	0	0	0	0	0
NLM023_GL0020285	[gene] locus=scaffold9831_8:396:1046:- [Complete] codon-table.11	--	24.243	10.2	34	1	1	1	0	1	0	1	1	1	1	0	1	1	0	1	1	0	0	0	1	0	1	1	1	1	0	0	0	0	1	0	1	0	0	0	1	0	1	1	1	1	0	1	1
NLM026_GL0079388	[gene] locus=scaffold49699_5:10033:11790:- [Complete] codon-table.11	--	67.181	2.6	17	1	1	1	1	0	0	0	0	0	0	0	0	1	0	1	0	0	0	0	0	0	0	0	0	0	0	0	1	0	1	0	0	0	0	1	1	0	0	1	1	0	0	0	0
NLM027_GL0037871	[gene] locus=scaffold3081_10:12692:13432:+ [Complete] codon-table.11	--	25.486	6.5	20	1	1	1	0	0	1	0	1	0	0	0	1	1	0	1	0	0	0	1	0	0	0	0	1	0	0	0	1	1	0	0	0	0	0	0	0	1	0	0	0	1	0	0	0
NLM027_GL0076528	[gene] locus=scaffold1310_3:364:663:+ [Lack 3'-end] codon-table.11	--	11.007	16	13	1	1	1	0	0	1	0	0	0	0	0	0	1	0	0	0	0	0	0	1	0	0	0	0	0	0	0	1	0	0	0	1	2	0	0	1	0	0	0	0	0	0	0	0
NLM031_GL0034818	[gene] locus=scaffold275_6:29:5380:+ [Complete] codon-table.11	--	189.06	0.7	44	1	1	1	0	2	0	0	0	0	1	1	1	0	0	0	1	1	1	0	1	0	0	1	1	1	1	1	0	1	0	0	1	1	0	1	1	1	1	1	1	1	1	0	0
NLM032_GL0069923	[gene] locus=scaffold57513_1:319:729:- [Complete] codon-table.11	--	15.388	52.9	191	6	6	6	2	2	2	3	3	3	5	4	5	2	4	3	1	4	2	2	2	1	4	4	1	5	2	1	1	0	3	5	5	4	9	3	4	2	3	2	3	0	2	4	4
NOF006_GL0059644	[gene] locus=scaffold21173_1:16107:17087:+ [Complete] codon-table.11	--	37.992	4.6	97	1	1	1	2	2	0	2	2	2	2	1	1	1	1	2	2	2	1	1	1	1	1	2	2	2	1	2	1	1	2	2	1	2	1	1	1	1	1	2	2	1	2	1	2
NOF010_GL0040675	[gene] locus=scaffold49642_2:4152:5702:- [Complete] codon-table.11	--	59.441	2.3	15	1	1	1	0	0	0	0	1	0	0	0	1	0	0	1	0	0	1	0	0	0	0	0	1	0	0	0	0	0	1	0	0	0	0	1	0	0	1	0	0	0	0	0	1
NOF012_GL0029363	[gene] locus=scaffold18747_3:1126:1506:- [Lack 5'-end] codon-table.11	--	14.397	9.5	17	1	1	1	0	0	0	0	1	0	0	1	1	0	0	0	1	2	0	0	0	0	0	0	0	0	0	0	0	0	0	0	1	0	0	0	1	1	0	0	0	0	1	0	1
NOF013_GL0015354	[gene] locus=scaffold30963_1:1:237:+ [Lack 5'-end] codon-table.11	--	8.9431	21.8	45	1	1	1	1	0	0	0	1	0	1	1	1	0	1	2	1	1	1	1	1	0	1	1	1	1	1	1	0	0	2	1	1	2	1	1	1	0	1	1	0	0	1	0	1
V1.CD29-0_GL0121160	[gene] locus=scaffold109385_1:4330:6063:+ [Complete] codon-table.11	--	62.727	2.8	2	1	1	1	0	0	0	0	0	0	0	0	0	0	0	0	0	0	0	0	0	0	0	0	0	0	0	0	0	0	0	0	0	0	0	0	0	0	0	0	0	0	0	0	0
NOM004_GL0049347	[gene] locus=scaffold125_22:3:128:+ [Lack 5'-end] codon-table.11	--	4.6411	39	50	1	1	1	0	1	0	0	1	0	0	1	0	1	1	1	0	1	1	1	0	0	0	0	0	1	1	1	0	0	0	0	1	1	0	1	1	1	1	1	1	0	0	1	1
NOM008_GL0028504	[gene] locus=scaffold30987_6:5368:6780:- [Complete] codon-table.11	--	52.937	2.3	56	1	1	1	1	1	1	1	0	0	1	1	1	1	1	0	1	1	1	1	1	0	1	1	0	1	1	1	0	1	1	1	1	1	1	1	1	1	1	1	1	1	1	0	1
NOM025_GL0007920	[gene] locus=scaffold24583_1:29945:30769:- [Complete] codon-table.11	--	32.208	3.6	2	1	1	1	0	1	0	0	0	0	0	0	0	0	0	0	0	0	0	0	0	0	0	0	0	0	0	0	0	0	0	0	0	0	0	0	0	0	1	0	0	0	0	0	0
NOM026_GL0042887	[gene] locus=scaffold46641_1:113:1327:+ [Complete] codon-table.11	--	47.142	5.7	30	1	1	1	0	1	0	0	0	0	0	0	1	0	1	0	0	0	1	0	1	0	0	0	1	0	0	1	0	0	1	1	1	0	0	1	1	0	1	0	0	0	1	0	0
O2.CD1-0-PT_GL0137921	[gene] locus=scaffold25032_13:303:2480:- [Complete] codon-table.11	--	82.19	3.6	2	2	2	2	0	0	0	0	0	0	0	0	0	0	0	0	0	0	0	1	0	0	0	0	0	0	0	0	0	0	0	0	0	0	0	0	0	0	0	0	0	0	0	0	0
O2.CD3-0-PT_GL0119825	[gene] locus=scaffold33918_4:858:1334:+ [Complete] codon-table.11	--	18.392	14.6	19	1	1	1	0	0	0	0	1	1	0	0	0	0	0	0	0	1	0	0	1	0	0	0	0	0	0	0	0	0	1	1	0	0	0	1	0	0	1	0	0	0	0	1	0
O2.CD3-0-PT_GL0163118	[gene] locus=scaffold12870_1:1365:1748:- [Lack 5'-end] codon-table.11	--	13.962	18.9	17	2	2	2	0	0	0	1	1	1	0	0	0	0	0	1	0	0	0	0	0	0	0	0	1	1	0	1	0	0	1	0	0	0	0	0	1	0	1	1	0	0	2	0	0
O2.UC1-0_GL0020844	[gene] locus=scaffold10302_1:410:574:+ [Complete] codon-table.11	--	6.5073	31.5	32	1	1	1	0	0	0	0	1	0	1	0	1	1	0	1	1	1	1	0	1	1	1	0	1	0	0	0	0	1	1	0	0	0	0	0	0	1	0	0	1	1	1	1	0
O2.UC11-0_GL0002090	[gene] locus=scaffold20676_1:1428:2918:- [Complete] codon-table.11	--	53.349	3.4	1	1	1	1	0	0	0	0	0	0	0	0	0	0	0	0	0	0	0	1	0	0	0	0	0	0	0	0	0	0	0	0	0	0	0	0	0	0	0	0	0	0	0	0	0
O2.UC11-0_GL0028426	[gene] locus=scaffold9972_1:4423:4599:- [Complete] codon-table.11	--	6.0748	29.3	3	1	1	1	0	0	0	0	0	0	0	0	0	0	0	0	0	0	0	3	0	0	0	0	0	0	0	0	0	0	0	0	0	0	0	0	0	0	0	0	0	0	0	0	0
O2.UC11-1_GL0042874	[gene] locus=scaffold28099_1:24:776:- [Complete] codon-table.11	--	27.52	2.8	38	1	1	1	0	0	0	1	1	1	0	1	1	0	1	1	0	0	0	0	1	0	1	1	0	1	1	0	0	0	1	1	1	0	1	0	1	0	0	1	1	0	0	0	1
O2.UC11-2_GL0061845	[gene] locus=scaffold29804_10:3:266:+ [Lack 5'-end] codon-table.11	--	9.5799	18.4	57	1	1	1	1	1	2	0	0	1	1	1	1	1	1	2	0	1	1	1	0	1	0	1	0	0	1	1	1	1	1	1	0	1	0	1	1	1	2	1	0	0	1	0	1
O2.UC11-2_GL0106636	[gene] locus=scaffold11888_15:1:189:- [Lack 3'-end] codon-table.11	--	7.3776	23.8	15	1	1	1	0	0	0	0	0	0	0	0	0	1	0	0	1	1	0	0	0	0	0	0	0	1	0	0	0	0	0	0	0	0	2	0	1	0	0	1	0	0	0	0	0
O2.UC1-2_GL0070133	[gene] locus=scaffold11897_11:2:739:- [Lack both ends] codon-table.11	--	28.119	5.7	13	1	1	1	0	0	0	1	0	1	1	0	0	0	1	0	1	1	0	0	0	0	0	0	0	0	0	1	0	0	0	2	0	0	0	0	0	0	0	1	0	0	0	0	0
O2.UC1-2_GL0178281	[gene] locus=scaffold107334_1:7299:7757:- [Complete] codon-table.11	--	17.36	8.6	19	1	1	1	1	1	0	0	0	0	0	1	0	0	0	0	0	0	0	0	0	0	0	1	1	0	2	1	0	0	0	0	0	0	0	0	0	0	0	0	0	0	1	0	0
O2.UC12-1_GL0079634	[gene] locus=scaffold5370_1:1288:1722:+ [Lack 3'-end] codon-table.11	--	15.654	11	1	1	1	1	0	0	0	0	0	0	0	0	0	0	0	0	0	0	0	1	0	0	0	0	0	0	0	0	0	0	0	0	0	0	0	0	0	0	0	0	0	0	0	0	0
O2.UC13-1_GL0090066	[gene] locus=scaffold93796_1:693:947:+ [Lack 3'-end] codon-table.11	--	9.4307	18.8	41	1	1	1	1	1	0	0	0	0	0	2	2	0	2	1	0	0	0	0	0	0	0	2	2	0	3	2	0	0	1	0	0	2	0	0	0	0	0	1	0	0	2	0	3
O2.UC13-1_GL0176139	[gene] locus=scaffold86571_1:1219:1680:+ [Complete] codon-table.11	--	17.111	10.5	52	1	1	1	1	2	1	0	1	0	0	2	2	0	1	0	0	1	1	0	0	0	0	2	1	0	1	2	0	0	1	0	2	1	0	1	1	0	0	1	0	0	1	1	1
O2.UC16-1_GL0024574	[gene] locus=scaffold81743_3:5417:7342:- [Complete] codon-table.11	--	74.6	2.8	9	2	2	2	0	0	0	1	0	0	0	0	0	0	0	0	0	0	0	0	0	0	0	0	1	0	0	1	0	0	1	0	1	0	0	0	0	0	0	0	0	0	0	0	1
O2.UC16-1_GL0062354	[gene] locus=scaffold5635_6:2966:3448:- [Complete] codon-table.11	--	18.34	6.9	57	1	1	1	1	1	0	0	1	1	0	1	1	1	1	1	1	1	1	0	1	0	1	1	1	1	1	0	0	0	1	1	1	1	1	1	1	1	1	1	0	1	1	1	1
O2.UC18-0_GL0016133	[gene] locus=scaffold11886_2:47:3751:- [Complete] codon-table.11	--	135.07	1.6	8	1	1	1	0	0	0	0	0	1	0	0	0	0	0	0	0	0	0	0	1	1	1	0	0	1	0	0	0	1	0	0	0	0	0	0	0	0	0	0	0	1	0	0	0
O2.UC18-1_GL0194490	[gene] locus=scaffold55897_1:11350:12216:- [Complete] codon-table.11	--	36.054	4.5	25	1	1	1	1	0	0	0	0	0	0	1	0	0	1	1	0	1	0	1	1	0	0	1	1	1	0	1	0	0	1	0	0	0	0	0	0	1	0	1	1	0	0	0	1
O2.UC19-2_GL0001419	[gene] locus=scaffold21097_3:18470:20962:- [Complete] codon-table.11	--	89.612	3.1	58	2	2	2	1	2	0	0	0	1	1	1	1	2	1	1	1	1	1	1	1	0	1	1	1	1	1	1	0	1	1	1	0	1	1	1	1	1	1	1	1	0	1	0	1
O2.UC19-2_GL0016998	[gene] locus=scaffold49525_5:1111:1650:- [Complete] codon-table.11	--	19.695	6.1	95	1	1	1	1	2	1	1	1	1	1	1	2	1	1	1	1	1	2	2	1	0	2	2	1	1	1	1	0	0	1	2	2	2	0	1	2	2	1	2	2	0	1	2	2
O2.UC2-0_GL0087442	[gene] locus=scaffold107371_1:32:796:- [Complete] codon-table.11	--	29.032	3.1	61	1	1	1	1	1	1	0	1	1	1	1	1	1	1	1	1	1	1	0	1	0	0	1	1	1	1	1	1	0	1	0	1	1	0	1	1	1	1	1	0	0	1	1	1
O2.UC48-0_GL0083911	[gene] locus=scaffold32290_3:6768:9524:+ [Complete] codon-table.11	--	96.864	1.4	60	1	1	1	1	1	0	1	1	1	1	1	1	1	1	0	1	1	1	0	1	0	1	1	1	1	1	1	0	0	1	1	1	1	0	1	1	1	1	1	1	1	1	0	1
O2.UC2-2_GL0091464	[gene] locus=scaffold37420_9:4080:5282:- [Complete] codon-table.11	--	43.976	9.5	14	3	1	2	0	0	0	0	0	0	0	0	0	0	1	2	0	0	0	0	0	0	0	0	0	0	0	0	0	0	0	0	1	1	0	1	2	0	0	1	0	0	0	0	0
O2.UC2-2_GL0095037	[gene] locus=scaffold56280_4:206:1846:+ [Complete] codon-table.11	--	57.607	4.4	10	1	1	1	0	0	0	0	0	0	0	0	0	0	1	1	0	0	0	0	0	0	0	0	0	0	0	0	0	0	0	0	1	0	0	0	1	0	1	1	0	0	0	0	0
V1.CD6-4_GL0084028	[gene] locus=scaffold71099_3:2:1642:+ [Lack both ends] codon-table.11	--	62.255	1.6	23	1	1	1	0	0	1	1	0	0	0	0	0	0	0	0	1	0	0	0	1	1	1	0	0	1	0	0	0	1	0	1	0	0	1	0	0	0	1	0	1	1	0	1	0
O2.UC23-1_GL0019004	[gene] locus=scaffold18276_3:2:2017:+ [Lack both ends] codon-table.11	--	71.828	4.2	2	2	2	2	0	0	0	0	0	0	0	0	0	0	0	0	0	0	0	0	0	0	0	0	0	0	0	0	0	0	0	0	0	0	0	0	0	0	0	0	0	0	0	0	0
O2.UC23-2_GL0065183	[gene] locus=scaffold7959_19:1466:2662:+ [Complete] codon-table.11	--	41.923	2.3	12	1	1	1	0	0	0	1	0	0	1	0	0	0	0	0	0	0	0	1	1	0	0	0	0	0	0	0	1	1	0	0	0	0	1	0	0	0	0	0	1	1	0	0	0
O2.UC24-2_GL0070979	[gene] locus=scaffold74700_6:473:967:+ [Lack 3'-end] codon-table.11	--	18.789	6.7	1	1	1	1	0	0	0	0	0	0	0	0	0	0	0	0	0	0	0	0	0	1	0	0	0	0	0	0	0	0	0	0	0	0	0	0	0	0	0	0	0	0	0	0	0
O2.UC24-2_GL0078200	[gene] locus=scaffold9597_10:1663:2058:- [Complete] codon-table.11	--	15.288	13	20	1	1	1	0	0	1	0	0	1	0	0	1	1	0	1	0	0	0	0	1	1	0	0	1	0	0	0	0	0	0	0	1	0	0	0	1	0	1	0	0	0	1	1	0
O2.UC26-1_GL0059993	[gene] locus=scaffold20942_1:948:2522:- [Complete] codon-table.11	--	60.002	3.2	16	1	1	1	1	0	0	0	0	0	0	0	0	0	0	0	1	0	0	0	0	0	0	0	0	0	0	0	1	0	1	0	1	1	0	0	2	0	0	0	0	0	0	0	1
O2.UC29-1_GL0006932	[gene] locus=scaffold64210_1:7574:10972:+ [Complete] codon-table.11	--	125.9	1	91	1	1	1	1	0	0	1	4	1	0	3	2	0	1	0	2	2	0	0	2	0	2	1	3	2	2	2	1	2	1	3	0	1	1	0	2	3	2	3	2	1	2	0	0
O2.UC29-1_GL0083400	[gene] locus=scaffold101662_1:135460:137721:+ [Complete] codon-table.11	--	89.174	1.5	49	1	1	1	1	1	0	0	0	0	1	1	2	0	1	0	0	2	1	0	1	0	0	0	1	3	1	1	0	0	1	0	1	1	0	1	1	0	0	1	0	0	2	0	1
O2.UC30-0_GL0080728	[gene] locus=scaffold94827_3:2929:4233:+ [Complete] codon-table.11	--	50.063	3	1	1	1	1	0	0	0	0	0	0	0	0	0	0	1	0	0	0	0	0	0	0	0	0	0	0	0	0	0	0	0	0	0	0	0	0	0	0	0	0	0	0	0	0	0
O2.UC30-1_GL0006040	[gene] locus=scaffold68328_5:1078:3204:- [Lack 5'-end] codon-table.11	--	82.089	2.3	8	1	1	1	0	0	0	0	0	1	0	0	0	0	0	0	0	0	0	0	0	0	0	0	0	0	0	0	0	0	0	0	0	0	0	0	0	0	0	0	0	0	0	1	0
O2.UC30-1_GL0124907	[gene] locus=scaffold68172_1:4290:9131:+ [Complete] codon-table.11	--	184.86	0.7	10	1	1	1	0	0	0	0	0	0	0	0	0	1	0	0	0	0	0	0	0	0	0	0	0	0	0	0	1	0	0	0	0	0	0	0	0	0	1	0	0	0	0	1	0
O2.UC30-1_GL0126714	[gene] locus=scaffold4713_2:197:1222:- [Lack 5'-end] codon-table.11	--	37.061	4.7	62	1	1	1	1	1	0	1	1	1	1	1	1	1	1	1	1	1	1	1	1	0	1	1	1	1	0	1	1	1	1	1	1	1	1	1	1	1	1	1	1	1	1	1	1
O2.UC30-2_GL0017483	[gene] locus=scaffold7806_6:3:560:+ [Lack 5'-end] codon-table.11	--	21.543	8.6	14	1	1	1	0	1	0	0	0	0	0	0	1	0	0	0	0	0	0	0	0	0	0	1	0	0	0	0	0	0	0	0	1	0	0	0	0	0	1	0	0	0	1	0	0
O2.UC31-1_GL0029706	[gene] locus=scaffold6705_2:3494:4873:- [Complete] codon-table.11	--	52.386	2	24	1	1	1	1	0	0	0	0	1	1	0	0	0	1	0	0	1	0	0	0	0	1	0	0	1	2	0	0	0	1	0	0	0	0	0	1	0	0	1	0	0	0	0	0
V1.UC53-0_GL0037894	[gene] locus=scaffold86496_1:1:804:- [Lack 3'-end] codon-table.11	--	28.848	3.4	46	1	1	1	1	1	0	0	1	1	1	1	1	1	1	1	1	1	1	0	1	0	2	0	1	1	1	0	0	0	0	0	1	0	1	0	0	0	1	1	0	0	1	0	1
O2.UC35-2_GL0012495	[gene] locus=scaffold74009_1:2:1633:+ [Lack 5'-end] codon-table.11	--	59.627	2.6	14	1	1	1	1	0	0	0	0	0	0	0	0	0	1	0	1	1	1	0	0	0	0	1	0	0	0	0	0	0	0	0	1	0	0	0	1	0	0	0	0	0	0	0	1
O2.UC36-0_GL0050481	[gene] locus=scaffold32284_7:3:539:+ [Lack both ends] codon-table.11	--	20.196	8.9	27	1	1	1	0	0	1	0	0	1	0	0	1	1	0	1	0	1	1	0	1	0	0	1	1	0	1	0	0	0	0	0	1	0	0	0	1	0	1	0	0	0	1	0	1
O2.UC36-0_GL0170050	[gene] locus=scaffold69788_1:1604:1744:- [Complete] codon-table.11	--	5.5285	17.4	1	1	1	1	0	0	0	0	0	0	0	0	0	0	0	0	0	0	0	0	0	0	0	0	0	0	0	0	0	0	0	0	0	0	0	0	0	0	0	0	1	0	0	0	0
O2.UC36-0_GL0172417	[gene] locus=scaffold76223_1:74417:75589:+ [Complete] codon-table.11	--	41.928	2.3	4	1	1	1	0	0	0	0	0	0	0	0	0	0	0	1	0	0	0	1	0	0	0	0	0	0	0	0	0	0	0	0	0	0	0	0	0	0	0	0	0	1	0	0	0
O2.UC37-1_GL0102334	[gene] locus=scaffold60006_1:26194:27390:+ [Complete] codon-table.11	--	45.345	6.8	86	2	2	2	1	1	2	0	1	2	2	1	2	1	2	1	1	2	2	1	2	2	2	1	1	0	2	1	1	2	0	2	1	2	1	1	0	1	2	1	1	2	2	1	1
O2.UC40-1_GL0005006	[gene] locus=scaffold73517_3:3:686:+ [Lack both ends] codon-table.11	--	24.711	3.5	36	1	1	1	0	1	0	1	1	1	1	1	0	0	1	1	1	1	0	0	0	0	1	0	0	1	1	0	0	0	1	1	1	1	1	1	1	1	0	1	0	0	0	1	1
O2.UC40-1_GL0070329	[gene] locus=scaffold30529_1:1107:1994:- [Complete] codon-table.11	--	33.258	4.4	26	1	1	1	0	1	0	0	0	0	0	1	1	0	1	0	0	1	1	0	0	0	0	1	0	0	1	1	0	0	1	0	1	1	0	1	1	0	0	0	0	0	1	0	1
O2.UC40-1_GL0089278	[gene] locus=scaffold154600_1:33:809:- [Complete] codon-table.11	--	28.619	4.3	8	1	1	1	0	0	0	0	1	0	0	0	0	0	1	0	0	0	0	0	0	0	0	0	0	0	0	0	0	0	0	0	1	0	0	0	0	0	0	0	0	0	0	0	0
O2.UC40-1_GL0209508	[gene] locus=scaffold43188_1:151:624:- [Lack 5'-end] codon-table.11	--	17.429	11.5	158	1	1	1	2	2	0	2	2	2	1	2	2	2	3	3	1	3	2	1	1	0	2	2	2	1	4	2	1	2	3	2	2	3	2	4	3	1	2	3	2	1	4	1	4
O2.UC4-2_GL0151144	[gene] locus=scaffold108544_2:2898:9659:+ [Complete] codon-table.11	--	254.35	0.9	13	2	2	2	0	0	0	0	0	0	0	0	0	0	0	0	0	0	1	0	0	0	0	0	0	1	0	1	0	0	1	1	0	0	0	0	0	0	0	0	0	1	1	0	0
O2.UC43-0_GL0048325	[gene] locus=scaffold57487_1:14062:16428:- [Complete] codon-table.11	--	92.834	1.6	1	1	1	1	0	0	0	0	0	0	0	0	0	0	0	0	0	0	0	1	0	0	0	0	0	0	0	0	0	0	0	0	0	0	0	0	0	0	0	0	0	0	0	0	0
O2.UC44-1_GL0030689	[gene] locus=scaffold41956_7:3:143:+ [Lack 5'-end] codon-table.11	--	5.3792	43.5	67	1	1	1	2	1	0	2	1	1	2	1	1	2	1	0	0	1	1	1	0	0	2	2	1	0	1	1	0	1	1	1	1	1	2	0	0	1	1	1	1	0	0	1	2
O2.UC44-2_GL0252599	[gene] locus=scaffold11098_15:90:698:+ [Complete] codon-table.11	--	23.252	4.5	17	1	1	1	0	0	0	0	0	0	0	0	0	1	1	0	1	0	0	1	0	1	0	0	0	0	0	0	0	0	1	1	0	0	0	1	0	1	1	1	0	0	0	1	0
O2.UC44-2_GL0277929	[gene] locus=scaffold48439_7:682:828:+ [Lack 3'-end] codon-table.11	--	5.5946	18.4	77	1	1	1	1	1	1	1	0	1	1	1	1	2	1	1	2	2	1	1	2	1	0	1	1	1	1	1	1	0	1	1	0	0	1	2	1	1	2	1	1	2	0	1	2
V1.UC50-1_GL0178431	[gene] locus=scaffold7649_8:119:1045:- [Lack 5'-end] codon-table.11	--	34.901	7.1	67	1	1	1	1	1	0	1	1	2	1	1	0	1	2	3	0	1	1	0	0	0	3	1	1	2	0	1	0	0	1	1	3	0	3	1	3	3	0	1	2	0	1	0	1
O2.UC48-0_GL0147216	[gene] locus=scaffold49162_5:302:2398:- [Complete] codon-table.11	--	75.316	1.6	29	1	1	1	0	0	0	1	0	0	1	0	1	2	1	0	0	0	0	0	0	0	1	1	0	0	0	0	0	1	1	2	0	0	0	0	1	0	0	0	0	1	1	1	1
O2.UC49-0_GL0085987	[gene] locus=scaffold23_2:4170:7781:+ [Complete] codon-table.11	--	137.43	1.4	74	1	1	1	1	1	7	0	1	1	0	3	1	3	1	0	1	2	1	1	1	1	0	1	0	2	2	1	1	0	1	1	0	0	1	3	0	0	4	1	1	0	0	1	0
O2.UC49-2_GL0075229	[gene] locus=scaffold36962_5:1664:2833:+ [Complete] codon-table.11	--	44.819	2.8	55	1	1	1	1	1	1	0	1	0	1	1	1	1	1	1	1	1	0	0	1	1	1	1	1	1	0	0	1	1	1	1	1	2	1	1	0	0	1	1	1	0	1	0	1
O2.UC50-0_GL0010688	[gene] locus=scaffold175217_2:5580:5960:- [Complete] codon-table.11	--	14.786	11.9	35	1	1	1	0	1	0	0	0	0	0	0	1	0	0	1	1	1	1	0	1	0	1	0	1	1	0	0	0	0	1	1	0	0	0	1	1	0	1	0	1	1	0	0	1
O2.UC50-2_GL0055791	[gene] locus=scaffold81055_1:33594:34061:- [Complete] codon-table.11	--	18.469	7.7	6	1	1	1	0	0	0	0	0	0	0	0	0	0	0	0	0	0	0	0	0	0	0	0	0	0	0	1	0	1	0	0	0	0	0	0	0	0	1	0	0	0	0	0	0
O2.UC50-2_GL0061773	[gene] locus=scaffold53052_9:777:1697:+ [Complete] codon-table.11	--	35.602	2.6	46	1	1	1	0	0	1	2	0	0	0	0	0	0	1	0	2	1	1	2	2	2	1	1	0	0	0	0	3	1	0	1	0	0	0	0	0	1	1	0	0	1	0	3	0
O2.UC52-0_GL0003645	[gene] locus=scaffold39907_3:3:512:+ [Lack both ends] codon-table.11	--	19.332	7.6	2	1	1	1	0	0	0	0	0	0	0	0	0	0	0	0	0	0	0	0	0	0	0	0	0	0	0	0	0	0	0	0	0	0	0	0	0	0	0	0	0	0	0	0	0
O2.UC54-0_GL0061770	[gene] locus=scaffold42003_12:3:746:+ [Lack both ends] codon-table.11	--	26.816	9.3	18	2	1	1	0	0	0	0	0	0	0	0	1	0	0	1	0	0	1	0	0	0	0	0	0	1	0	0	0	0	1	0	1	0	0	1	1	0	1	1	0	0	1	0	1
O2.UC55-0_GL0155482	[gene] locus=scaffold36863_5:5300:5713:+ [Complete] codon-table.11	--	15.557	10.9	2	1	1	1	0	0	0	0	0	0	0	0	0	0	0	0	0	0	0	0	0	0	0	0	0	0	0	0	0	0	0	0	0	0	0	0	0	0	0	0	0	0	0	0	0
O2.UC55-2_GL0138359	[gene] locus=scaffold474_6:4024:5736:+ [Complete] codon-table.11	--	64.895	1.8	101	1	1	1	1	3	0	0	0	1	0	3	1	0	3	1	1	1	2	0	0	0	0	3	2	0	2	3	0	0	3	0	3	3	0	2	2	1	1	2	0	0	4	0	3
O2.UC57-0_GL0078180	[gene] locus=scaffold96310_1:7302:9809:+ [Complete] codon-table.11	--	95.088	1.1	58	1	1	1	1	1	0	0	1	0	1	1	1	0	1	1	1	1	1	1	1	0	0	1	1	0	1	1	0	0	1	1	1	1	1	1	1	1	1	1	1	1	1	0	1
O2.UC58-2_GL0047541	[gene] locus=scaffold51980_7:129:842:+ [Complete] codon-table.11	--	27.097	3.4	60	1	1	1	1	0	1	1	1	1	1	1	1	0	0	1	1	1	1	1	1	1	0	1	1	1	1	1	1	1	1	0	1	1	1	1	1	1	1	1	1	1	1	0	1
O2.UC7-0_GL0095687	[gene] locus=scaffold66324_2:557:1957:- [Complete] codon-table.11	--	50.208	11.6	6	4	0	1	0	0	0	0	0	0	0	0	0	0	0	0	0	0	0	0	0	0	0	0	0	0	0	1	0	0	1	0	0	0	0	0	0	0	0	1	0	0	0	0	0
O2.UC7-1_GL0045154	[gene] locus=scaffold29580_1:18378:20216:- [Complete] codon-table.11	--	70.171	3.6	15	2	2	2	0	0	0	0	0	0	0	0	0	0	0	0	0	0	0	1	1	0	0	0	0	0	0	0	0	0	0	0	1	0	0	0	0	0	0	0	0	0	1	0	1
O2.UC7-1_GL0069452	[gene] locus=scaffold31684_3:20714:22309:- [Complete] codon-table.11	--	61.338	4.1	22	2	2	2	0	0	0	2	1	1	1	0	0	1	0	0	0	1	0	0	1	0	0	0	0	2	0	1	0	0	0	2	0	0	1	0	0	1	0	0	0	0	0	0	0
O2.UC7-1_GL0080793	[gene] locus=scaffold109194_3:302:865:+ [Complete] codon-table.11	--	20.165	10.2	52	1	1	1	1	1	0	1	1	1	0	0	1	1	1	1	1	1	1	1	1	1	0	1	1	0	0	1	1	1	1	0	1	1	0	0	1	0	0	2	0	1	1	2	0
O2.UC7-1_GL0109567	[gene] locus=scaffold59965_1:22498:24174:- [Complete] codon-table.11	--	63.075	1.6	42	1	1	1	0	1	0	1	1	2	0	1	1	0	0	1	1	0	1	0	1	0	1	1	1	0	1	0	0	0	0	0	1	0	1	1	1	0	1	0	0	0	1	1	0
O2.UC7-1_GL0128580	[gene] locus=scaffold28956_3:26546:28258:- [Complete] codon-table.11	--	61.163	3.9	10	1	1	1	0	0	0	0	0	0	0	0	0	0	0	1	0	0	0	0	0	0	0	0	0	0	0	0	0	0	0	0	1	1	0	0	1	0	1	1	0	0	0	0	0
O2.UC7-1_GL0178761	[gene] locus=scaffold10155_3:19301:20071:- [Complete] codon-table.11	--	28.321	3.9	5	1	1	1	0	0	0	0	0	0	0	0	0	0	0	0	0	1	0	0	1	0	0	0	0	1	0	0	0	0	0	0	0	0	0	0	1	0	0	0	0	0	0	0	0
O2.UC9-1_GL0114692	[gene] locus=scaffold79540_3:3:479:- [Lack 3'-end] codon-table.11	--	18.101	7.5	49	1	1	1	3	2	0	1	2	2	0	2	1	1	1	1	1	0	1	0	0	0	1	1	0	1	1	2	0	0	0	0	1	0	0	1	1	0	1	1	1	0	0	0	2
P68_28199	glutamate-5-semialdehyde dehydrogenase	--	44.632	5.5	3	1	1	1	0	0	0	0	0	0	0	0	0	0	0	0	0	0	0	0	1	0	0	0	0	0	0	0	0	0	0	0	0	0	0	0	0	0	0	0	0	0	0	0	0
P68_55952	SAM-dependent methyltransferase	--	24.794	4.4	41	1	1	1	0	1	0	0	1	1	0	1	1	0	1	1	0	1	1	0	1	0	0	1	1	0	1	0	0	1	1	0	1	0	0	1	1	0	1	0	0	1	1	0	1
SZEY-10A_GL0018413	[gene] locus=scaffold4643_6:29:1744:+ [Complete] codon-table.11	--	61.977	3.9	3	1	1	1	0	0	0	0	0	0	0	0	0	0	0	0	0	0	0	0	0	0	0	0	0	0	0	0	0	0	0	0	0	0	0	0	1	0	0	0	0	0	0	0	0
SZEY-20A_GL0020931	[gene] locus=scaffold22656_2:1:636:- [Lack both ends] codon-table.11	--	24.325	4.2	3	1	1	1	0	0	0	0	0	1	0	0	0	0	0	0	0	0	0	0	1	1	0	0	0	0	0	0	0	0	0	0	0	0	0	0	0	0	0	0	0	0	0	0	0
SZEY-20A_GL0040182	[gene] locus=scaffold5253_8:25153:25791:- [Complete] codon-table.11	--	22.695	5.2	11	1	1	1	0	0	0	0	1	1	0	0	0	0	0	0	1	1	0	0	1	0	0	0	1	0	0	0	0	0	0	1	0	0	0	0	0	0	1	0	0	0	0	0	0
SZEY-22A_GL0045282	[gene] locus=scaffold17272_1:107635:108582:+ [Complete] codon-table.11	--	34.791	2.9	17	1	1	1	0	0	0	0	0	0	0	1	1	0	0	1	0	1	1	0	0	0	0	1	0	0	0	0	0	0	0	0	1	0	0	0	1	0	1	0	0	0	1	0	0
SZEY-22A_GL0071160	[gene] locus=scaffold6743_8:2:526:+ [Lack 5'-end] codon-table.11	--	19.098	9.2	4	1	1	1	0	0	0	0	0	0	0	0	0	0	0	0	0	0	0	1	0	0	0	0	0	0	0	0	0	0	0	0	0	0	0	0	0	0	0	0	0	1	1	0	0
SZEY-35A_GL0052058	[gene] locus=scaffold41200_1:43870:45180:+ [Complete] codon-table.11	--	49.082	4.8	51	1	1	1	1	1	0	1	1	1	1	0	1	1	1	0	1	0	1	1	1	1	1	1	0	1	0	0	0	1	0	1	1	0	1	1	1	0	0	1	1	1	1	1	0
SZEY-40A_GL0066894	[gene] locus=scaffold37374_3:18551:19018:- [Lack 5'-end] codon-table.11	--	17.735	7.7	14	1	1	1	0	0	0	0	0	0	0	0	0	0	0	0	0	0	1	0	0	0	0	0	0	0	1	0	0	0	0	0	1	0	0	0	0	0	0	0	0	0	1	0	0
SZEY-41A_GL0076115	[gene] locus=scaffold46142_1:3321:5441:- [Complete] codon-table.11	--	82.464	4	74	1	1	1	1	2	0	1	1	1	1	2	1	0	1	0	1	1	1	0	0	1	0	2	2	0	1	2	0	0	1	1	1	1	1	2	2	2	1	1	1	0	2	0	1
SZEY-74A_GL0127380	[gene] locus=scaffold29257_1:1216:1845:- [Complete] codon-table.11	--	23.963	8.1	5	1	1	1	0	0	0	0	0	0	0	0	0	0	0	0	0	0	0	0	0	0	0	0	0	0	0	0	0	2	0	0	0	0	0	0	0	0	0	0	0	2	0	0	0
SZEY-81A_GL0051559	[gene] locus=scaffold29339_4:21773:23326:- [Complete] codon-table.11	--	56.765	4.6	15	1	1	1	0	0	1	0	0	0	0	0	0	1	1	0	0	2	0	1	1	0	0	0	0	0	0	0	0	0	0	0	0	1	0	0	0	0	2	0	1	0	0	0	0
SZEY-81A_GL0078406	[gene] locus=scaffold37582_1:538:1728:+ [Complete] codon-table.11	--	43.883	3	8	1	1	1	0	0	0	0	0	2	0	0	0	0	0	0	0	0	0	0	0	0	0	0	1	0	0	0	0	0	1	0	0	0	0	0	0	0	0	0	0	0	0	0	0
SZEY-97A_GL0004530	[gene] locus=scaffold9331_2:3:3305:+ [Lack 5'-end] codon-table.11	--	121.8	3.6	7	2	2	2	0	0	0	0	0	0	0	0	1	1	0	0	0	0	0	0	0	0	0	0	0	0	0	0	1	0	0	0	0	0	0	1	1	1	0	0	0	0	0	0	0
SZEY-97A_GL0024245	[gene] locus=scaffold33179_2:3:581:- [Lack both ends] codon-table.11	--	20.639	8.3	14	1	1	1	0	0	1	0	0	0	0	0	0	0	0	0	0	0	0	0	1	0	0	0	0	0	0	0	0	2	0	1	0	0	0	0	0	0	0	0	0	0	0	2	0
T2D-105A_GL0048177	[gene] locus=scaffold8000_1:3:311:- [Lack 3'-end] codon-table.11	--	10.912	8.7	15	1	1	1	0	1	0	1	0	0	0	0	0	0	0	0	0	0	0	0	1	0	0	1	0	0	1	0	0	0	1	0	0	0	0	0	1	0	0	0	0	0	0	0	1
T2D-106A_GL0017624	[gene] locus=scaffold153_2:563:859:- [Complete] codon-table.11	--	11.031	12.2	7	1	1	1	0	0	0	0	1	0	0	0	1	1	0	0	0	0	0	0	0	0	0	0	0	0	0	1	0	0	1	0	0	0	0	0	0	0	1	0	0	0	0	0	0
T2D-108A_GL0058131	[gene] locus=scaffold11871_16:103:756:- [Lack 5'-end] codon-table.11	--	24.861	16.6	7	2	2	2	0	0	0	0	0	0	0	0	0	0	0	0	0	0	0	0	0	0	0	0	0	0	0	0	0	0	0	1	0	0	0	0	0	0	1	0	0	0	1	0	0
T2D-108A_GL0073253	[gene] locus=scaffold56503_27:3346:3636:- [Complete] codon-table.11	--	11.211	10.4	47	1	1	1	1	1	1	0	1	2	1	1	1	0	0	0	2	0	0	0	1	1	0	0	0	0	1	1	0	1	0	0	1	1	1	0	0	1	1	1	1	1	0	0	0
T2D-110A_GL0062903	[gene] locus=scaffold8023_2:1:3336:+ [Lack 5'-end] codon-table.11	--	131.02	1	3	1	1	1	0	0	0	0	0	0	0	0	0	0	0	0	0	0	0	0	0	0	0	0	0	0	0	0	0	0	0	0	0	0	1	0	0	0	0	0	0	0	0	1	0
T2D-113A_GL0055772	[gene] locus=scaffold12978_4:13712:14866:- [Complete] codon-table.11	--	43.54	3.6	201	1	1	1	3	3	2	4	3	3	2	4	3	3	3	3	3	4	2	3	2	2	4	4	3	4	3	3	3	2	3	2	3	3	3	3	3	2	3	4	3	3	3	2	3
T2D-118A_GL0013264	[gene] locus=scaffold18050_1:240:1043:- [Complete] codon-table.11	--	31.224	3.7	64	1	1	1	1	1	1	1	0	1	1	1	1	2	1	1	1	1	1	1	1	1	1	1	1	1	1	0	1	1	1	1	1	1	1	1	1	0	1	1	1	1	1	2	1
T2D-11A_GL0071124	[gene] locus=scaffold43380_3:1894:2799:- [Complete] codon-table.11	--	32.154	5.3	50	1	1	1	1	1	0	0	1	0	1	1	1	1	1	0	0	1	1	1	1	0	1	1	1	1	1	1	2	0	1	1	0	1	0	1	1	1	0	0	1	1	0	1	0
T2D-11A_GL0089602	[gene] locus=scaffold10847_6:3:974:- [Lack 3'-end] codon-table.11	--	35.953	4.3	1	1	1	1	0	0	0	0	0	0	0	0	0	0	0	0	0	0	0	0	0	0	0	0	0	0	0	0	0	0	0	0	0	0	0	0	0	0	0	0	0	0	0	0	0
V1.CD9-0_GL0021172	[gene] locus=scaffold32584_1:1796:2089:+ [Complete] codon-table.11	--	11.375	13.4	1	1	1	1	0	0	0	0	0	0	0	0	0	0	0	0	0	0	0	0	0	0	0	0	0	0	0	0	0	0	0	0	0	0	0	0	0	0	0	0	0	0	0	0	0
T2D-135A_GL0009217	[gene] locus=scaffold39640_1:51205:52710:+ [Complete] codon-table.11	--	55.506	12.8	110	4	2	2	0	3	1	0	1	0	2	4	2	2	2	0	1	2	2	0	0	0	1	2	2	1	2	2	0	0	3	1	2	2	1	2	2	2	2	3	1	0	3	0	2
T2D-135A_GL0051514	[gene] locus=scaffold55116_1:25691:27205:+ [Complete] codon-table.11	--	59.107	2.8	30	1	1	1	0	1	0	1	0	1	1	1	0	0	0	1	0	1	0	0	0	0	0	1	1	1	0	0	0	0	1	1	0	0	1	0	1	1	0	1	1	0	0	0	1
T2D-148A_GL0004706	[gene] locus=scaffold1045_2:219:1241:- [Complete] codon-table.11	--	38.051	4.1	1	1	1	1	0	0	0	0	0	0	0	0	0	0	0	0	0	0	0	0	1	0	0	0	0	0	0	0	0	0	0	0	0	0	0	0	0	0	0	0	0	0	0	0	0
T2D-176A_GL0021446	[gene] locus=scaffold833_7:1:489:- [Lack 3'-end] codon-table.11	--	18.912	9.2	96	1	1	1	2	1	4	0	1	3	2	1	0	1	1	3	1	2	2	1	1	2	0	0	1	1	1	1	1	2	0	3	3	0	0	0	2	2	4	0	1	1	3	2	1
T2D-187A_GL0066021	[gene] locus=scaffold21346_1:6890:10147:+ [Complete] codon-table.11	--	124.85	2.6	70	3	3	3	2	1	2	0	2	0	1	1	3	1	2	0	0	0	2	0	1	1	0	1	1	0	1	0	1	1	1	3	1	2	1	2	1	1	2	0	0	0	1	0	0
T2D-187A_GL0087872	[gene] locus=scaffold36177_2:3:857:+ [Lack 5'-end] codon-table.11	--	30.309	2.8	42	1	1	1	0	0	1	0	1	1	1	0	2	0	0	2	1	1	1	0	2	1	0	0	2	1	1	1	0	1	2	0	1	0	0	0	1	0	1	1	1	0	1	1	0
T2D-19A_GL0083331	[gene] locus=scaffold16528_2:2:424:+ [Lack 5'-end] codon-table.11	--	15.05	10.7	6	1	1	1	0	0	1	0	0	0	0	0	0	0	0	0	1	0	0	0	0	1	0	0	0	0	0	0	0	1	0	1	0	0	0	0	0	0	0	0	0	0	0	0	0
T2D-19A_GL0086053	[gene] locus=scaffold2957_12:186:1016:- [Complete] codon-table.11	--	30.794	3.3	5	1	1	1	0	0	0	0	0	0	0	0	0	0	0	0	0	0	0	0	1	0	0	0	0	0	0	0	0	0	0	0	0	0	0	0	0	0	0	0	0	1	0	0	0
T2D-22A_GL0013535	[gene] locus=scaffold37440_7:3:872:- [Lack both ends] codon-table.11	--	32.717	7.2	64	1	1	1	1	1	1	1	1	1	0	1	1	1	1	0	1	1	1	0	1	1	1	1	1	1	1	1	0	1	1	1	1	1	1	1	1	1	1	1	1	1	1	1	1
T2D-70A_GL0102468	[gene] locus=scaffold60573_2:98:514:+ [Lack 3'-end] codon-table.11	--	15.4	8.6	14	1	1	1	0	0	0	0	0	0	1	0	0	1	0	1	0	0	0	0	0	0	0	0	0	0	0	0	0	0	1	0	0	0	0	0	0	1	0	1	0	0	0	0	0
T2D-29A_GL0100837	[gene] locus=scaffold1007_2:149:460:+ [Complete] codon-table.11	--	11.67	26.2	62	1	1	1	2	0	6	1	1	1	0	2	0	1	1	0	1	1	1	1	1	1	1	1	0	4	1	0	1	1	1	1	0	0	0	1	0	0	2	1	0	1	1	1	0
T2D-31A_GL0029670	[gene] locus=scaffold27015_1:331:813:+ [Complete] codon-table.11	--	17.691	6.2	17	1	1	1	0	0	0	0	0	0	0	0	0	0	0	0	0	0	0	1	0	1	1	1	0	0	0	0	0	1	1	2	0	0	0	0	0	0	0	0	1	2	0	0	0
T2D-31A_GL0042584	[gene] locus=scaffold23485_2:5005:7731:+ [Complete] codon-table.11	--	104.63	1.4	71	1	1	1	1	1	2	1	1	1	1	1	1	2	1	1	1	1	1	1	1	1	1	1	1	1	1	1	1	1	1	1	1	1	1	1	1	0	1	1	1	1	0	1	1
T2D-31A_GL0054581	[gene] locus=scaffold28927_1:62731:64572:+ [Complete] codon-table.11	--	70.373	2.6	1	1	1	1	0	0	0	0	0	0	0	0	1	0	0	0	0	0	0	0	0	0	0	0	0	0	0	0	0	0	0	0	0	0	0	0	0	0	0	0	0	0	0	0	0
T2D-31A_GL0068901	[gene] locus=scaffold3845_1:3859:5265:+ [Complete] codon-table.11	--	49.445	3.6	5	1	1	1	0	0	0	0	0	0	0	1	0	0	0	0	0	0	0	0	0	0	0	0	0	0	1	0	0	0	0	0	0	0	0	0	0	0	0	0	0	0	0	0	0
T2D-31A_GL0101272	[gene] locus=scaffold6568_1:11806:13308:- [Complete] codon-table.11	--	54.057	4	1	1	1	1	0	0	0	0	0	0	0	0	0	0	0	0	0	0	0	0	0	0	0	0	0	0	0	0	0	0	0	0	0	0	0	0	0	0	0	0	0	0	0	0	0
T2D-33A_GL0101696	[gene] locus=scaffold59439_7:21348:22673:- [Complete] codon-table.11	--	51.859	2.3	42	1	1	1	0	1	2	1	0	2	2	1	0	0	0	1	1	0	0	0	2	1	1	0	0	0	0	0	1	2	0	2	1	0	0	0	0	0	1	0	0	1	0	1	1
T2D-42A_GL0018013	[gene] locus=scaffold4767_8:1528:2937:+ [Complete] codon-table.11	--	51.26	11.7	53	4	0	1	0	1	1	1	1	1	0	1	1	1	1	1	1	1	1	0	0	0	1	1	1	1	1	1	0	1	1	0	1	1	1	1	0	0	1	1	1	0	0	1	1
T2D-45A_GL0071947	[gene] locus=scaffold75805_1:17334:20702:+ [Complete] codon-table.11	--	130.44	1.5	40	1	1	1	1	1	0	1	0	0	0	1	1	0	1	1	0	0	0	0	0	0	1	1	1	1	1	1	1	0	1	0	1	1	0	1	1	0	1	0	0	1	1	0	1
T2D-45A_GL0134952	[gene] locus=scaffold58814_2:580:714:- [Lack 5'-end] codon-table.11	--	4.7876	27.3	26	1	1	1	0	1	1	0	1	0	0	1	0	0	1	1	0	1	0	0	1	1	0	1	0	0	1	0	0	1	0	1	1	0	0	0	1	0	1	0	0	1	1	1	0
T2D-51A_GL0141386	[gene] locus=scaffold85348_4:3:734:- [Lack 3'-end] codon-table.11	--	28.903	5.7	107	1	1	1	2	2	1	2	2	3	2	1	1	2	2	3	2	2	1	2	2	0	1	2	2	1	1	0	1	1	1	2	2	1	3	2	2	1	1	2	2	2	1	3	1
T2D-59A_GL0024921	[gene] locus=C1234237_1:9885:12977:+ [Complete] codon-table.11	--	118.31	4.4	16	2	2	2	0	1	0	0	0	1	0	0	1	0	1	0	0	0	0	0	0	0	0	0	0	0	0	0	0	1	0	0	0	0	1	0	1	0	1	0	0	0	1	0	0
T2D-62A_GL0020145	[gene] locus=scaffold1874_2:558:1325:+ [Complete] codon-table.11	--	28.428	5.9	2	1	1	1	0	0	0	0	0	0	0	0	0	0	0	0	0	0	0	0	0	0	0	0	0	0	0	0	0	0	0	0	1	0	0	0	0	0	0	1	0	0	0	0	0
T2D-63A_GL0062519	[gene] locus=scaffold39195_1:34515:35717:+ [Complete] codon-table.11	--	44.578	6.2	36	1	1	1	0	1	0	0	0	0	0	1	1	0	1	0	0	1	0	0	1	0	0	1	0	0	2	1	0	0	1	0	1	1	0	1	2	0	1	1	0	0	1	0	1
T2D-68A_GL0007394	[gene] locus=scaffold35515_1:3493:4455:- [Complete] codon-table.11	--	35.07	4.7	53	1	1	1	0	1	1	2	0	1	2	1	1	0	1	0	2	0	0	0	3	2	1	1	1	1	0	0	1	3	1	0	0	2	0	0	1	0	1	0	1	2	0	0	1
T2D-68A_GL0038259	[gene] locus=scaffold35613_1:26585:28879:- [Complete] codon-table.11	--	85.256	1.7	32	1	1	1	1	0	0	1	1	1	1	1	0	1	0	1	1	1	0	1	0	0	1	0	0	1	0	1	0	0	0	1	0	1	1	0	0	1	0	0	1	0	0	1	0
T2D-6A_GL0176373	[gene] locus=scaffold43703_3:464:1651:- [Complete] codon-table.11	--	42.634	3	3	1	1	1	0	0	0	0	0	0	0	1	0	0	0	0	0	0	0	0	0	0	0	0	0	0	0	0	0	0	0	0	0	0	0	0	0	0	0	0	0	0	0	0	0
T2D-73A_GL0032463	[gene] locus=scaffold10377_2:276:1322:+ [Complete] codon-table.11	--	37.822	2.6	61	1	1	1	1	1	1	1	0	1	1	1	0	1	1	1	1	1	1	1	0	0	1	1	1	1	1	1	1	1	1	1	1	1	1	0	1	1	1	1	1	1	2	1	1
T2D-76A_GL0023343	[gene] locus=scaffold30091_4:244:582:+ [Lack 3'-end] codon-table.11	--	12.797	8.8	2	1	1	1	0	0	0	0	0	0	0	0	0	0	0	0	0	0	0	0	0	0	0	0	0	0	0	0	0	1	1	0	0	0	0	0	0	0	0	0	0	0	0	0	0
T2D-8A_GL0047348	[gene] locus=scaffold39869_2:491:3592:+ [Complete] codon-table.11	--	118.89	1.9	27	1	1	1	0	0	0	1	0	0	1	0	0	0	0	0	0	0	0	0	1	3	0	0	0	0	0	0	3	1	0	1	0	0	0	0	1	0	1	0	0	0	0	1	0
T2D-8A_GL0057068	[gene] locus=scaffold40462_1:26826:28667:+ [Complete] codon-table.11	--	69.696	2.9	17	2	1	2	0	0	0	0	0	0	0	0	0	0	0	0	0	0	0	0	0	0	0	2	0	1	0	1	0	0	0	0	1	0	0	0	1	0	1	0	1	0	0	0	0
V1.CD1-0-PN_GL0044218	[gene] locus=scaffold9574_5:1183:1497:- [Lack 5'-end] codon-table.11	--	11.65	14.4	29	1	1	1	1	0	0	1	1	0	1	0	0	0	0	1	1	1	0	0	1	0	1	1	1	0	0	0	1	0	0	0	1	1	1	0	0	0	0	1	0	0	0	1	1
V1.CD1-0-PT_GL0035154	[gene] locus=scaffold54142_6:31328:32836:+ [Complete] codon-table.11	--	57.615	1.8	27	1	1	1	0	0	0	1	0	1	1	0	0	1	1	1	1	0	0	0	0	0	1	0	0	1	0	0	0	0	0	1	0	1	1	0	1	0	0	1	1	0	0	1	0
V1.CD16-0_GL0003462	[gene] locus=scaffold47823_7:13098:13979:- [Complete] codon-table.11	--	34.133	3.1	30	1	1	1	0	1	0	0	0	0	0	1	1	0	0	0	0	0	0	0	1	0	0	1	1	0	2	0	0	1	0	0	0	1	0	0	0	0	0	0	0	0	1	0	1
V1.CD16-0_GL0100076	[gene] locus=scaffold47008_2:2611:3513:- [Complete] codon-table.11	--	34.022	3	24	1	1	1	0	0	1	0	0	0	0	0	0	0	0	1	0	1	1	0	1	0	0	1	0	0	1	0	0	0	0	0	0	0	0	1	1	0	1	0	0	0	1	0	0
V1.CD17-4_GL0015582	[gene] locus=scaffold4638_8:3:1535:+ [Lack 5'-end] codon-table.11	--	59.562	2	47	1	1	1	0	1	1	1	1	0	1	0	0	1	1	1	1	1	0	0	2	2	0	1	1	1	1	1	0	1	1	0	1	0	1	1	0	1	1	1	1	1	1	0	1
V1.CD17-4_GL0070477	[gene] locus=scaffold44986_2:2276:5374:+ [Complete] codon-table.11	--	106.94	1.6	2	1	1	1	0	0	0	0	0	0	1	0	0	0	0	0	0	0	0	0	0	0	0	0	0	0	0	1	0	0	0	0	0	0	0	0	0	0	0	0	0	0	0	0	0
V1.CD18-0_GL0089089	[gene] locus=scaffold3122_2:1:387:- [Lack 3'-end] codon-table.11	--	15.258	20.2	25	1	1	1	1	0	1	0	0	1	0	0	0	1	1	0	0	0	0	0	0	0	0	0	0	0	1	0	0	1	0	0	1	2	0	2	0	1	0	0	0	2	0	0	0
V1.CD18-0_GL0097110	[gene] locus=scaffold6939_2:176:2227:- [Complete] codon-table.11	--	76.687	2.3	1	1	1	1	0	0	0	0	0	0	0	0	0	0	0	0	0	0	0	1	0	0	0	0	0	0	0	0	0	0	0	0	0	0	0	0	0	0	0	0	0	0	0	0	0
V1.CD18-3_GL0010026	[gene] locus=scaffold5200_1:1:504:+ [Lack both ends] codon-table.11	--	17.885	15.5	31	2	2	2	1	0	1	0	0	0	1	1	0	0	1	0	0	0	0	0	0	1	0	1	0	1	0	1	0	0	0	1	0	0	0	0	2	0	1	0	3	1	0	1	1
V1.CD18-3_GL0012443	[gene] locus=scaffold510_3:2530:3807:+ [Complete] codon-table.11	--	46.476	14.1	2	5	2	2	0	0	0	0	0	0	0	0	0	0	0	0	0	0	0	2	0	0	0	0	0	0	0	0	0	0	0	0	0	0	0	0	0	0	0	0	0	0	0	0	0
V1.CD18-3_GL0020405	[gene] locus=scaffold5613_2:10180:12654:+ [Complete] codon-table.11	--	94.817	1.3	9	1	1	1	0	0	0	0	0	0	0	0	0	0	0	0	0	0	0	0	0	0	0	0	0	0	0	1	0	0	0	0	0	0	1	0	1	1	0	0	0	0	0	0	0
V1.CD18-3_GL0033083	[gene] locus=scaffold15829_1:1859:2698:- [Complete] codon-table.11	--	29.982	5.7	1	1	1	1	0	0	0	0	0	0	0	0	0	0	0	0	0	0	0	1	0	0	0	0	0	0	0	0	0	0	0	0	0	0	0	0	0	0	0	0	0	0	0	0	0
V1.CD18-3_GL0036451	[gene] locus=scaffold16633_1:7766:8950:+ [Complete] codon-table.11	--	43.356	7.6	1	2	1	1	0	0	0	0	0	0	0	0	0	0	0	0	0	0	0	1	0	0	0	0	0	0	0	0	0	0	0	0	0	0	0	0	0	0	0	0	0	0	0	0	0
V1.CD18-3_GL0043213	[gene] locus=scaffold510_4:4640:5848:+ [Complete] codon-table.11	--	42.408	6	1	1	1	1	0	0	0	0	0	0	0	0	0	0	0	0	0	0	0	1	0	0	0	0	0	0	0	0	0	0	0	0	0	0	0	0	0	0	0	0	0	0	0	0	0
V1.CD18-3_GL0048171	[gene] locus=scaffold12396_2:4988:5554:- [Complete] codon-table.11	--	21.12	15.4	3	2	1	2	0	0	0	0	0	0	0	0	0	0	0	0	0	0	0	3	0	0	0	0	0	0	0	0	0	0	0	0	0	0	0	0	0	0	0	0	0	0	0	0	0
V1.CD18-3_GL0048431	[gene] locus=scaffold16626_3:5558:6733:+ [Complete] codon-table.11	--	42.064	10.7	5	3	3	3	0	0	0	0	0	0	0	0	0	0	0	0	0	0	0	4	0	1	0	0	0	0	0	0	0	0	0	0	0	0	0	0	0	0	0	0	0	0	0	0	0
V1.CD18-3_GL0049345	[gene] locus=scaffold4805_4:1:456:+ [Lack 5'-end] codon-table.11	--	17.686	8.6	30	1	1	1	0	1	0	1	1	1	0	1	0	1	0	0	0	0	1	1	0	0	1	1	0	1	0	1	1	0	1	0	1	0	0	1	1	0	1	1	1	0	0	1	1
V1.CD18-3_GL0063336	[gene] locus=scaffold15567_1:12029:12418:- [Complete] codon-table.11	--	14.391	12.4	1	1	1	1	0	0	0	0	0	0	0	0	0	0	0	0	0	0	0	1	0	0	0	0	0	0	0	0	0	0	0	0	0	0	0	0	0	0	0	0	0	0	0	0	0
V1.UC39-4_GL0096066	[gene] locus=scaffold71791_3:14102:14752:+ [Complete] codon-table.11	--	22.94	15.3	2	2	2	2	0	0	0	0	0	0	0	0	0	0	0	0	0	0	0	1	0	0	0	0	0	0	0	0	0	0	0	0	0	1	0	0	0	0	0	0	0	0	0	0	0
V1.CD19-0_GL0170548	[gene] locus=scaffold63041_1:957:1331:+ [Lack 3'-end] codon-table.11	--	14.324	7.2	22	1	1	1	0	1	0	1	0	0	0	0	1	1	1	1	1	1	0	0	0	0	0	0	0	0	0	0	0	0	0	0	1	1	0	0	0	0	0	0	1	0	0	0	0
V1.CD2-0-PN_GL0094876	[gene] locus=scaffold22833_2:1:1458:+ [Lack 5'-end] codon-table.11	--	55.481	1.6	8	1	1	1	0	0	0	0	0	0	0	0	0	0	0	0	0	0	0	0	0	0	0	0	0	1	0	0	0	0	0	0	0	0	0	0	1	0	0	0	1	0	0	0	0
V1.CD21-0_GL0005556	[gene] locus=scaffold3660_9:1888:2367:- [Complete] codon-table.11	--	18.416	5.7	6	1	1	1	0	1	0	0	0	0	0	0	0	0	0	0	0	0	0	0	0	0	0	0	0	0	0	0	0	0	0	0	0	0	0	0	0	0	0	0	0	0	0	0	0
V1.CD21-0_GL0017947	[gene] locus=scaffold16774_4:1162:3579:+ [Complete] codon-table.11	--	89.532	1.2	1	1	1	1	0	0	0	0	0	0	0	0	0	0	0	0	0	0	0	0	1	0	0	0	0	0	0	0	0	0	0	0	0	0	0	0	0	0	0	0	0	0	0	0	0
V1.CD22-0_GL0092244	[gene] locus=scaffold31643_2:41:676:+ [Lack 3'-end] codon-table.11	--	23.966	9.9	86	1	1	1	2	1	2	1	1	1	1	2	1	2	2	1	1	1	2	2	1	2	0	1	2	1	1	1	2	1	2	1	1	1	1	1	1	2	2	1	1	1	1	1	1
V1.CD25-0_GL0061351	[gene] locus=scaffold14169_4:91:540:+ [Complete] codon-table.11	--	17.566	26.8	5	3	3	3	0	0	0	0	0	0	0	0	0	0	0	0	0	0	0	5	0	0	0	0	0	0	0	0	0	0	0	0	0	0	0	0	0	0	0	0	0	0	0	0	0
V1.CD25-4_GL0019280	[gene] locus=scaffold12138_3:238:1527:+ [Lack 3'-end] codon-table.11	--	46.251	4	14	1	1	1	0	0	0	1	1	0	0	1	1	0	0	1	0	0	0	0	0	0	0	0	0	0	0	1	0	0	1	0	0	0	0	0	0	0	0	0	0	0	1	0	1
V1.CD27-0_GL0128530	[gene] locus=scaffold46951_2:2:190:- [Lack 3'-end] codon-table.11	--	7.4338	20.6	4	1	1	1	0	0	0	0	0	0	0	0	0	0	0	0	1	0	0	0	0	0	0	0	0	0	0	0	0	0	0	0	0	0	0	0	0	0	0	0	0	0	0	0	0
V1.CD27-0_GL0131765	[gene] locus=scaffold12899_14:325:2589:+ [Lack 3'-end] codon-table.11	--	83.848	4.2	14	2	2	2	0	0	0	0	0	0	0	1	0	0	0	0	2	1	0	0	0	0	1	0	0	1	0	0	0	0	0	0	0	0	0	0	1	0	0	1	0	0	0	0	0
V1.CD28-0_GL0127658	[gene] locus=scaffold23255_6:620:721:- [Lack 5'-end] codon-table.11	--	3.6081	30.3	21	1	1	1	0	1	0	0	0	0	0	0	0	0	0	0	1	1	1	0	1	0	0	0	0	0	0	0	1	1	1	0	0	1	0	1	1	1	1	1	0	0	1	0	0
V1.CD30-0_GL0038603	[gene] locus=scaffold7678_2:1:747:+ [Lack 5'-end] codon-table.11	--	28.028	5.2	15	1	1	1	0	0	0	1	0	1	0	0	0	2	0	0	0	0	0	0	0	0	0	0	0	1	0	0	0	0	0	0	0	0	2	0	0	1	0	0	0	0	0	2	0
V1.CD3-0-PN_GL0018243	[gene] locus=scaffold12630_8:34:1530:+ [Complete] codon-table.11	--	53.673	19.5	4	5	2	3	0	0	1	0	0	0	0	0	0	0	1	0	0	0	0	0	0	0	0	0	0	0	0	0	0	0	0	0	0	0	0	0	0	0	0	0	1	0	0	0	0
V1.CD3-0-PN_GL0041989	[gene] locus=scaffold16190_1:2:1159:+ [Lack 5'-end] codon-table.11	--	44.066	11.7	3	3	3	3	0	0	0	0	0	0	0	0	0	0	0	0	0	0	0	3	0	0	0	0	0	0	0	0	0	0	0	0	0	0	0	0	0	0	0	0	0	0	0	0	0
V1.CD3-0-PN_GL0090352	[gene] locus=scaffold42708_1:182:985:+ [Complete] codon-table.11	--	30.541	3.4	9	1	1	1	0	0	0	0	0	1	0	0	1	0	0	0	0	0	0	0	0	0	0	0	0	0	1	0	0	0	0	0	0	0	0	0	0	0	0	0	0	0	0	0	0
V1.CD3-0-PN_GL0136815	[gene] locus=scaffold48599_2:82792:83703:- [Complete] codon-table.11	--	34.298	14.9	7	2	2	2	0	0	0	0	0	1	1	0	0	0	0	0	1	0	0	0	0	0	1	0	0	0	0	0	0	0	0	0	0	0	1	0	0	0	0	0	1	0	0	0	0
V1.CD3-0-PT_GL0031150	[gene] locus=scaffold27944_1:23680:24693:+ [Complete] codon-table.11	--	38.069	9.5	66	2	2	2	0	0	0	0	0	1	0	1	2	0	1	2	0	1	1	1	2	0	1	1	1	2	1	2	1	1	1	0	1	0	0	2	1	1	1	2	1	2	1	0	1
V1.CD3-0-PT_GL0042138	[gene] locus=scaffold84_40:2:943:- [Lack both ends] codon-table.11	--	37.371	8	4	2	2	2	0	0	0	0	0	0	0	0	0	0	0	0	0	0	0	0	0	1	0	1	0	0	0	0	1	0	0	0	0	0	0	0	0	0	0	0	0	0	0	0	0
V1.CD3-0-PT_GL0047507	[gene] locus=scaffold20668_2:2:619:+ [Lack both ends] codon-table.11	--	22.498	4.9	10	1	1	1	0	0	0	0	0	0	0	1	1	0	0	0	0	0	0	0	0	0	0	1	0	0	0	1	0	0	0	0	0	0	0	0	0	1	0	0	1	0	0	0	0
V1.CD31-0_GL0056936	[gene] locus=scaffold21193_14:1517:3253:+ [Lack 3'-end] codon-table.11	--	67.786	4.7	327	2	2	2	5	9	11	4	4	2	5	6	4	9	2	5	6	3	6	10	4	5	0	5	1	5	4	7	10	2	5	3	4	8	1	10	5	4	7	2	4	3	4	3	6
V1.CD32-0_GL0015437	[gene] locus=scaffold12211_4:80:766:+ [Complete] codon-table.11	--	26.575	8.3	20	1	1	1	0	0	0	0	0	0	0	0	0	0	1	0	0	0	0	0	1	0	1	0	0	0	0	0	0	3	0	1	0	0	0	0	0	0	0	0	0	2	0	0	0
V1.CD32-4_GL0105475	[gene] locus=scaffold9310_6:499:2853:+ [Complete] codon-table.11	--	85.035	3.7	24	2	2	2	0	0	0	0	0	0	1	0	0	1	0	0	1	0	1	0	1	0	1	0	0	1	0	0	2	0	0	1	0	1	0	0	0	1	1	0	0	0	0	1	0
V1.CD34-0_GL0052388	[gene] locus=scaffold43_1:8241:10238:- [Lack 5'-end] codon-table.11	--	77.809	3.3	217	2	2	2	3	3	9	3	3	2	2	5	4	6	3	4	4	1	3	0	2	7	1	1	3	6	1	3	3	3	5	4	1	4	2	4	2	2	7	2	2	3	2	2	4
V1.CD34-0_GL0117822	[gene] locus=scaffold19054_8:38848:42444:+ [Complete] codon-table.11	--	124.61	1.6	3	1	1	1	0	0	0	0	0	0	0	0	0	0	0	0	0	0	0	0	0	0	0	0	0	0	0	0	0	0	0	0	0	0	0	0	0	1	0	1	0	0	0	0	0
V1.CD35-0_GL0010601	[gene] locus=scaffold21693_2:36821:37846:+ [Complete] codon-table.11	--	36.504	17.6	4	4	4	4	0	0	0	0	0	0	0	0	0	0	0	0	0	0	0	4	0	0	0	0	0	0	0	0	0	0	0	0	0	0	0	0	0	0	0	0	0	0	0	0	0
V1.CD35-0_GL0042366	[gene] locus=scaffold21546_2:12331:13455:- [Complete] codon-table.11	--	42.554	14.2	5	5	5	5	0	0	0	0	0	0	0	0	0	0	0	0	0	0	0	5	0	0	0	0	0	0	0	0	0	0	0	0	0	0	0	0	0	0	0	0	0	0	0	0	0
V1.CD35-0_GL0056408	[gene] locus=scaffold15376_2:1736:3217:- [Complete] codon-table.11	--	53.97	2.4	5	1	1	1	0	0	0	0	0	0	0	0	0	0	0	0	0	0	0	0	0	0	0	0	0	0	0	0	0	0	0	0	0	0	0	1	0	0	0	0	0	0	0	0	1
V1.CD38-0_GL0125620	[gene] locus=scaffold73172_1:2:1342:+ [Lack 5'-end] codon-table.11	--	50.918	5.4	1	1	1	1	0	0	0	0	0	0	0	0	0	0	0	0	0	0	0	0	0	0	0	0	0	1	0	0	0	0	0	0	0	0	0	0	0	0	0	0	0	0	0	0	0
V1.CD40-0_GL0124391	[gene] locus=scaffold59163_2:1:1407:+ [Lack 5'-end] codon-table.11	--	50.431	1.9	33	1	1	1	1	0	0	0	0	0	0	0	1	1	1	1	0	1	1	0	0	0	1	1	1	1	1	0	1	0	0	0	1	0	1	1	1	1	1	0	0	0	1	0	1
V1.CD40-0_GL0166259	[gene] locus=scaffold2468_2:539:1579:+ [Complete] codon-table.11	--	36.673	4.6	9	1	1	1	0	0	0	0	0	0	0	0	0	0	0	0	0	1	1	0	1	0	0	0	0	0	0	0	0	0	0	0	0	0	0	0	0	0	0	0	0	0	0	1	0
V1.CD43-0_GL0038857	[gene] locus=scaffold35038_7:17957:19864:- [Complete] codon-table.11	--	68.101	3.6	49	2	1	2	1	1	0	0	0	0	1	2	1	1	1	0	0	1	1	0	0	0	0	0	1	1	1	1	0	0	1	0	1	1	1	1	1	1	1	1	0	0	1	0	1
V1.CD44-0_GL0049639	[gene] locus=scaffold36897_1:2:757:- [Lack 3'-end] codon-table.11	--	27.587	15.5	4	3	3	3	0	0	0	0	0	0	0	0	0	0	0	0	0	0	0	4	0	0	0	0	0	0	0	0	0	0	0	0	0	0	0	0	0	0	0	0	0	0	0	0	0
V1.CD44-0_GL0056848	[gene] locus=C699231_1:137:1102:- [Complete] codon-table.11	--	35.426	3.7	2	1	1	1	0	0	0	0	0	0	0	0	0	0	0	0	1	1	0	0	0	0	0	0	0	0	0	0	0	0	0	0	0	0	0	0	0	0	0	0	0	0	0	0	0
V1.CD44-0_GL0065073	[gene] locus=scaffold30815_3:1414:1740:- [Complete] codon-table.11	--	11.962	10.2	1	1	1	1	0	0	0	0	0	0	0	0	0	0	0	0	0	0	0	1	0	0	0	0	0	0	0	0	0	0	0	0	0	0	0	0	0	0	0	0	0	0	0	0	0
V1.CD44-0_GL0091181	[gene] locus=scaffold5682_10:461:889:+ [Lack 3'-end] codon-table.11	--	15.803	9.1	4	1	1	1	0	0	0	0	0	0	0	0	0	0	0	0	0	0	0	0	0	0	0	0	0	0	0	0	0	0	0	0	0	0	0	0	0	0	0	0	0	0	0	0	0
V1.CD49-0_GL0182719	[gene] locus=scaffold19017_1:506:1141:- [Complete] codon-table.11	--	23.754	5.2	11	1	1	1	0	1	0	0	0	0	0	1	0	0	0	0	0	0	0	0	0	0	0	1	0	0	1	0	0	0	0	0	0	0	0	1	1	0	0	0	0	0	0	0	1
V1.CD49-0_GL0202838	[gene] locus=scaffold39110_14:24:698:+ [Complete] codon-table.11	--	26.952	4	55	1	1	1	1	0	1	1	1	1	1	1	0	1	1	0	1	1	1	0	0	0	1	1	1	1	1	1	0	1	1	1	1	1	0	1	1	1	1	1	1	2	1	1	0
V1.CD5-0-PN_GL0063494	[gene] locus=scaffold4376_1:277:1662:- [Complete] codon-table.11	--	48.4	1.7	64	1	1	1	1	1	0	1	1	1	1	1	1	1	1	1	1	1	1	1	1	0	1	1	1	1	1	1	1	0	1	1	1	1	1	1	1	1	1	1	1	0	1	1	1
V1.CD6-0-PT_GL0010953	[gene] locus=scaffold64242_1:29657:31492:- [Complete] codon-table.11	--	69.948	2.6	58	1	1	1	0	1	0	1	1	1	1	1	1	1	1	1	1	1	0	0	1	0	1	1	1	1	1	0	0	1	1	1	1	1	1	1	1	1	1	1	1	1	1	1	1
V1.CD7-0-PN_GL0000918	[gene] locus=scaffold23191_1:3099:4004:- [Complete] codon-table.11	--	33.419	3.7	39	1	1	1	0	0	1	0	1	0	1	1	1	0	1	1	1	0	1	0	0	0	0	1	1	0	1	1	0	0	0	2	1	0	0	1	1	1	1	1	1	1	1	1	1
V1.CD7-0-PN_GL0013956	[gene] locus=scaffold6833_3:3:827:+ [Lack both ends] codon-table.11	--	31.264	3.3	10	1	1	1	0	0	0	0	0	0	0	0	0	0	1	1	0	0	0	0	0	0	0	0	0	0	0	0	0	0	0	0	1	1	0	1	1	0	1	0	0	0	0	0	0
V1.CD7-0-PN_GL0016550	[gene] locus=scaffold22560_1:14370:15173:- [Complete] codon-table.11	--	30.355	3	84	1	1	1	2	3	1	0	1	1	1	0	1	3	0	1	2	0	1	0	0	0	0	1	0	0	2	0	1	1	0	2	0	2	1	1	2	1	0	0	0	0	1	2	3
V1.CD7-0-PN_GL0031465	[gene] locus=scaffold22259_1:220:1749:+ [Lack 3'-end] codon-table.11	--	56.222	2.9	104	1	1	1	2	1	2	1	0	2	0	2	2	1	1	1	2	3	1	2	1	3	0	3	1	1	2	2	2	2	3	0	1	2	1	2	0	1	1	1	2	1	3	3	1
V1.CD7-4_GL0018918	[gene] locus=scaffold200_2:951:3188:+ [Complete] codon-table.11	--	84.911	1.7	9	1	1	1	0	0	0	0	0	0	0	1	0	0	0	1	1	0	0	1	0	0	0	0	0	0	0	1	1	0	0	0	0	0	0	0	0	0	0	0	0	0	0	0	1
V1.CD8-0-PN_GL0053368	[gene] locus=scaffold72336_1:593:802:+ [Lack 3'-end] codon-table.11	--	8.2507	17.1	35	1	1	1	0	0	0	1	1	1	2	0	0	0	0	1	1	0	0	1	1	0	2	0	0	2	0	1	0	1	0	1	0	0	2	0	0	1	0	1	1	1	0	0	0
V1.CD9-0_GL0036676	[gene] locus=scaffold24626_1:170:514:- [Complete] codon-table.11	--	12.569	13.2	36	1	1	1	0	1	0	0	0	0	0	1	1	0	1	1	0	1	1	0	0	0	1	1	0	0	1	0	0	1	1	0	1	1	1	1	0	1	1	1	1	0	1	0	1
V1.FI01_GL0226147	[gene] locus=C1423879_1:95:298:+ [Complete] codon-table.11	--	7.7188	14.9	5	1	1	1	0	0	0	0	0	0	0	0	0	0	0	0	0	0	0	0	0	0	0	0	0	0	0	0	0	0	0	0	0	0	0	0	0	0	0	0	0	0	0	0	0
V1.FI02_GL0005515	[gene] locus=scaffold58052_3:1659:3686:+ [Complete] codon-table.11	--	76.814	3.9	6	2	1	1	0	0	0	0	0	0	1	0	0	0	0	0	0	0	0	0	0	0	0	0	0	0	0	0	0	0	0	0	0	0	0	0	1	0	0	0	1	0	1	0	0
V1.FI02_GL0054415	[gene] locus=scaffold77836_4:3158:5077:+ [Complete] codon-table.11	--	68.369	6.1	15	3	2	2	0	0	0	0	1	0	0	0	1	1	0	0	0	0	0	0	1	0	0	0	1	0	0	0	1	0	0	0	1	0	0	0	1	0	0	0	0	0	0	0	0
V1.FI04_GL0108171	[gene] locus=C1491810_1:1:552:+ [Lack both ends] codon-table.11	--	20.455	20.1	38	2	2	2	1	1	0	1	2	0	1	0	1	0	0	0	1	1	1	0	0	0	1	0	1	1	0	0	0	0	1	1	1	1	1	0	1	1	0	1	1	0	1	1	0
V1.FI04_GL0113188	[gene] locus=scaffold84868_7:2:334:+ [Lack 5'-end] codon-table.11	--	13.008	9.1	9	1	1	1	0	0	1	0	0	0	0	0	0	1	0	0	1	0	0	0	1	1	0	0	0	0	0	0	0	0	0	0	0	0	0	0	0	0	0	0	0	1	0	1	0
V1.FI04_GL0151772	[gene] locus=scaffold88340_1:443:2944:+ [Complete] codon-table.11	--	94.701	1.1	57	1	1	1	0	1	1	1	1	1	0	1	1	0	1	1	1	1	1	0	1	0	0	1	1	0	1	0	0	1	1	1	1	1	0	1	1	1	1	1	1	1	1	1	1
V1.FI04_GL0199771	[gene] locus=scaffold34142_1:35821:36315:- [Complete] codon-table.11	--	18.187	9.1	11	1	1	1	0	0	0	0	0	0	0	0	0	0	0	0	1	1	2	0	0	0	0	0	0	0	0	0	0	0	0	0	0	0	0	0	0	0	0	0	0	0	0	0	0
V1.FI04_GL0210370	[gene] locus=scaffold62272_4:1380:2654:+ [Complete] codon-table.11	--	45.898	2.6	75	1	1	1	2	1	3	1	1	0	1	1	1	1	0	1	1	1	1	1	1	1	0	2	1	1	1	1	1	1	1	1	1	2	1	1	1	1	2	1	1	0	1	1	2
V1.FI04_GL0210496	[gene] locus=scaffold44500_1:63212:65527:- [Complete] codon-table.11	--	89.998	1.2	22	1	1	1	0	0	0	0	0	0	0	2	0	0	1	0	0	0	0	0	0	0	0	0	0	0	0	0	0	0	0	1	0	1	0	0	0	0	0	0	0	0	1	0	0
V1.FI05_GL0053890	[gene] locus=scaffold15281_2:8413:9615:+ [Complete] codon-table.11	--	44.182	6.5	114	2	1	1	2	2	0	2	1	1	2	2	2	2	1	2	1	2	2	2	2	1	2	1	2	1	2	2	1	1	1	2	2	2	1	2	2	2	1	2	2	1	2	0	2
V1.FI05_GL0056978	[gene] locus=scaffold57558_1:26235:27911:- [Complete] codon-table.11	--	60.284	2.9	38	1	1	1	0	0	0	1	1	2	0	0	0	0	0	0	2	0	0	1	0	1	1	2	1	1	1	1	0	0	0	0	1	0	0	1	0	0	1	0	0	1	0	1	0
V1.FI05_GL0146454	[gene] locus=scaffold29920_1:1:108:- [Lack 3'-end] codon-table.11	--	3.9838	22.2	51	1	1	1	1	1	1	0	1	1	0	1	1	1	1	1	1	1	1	1	1	0	1	1	0	1	1	1	0	0	1	0	1	1	1	1	1	0	0	1	0	1	1	1	1
V1.FI07_GL0058510	[gene] locus=scaffold16663_1:60:566:- [Lack 5'-end] codon-table.11	--	17.718	7.7	11	1	1	1	0	0	0	0	0	0	0	0	0	0	1	1	0	0	0	0	0	0	0	1	0	1	0	0	0	0	1	0	0	0	0	0	0	0	0	0	1	0	0	0	0
V1.FI09_GL0021534	[gene] locus=scaffold105094_3:15111:16487:+ [Complete] codon-table.11	--	53.061	4.6	58	1	1	1	1	1	1	2	2	2	0	1	1	1	1	1	2	0	1	2	2	2	0	1	2	2	1	2	1	2	2	0	0	1	1	0	0	1	0	1	1	2	1	2	1
V1.FI09_GL0026936	[gene] locus=scaffold68325_6:2:721:+ [Lack both ends] codon-table.11	--	27.727	5.4	63	1	1	1	1	1	1	1	1	0	1	1	1	1	1	0	0	1	1	1	1	1	1	1	1	1	1	0	1	1	1	1	1	0	2	1	0	1	1	1	1	1	1	1	0
V1.FI11_GL0028622	[gene] locus=scaffold32190_6:70:930:- [Lack 5'-end] codon-table.11	--	32.894	4.9	26	1	1	1	0	0	1	0	0	0	0	0	0	1	1	1	1	0	0	1	1	0	1	1	1	0	0	1	0	0	1	0	0	0	0	0	0	0	1	1	0	0	0	1	0
V1.FI14_GL0032986	[gene] locus=scaffold133005_2:693:1181:- [Complete] codon-table.11	--	17.431	8.6	6	1	1	1	0	0	0	0	0	0	0	0	0	0	0	0	0	0	0	0	0	1	0	0	0	0	0	0	0	0	0	0	0	1	0	0	0	0	0	0	0	1	1	0	0
V1.FI14_GL0082263	[gene] locus=scaffold119150_1:49464:50681:+ [Complete] codon-table.11	--	45.796	9.6	26	3	1	2	0	1	0	1	0	0	0	0	1	0	0	0	0	1	0	1	0	0	0	1	1	1	1	1	0	0	2	0	1	2	0	1	0	1	0	0	0	0	0	0	1
V1.FI14_GL0114806	[gene] locus=C1964490_1:28774:30273:- [Complete] codon-table.11	--	54.915	9.8	9	3	3	3	0	0	0	0	0	0	0	0	0	0	2	1	0	0	0	0	0	0	0	0	0	0	0	0	0	0	0	0	0	0	0	0	0	0	0	0	1	0	0	0	0
V1.FI14_GL0144851	[gene] locus=scaffold71190_6:1472:2878:- [Complete] codon-table.11	--	50.786	2.1	1	1	1	1	0	0	0	0	0	0	0	0	0	0	0	0	0	0	0	0	0	1	0	0	0	0	0	0	0	0	0	0	0	0	0	0	0	0	0	0	0	0	0	0	0
V1.FI14_GL0188664	[gene] locus=scaffold44959_1:2:934:+ [Lack 5'-end] codon-table.11	--	33.277	6.8	14	1	1	1	1	0	1	0	0	0	0	0	0	0	0	0	1	0	0	0	2	1	0	0	0	0	0	0	0	2	0	2	0	0	0	0	0	0	0	0	1	1	0	0	0
V1.FI16_GL0101130	[gene] locus=scaffold113806_1:159:2150:- [Complete] codon-table.11	--	72.259	11.8	0	6	0	1	0	0	0	0	0	0	0	0	0	0	0	0	0	0	0	0	0	0	0	0	0	0	0	0	0	0	0	0	0	0	0	0	0	0	0	0	0	0	0	0	0
V1.FI17_GL0025898	[gene] locus=scaffold101319_1:83925:85310:- [Complete] codon-table.11	--	53.827	2.2	35	1	1	1	1	0	0	0	0	1	0	1	1	1	0	1	0	1	0	1	1	0	0	1	1	1	0	0	0	0	1	0	0	1	0	1	0	0	1	0	0	1	1	1	0
V1.FI17_GL0029648	[gene] locus=scaffold36934_1:2:1198:+ [Lack 5'-end] codon-table.11	--	43.773	2.3	21	1	1	1	0	1	0	0	1	0	1	1	0	0	1	1	1	0	0	0	0	0	0	0	0	1	1	1	0	1	1	1	0	0	1	0	0	0	0	1	1	0	0	1	1
V1.FI17_GL0034068	[gene] locus=scaffold23334_3:11467:12387:+ [Complete] codon-table.11	--	35.043	5.2	55	1	1	1	0	0	1	1	0	1	1	0	0	0	1	2	1	0	0	1	1	1	2	2	0	1	1	0	1	1	0	1	0	0	1	0	0	1	1	1	1	2	1	1	0
V1.FI17_GL0070210	[gene] locus=scaffold10133_1:3:455:- [Lack 3'-end] codon-table.11	--	17.603	6.6	77	1	1	1	1	1	0	0	1	1	1	1	2	1	1	1	1	2	1	1	2	2	1	1	1	1	1	1	1	1	1	1	1	0	1	1	0	2	2	1	1	2	1	2	0
V1.FI17_GL0084106	[gene] locus=scaffold74348_1:3092:3529:+ [Lack 3'-end] codon-table.11	--	15.529	11	75	1	1	1	1	0	1	2	1	1	2	0	1	1	2	0	3	1	2	2	2	2	2	1	1	1	1	0	0	0	1	0	2	1	0	0	1	0	1	2	2	2	1	2	1
V1.FI17_GL0200836	[gene] locus=scaffold32653_1:928:4440:+ [Complete] codon-table.11	--	132.96	2.8	10	2	2	2	0	0	0	0	1	0	0	0	0	0	0	0	0	0	0	0	0	0	0	0	0	0	1	1	0	0	0	0	0	1	0	1	0	0	0	0	0	0	2	0	0
V1.FI17_GL0212780	[gene] locus=scaffold16093_5:12919:19920:- [Complete] codon-table.11	--	268.25	1.1	71	2	2	2	1	1	1	1	1	1	1	1	1	1	1	1	1	1	1	2	3	0	1	1	1	1	1	1	1	1	1	0	1	1	1	1	1	1	1	1	2	1	1	1	1
V1.FI18_GL0061927	[gene] locus=C701945_1:3:992:- [Lack both ends] codon-table.11	--	36.726	8.2	1	1	1	1	0	0	0	0	0	0	0	0	0	0	0	0	0	0	0	0	0	0	0	0	0	0	0	0	0	0	0	1	0	0	0	0	0	0	0	0	0	0	0	0	0
V1.FI19_GL0194436	[gene] locus=scaffold31492_1:8890:10911:+ [Complete] codon-table.11	--	75.316	5.2	9	3	2	3	0	0	0	0	0	0	1	1	0	0	0	0	0	1	0	0	0	0	0	0	0	0	0	0	0	0	0	0	0	0	0	0	0	1	0	0	0	0	0	1	0
V1.FI24_GL0108360	[gene] locus=scaffold63263_1:2799:4484:- [Complete] codon-table.11	--	62.074	3.2	21	2	2	2	0	0	0	0	0	0	0	0	0	1	0	1	0	0	2	0	0	0	0	1	2	1	1	0	0	0	0	0	1	0	0	1	0	0	1	1	0	0	1	0	1
V1.FI34_GL0059331	[gene] locus=scaffold47355_1:51343:52191:- [Complete] codon-table.11	--	30.791	5	2	1	1	1	0	0	0	0	0	0	0	0	0	0	0	0	0	0	0	0	0	0	0	0	0	0	0	0	0	0	0	0	0	0	0	0	0	0	0	0	1	0	0	0	0
V1.FI34_GL0115894	[gene] locus=scaffold1989_35:2:910:+ [Lack 5'-end] codon-table.11	--	34.329	6.6	102	1	1	1	2	2	0	1	1	2	2	2	3	0	2	3	1	1	3	0	1	0	3	1	2	2	2	2	0	0	1	1	2	1	3	2	2	1	0	2	1	0	3	1	3
V1.UC25-1_GL0119600	[gene] locus=scaffold5451_1:3:278:+ [Lack 5'-end] codon-table.11	--	10.694	15.4	4	1	1	1	0	0	0	0	0	0	0	0	0	0	0	0	0	0	0	1	0	2	0	0	0	0	0	0	0	0	0	0	0	0	0	0	0	0	0	0	0	0	1	0	0
V1.FI36_GL0146360	[gene] locus=scaffold114738_1:181404:198185:- [Complete] codon-table.11	--	605.72	0.6	160	2	2	2	2	3	0	2	1	0	2	2	6	2	1	2	3	2	2	2	2	2	2	2	3	0	3	4	2	2	4	2	3	3	4	2	2	3	2	3	2	1	2	3	2
V1.UC11-0_GL0026708	[gene] locus=scaffold15017_1:1352:1660:- [Complete] codon-table.11	--	12.283	9.8	37	1	1	1	0	0	0	0	1	0	1	1	1	0	0	1	0	0	1	0	1	0	0	1	1	0	1	1	0	1	1	1	1	1	0	0	1	1	0	0	0	0	0	0	0
V1.UC11-0_GL0028004	[gene] locus=scaffold30925_7:2:772:+ [Lack 5'-end] codon-table.11	--	28.617	4.7	6	1	1	1	0	0	1	0	0	0	0	0	0	1	0	1	0	0	0	0	0	0	0	0	0	0	0	0	0	0	0	0	0	0	0	0	0	1	0	0	0	0	0	0	0
V1.UC11-0_GL0036284	[gene] locus=scaffold17586_3:240:1544:- [Lack 5'-end] codon-table.11	--	48.922	4.1	27	1	1	1	0	0	0	1	0	1	0	0	0	0	1	0	1	1	0	0	0	0	1	1	0	0	0	1	0	1	0	1	0	1	0	0	0	0	0	1	0	1	0	0	1
V1.UC11-0_GL0037291	[gene] locus=scaffold19891_2:4821:5681:- [Complete] codon-table.11	--	31.913	3.1	6	1	1	1	0	0	0	0	0	0	0	0	0	1	0	0	0	0	0	0	1	0	0	0	0	0	0	0	0	0	0	0	0	0	0	0	0	0	0	0	0	0	0	0	0
V1.UC11-5_GL0069643	[gene] locus=scaffold30674_3:1:459:+ [Lack 5'-end] codon-table.11	--	17.215	19.1	43	2	1	1	1	1	0	0	1	1	0	1	1	0	1	1	0	1	1	0	0	0	1	1	0	1	1	1	0	0	1	0	1	1	0	1	0	0	0	0	0	0	1	0	1
V1.UC11-5_GL0094242	[gene] locus=scaffold54320_4:461:1045:+ [Lack 3'-end] codon-table.11	--	22.847	5.1	25	1	1	1	1	0	1	0	0	0	0	1	0	1	0	1	0	1	0	0	0	0	0	1	0	0	0	1	1	0	1	0	1	2	0	0	1	0	1	1	0	0	0	1	0
V1.UC11-5_GL0189266	[gene] locus=scaffold49028_3:158:1084:- [Lack 5'-end] codon-table.11	--	34.226	13.3	21	2	2	2	0	0	0	1	1	0	0	1	1	0	0	0	1	0	0	0	0	0	0	0	0	1	0	0	0	1	1	0	0	0	0	0	1	0	0	0	1	2	0	1	1
V1.UC13-3_GL0119210	[gene] locus=scaffold14128_2:2:709:+ [Lack both ends] codon-table.11	--	26.035	4.7	14	1	1	1	1	0	0	0	1	1	0	0	1	1	0	0	0	0	0	0	0	0	0	0	1	0	0	1	0	0	1	1	0	1	0	0	0	0	0	0	1	0	0	0	0
V1.UC35-4_GL0151171	[gene] locus=scaffold12847_3:231:572:- [Lack 5'-end] codon-table.11	--	13.4	16.8	67	1	1	1	0	0	3	0	0	3	0	0	0	0	0	1	1	0	0	0	3	2	2	0	0	0	0	0	0	6	0	3	0	0	0	0	0	0	0	0	1	7	0	0	0
V1.UC14-1_GL0068017	[gene] locus=scaffold37387_1:1:576:+ [Lack both ends] codon-table.11	--	20.343	6.2	21	1	1	1	1	0	0	0	0	0	0	0	0	1	1	1	0	1	0	1	0	0	1	0	0	1	0	0	1	0	0	0	1	1	0	1	0	1	0	1	0	0	0	0	0
V1.UC15-3_GL0035308	[gene] locus=scaffold65890_1:111:821:- [Complete] codon-table.11	--	25.483	5.9	38	1	1	1	0	1	0	1	1	1	1	0	1	1	1	1	1	1	0	0	1	0	1	1	1	1	1	0	0	0	1	1	0	1	1	0	1	1	0	0	1	0	0	0	1
V1.UC15-3_GL0109306	[gene] locus=scaffold8639_3:1048:1779:+ [Lack 3'-end] codon-table.11	--	27.207	3.3	52	1	1	1	1	1	0	1	1	2	1	1	0	1	1	0	1	1	1	1	1	1	1	1	1	0	1	1	1	1	0	1	0	1	1	0	0	0	1	1	0	1	1	1	0
V1.UC16-0_GL0090168	[gene] locus=scaffold41451_16:2148:3818:- [Complete] codon-table.11	--	62.636	5.9	5	2	2	2	0	0	0	0	0	0	0	0	0	0	0	0	0	0	0	1	0	0	0	0	0	1	0	0	0	0	0	0	0	0	0	0	0	0	0	0	0	0	0	0	0
V1.UC17-0_GL0033657	[gene] locus=scaffold25813_4:723:995:- [Complete] codon-table.11	--	10.214	10	129	1	1	1	2	2	2	2	2	2	2	0	2	2	2	1	3	2	2	2	1	2	2	2	2	2	2	2	2	3	2	2	2	2	2	2	1	2	1	2	2	3	1	2	2
V1.UC17-2_GL0026857	[gene] locus=scaffold60422_7:1318:1659:+ [Complete] codon-table.11	--	12.634	9.7	18	1	1	1	0	0	1	1	0	1	1	0	0	0	0	1	0	0	0	0	1	1	0	0	0	0	0	0	0	0	0	0	0	0	0	0	0	0	1	0	0	0	0	0	1
V1.UC17-2_GL0032551	[gene] locus=scaffold98117_1:841:1413:+ [Lack 3'-end] codon-table.11	--	21.668	13.1	38	2	1	1	1	2	0	0	1	0	1	2	0	0	1	0	0	0	0	0	0	0	2	1	0	0	0	0	0	0	0	0	0	0	2	0	0	1	0	2	0	2	0	0	0
V1.UC17-2_GL0082831	[gene] locus=scaffold29194_1:1796:2800:+ [Complete] codon-table.11	--	36.761	4.5	2	1	1	1	0	0	0	0	0	0	0	0	0	0	0	0	0	0	0	0	0	0	0	0	0	0	0	0	0	0	0	0	0	0	0	0	2	0	0	0	0	0	0	0	0
V1.UC17-2_GL0129337	[gene] locus=scaffold61142_3:4434:5531:+ [Complete] codon-table.11	--	40.804	3	56	1	1	1	1	1	0	1	1	1	1	1	1	0	1	1	1	1	1	0	1	0	1	1	1	1	1	1	0	1	1	1	1	0	1	1	1	1	0	1	1	1	1	1	0
V1.UC21-4_GL0130434	[gene] locus=C1218041_1:162:1523:+ [Complete] codon-table.11	--	52.779	4.2	31	2	2	2	1	0	0	1	0	0	1	0	0	1	1	1	1	0	1	0	1	0	1	0	1	0	0	0	1	0	0	0	1	1	1	0	0	1	0	1	1	0	1	0	1
V1.UC25-0_GL0025587	[gene] locus=C1012616_1:1380:2132:+ [Lack 3'-end] codon-table.11	--	28.786	4.8	2	1	1	1	0	0	0	0	0	0	0	0	0	0	0	0	0	0	0	0	0	0	0	0	0	0	0	0	0	0	0	0	0	0	0	0	0	0	1	1	0	0	0	0	0
V1.UC31-4_GL0122256	[gene] locus=scaffold3642_4:56:1258:+ [Complete] codon-table.11	--	46.555	2.8	73	1	1	1	2	1	0	2	2	1	2	1	1	2	1	0	1	1	1	1	0	0	1	1	1	2	1	1	0	0	0	1	1	2	1	1	1	0	0	2	2	0	0	0	0
V1.UC34-0_GL0018757	[gene] locus=scaffold44654_7:449:688:+ [Complete] codon-table.11	--	8.2164	11.4	19	1	1	1	1	0	1	0	0	0	0	0	0	0	0	0	1	1	1	1	1	0	0	1	0	0	0	0	0	1	1	0	0	0	1	0	1	0	0	1	0	0	0	0	0
V1.UC35-0_GL0010620	[gene] locus=scaffold76737_3:2:562:+ [Lack both ends] codon-table.11	--	19.668	36.4	6	5	2	5	0	0	0	0	0	0	0	0	0	0	0	0	0	0	0	5	0	1	0	0	0	0	0	0	0	0	0	0	0	0	0	0	0	0	0	0	0	0	0	0	0
V1.UC35-0_GL0060809	[gene] locus=scaffold14012_2:907:2163:- [Complete] codon-table.11	--	49.375	3.1	1	1	1	1	0	0	0	0	0	0	0	0	0	0	0	0	0	0	0	0	0	0	0	0	0	0	0	0	0	0	0	0	0	0	0	0	0	0	0	0	0	0	0	0	0
V1.UC38-0_GL0022986	[gene] locus=scaffold74505_1:24966:25946:+ [Complete] codon-table.11	--	37.345	4	63	1	1	1	0	1	0	1	1	1	1	1	1	1	1	1	1	1	1	1	1	1	1	1	1	1	1	1	0	0	1	1	1	1	0	1	1	1	1	1	1	1	1	1	1
V1.UC38-4_GL0127085	[gene] locus=scaffold42639_1:3:1274:- [Lack both ends] codon-table.11	--	48.701	3.5	84	1	1	1	3	2	1	1	0	2	2	1	1	1	1	0	2	0	1	1	1	1	1	2	1	0	0	2	2	2	1	2	1	2	0	1	1	3	2	1	0	1	1	2	1
V1.UC39-4_GL0029765	[gene] locus=scaffold57938_11:31186:32295:- [Complete] codon-table.11	--	41.637	4.9	30	1	1	1	0	0	0	1	1	1	1	1	1	0	1	0	0	0	0	1	0	0	1	1	1	1	0	0	0	0	1	0	0	0	1	0	1	1	0	1	1	0	0	1	1
V1.UC39-4_GL0052633	[gene] locus=scaffold5589_10:4946:7000:- [Complete] codon-table.11	--	75.743	1.3	4	1	1	1	0	0	0	0	1	0	0	0	0	0	0	0	0	1	0	0	0	0	0	0	0	0	0	0	0	0	1	0	0	0	0	0	0	0	0	0	0	0	0	0	0
V1.UC39-4_GL0077678	[gene] locus=scaffold57938_8:35962:36786:- [Complete] codon-table.11	--	31.425	5.1	1	1	1	1	0	0	0	0	0	0	0	0	0	0	0	0	0	0	0	0	0	0	0	0	0	0	0	0	0	0	0	0	0	0	0	0	0	0	0	0	0	0	0	0	0
V1.UC39-4_GL0112947	[gene] locus=scaffold33240_7:4465:5520:- [Complete] codon-table.11	--	39.68	3.4	70	1	1	1	0	2	0	0	0	0	0	3	2	0	2	1	0	0	2	0	0	0	0	0	2	0	2	2	0	0	1	0	2	2	0	1	2	0	1	1	0	0	0	0	2
V1.UC40-0_GL0063068	[gene] locus=C1478323_1:8185:9654:- [Complete] codon-table.11	--	57.753	2.5	5	1	1	1	1	1	0	0	0	0	0	0	0	0	0	0	0	0	0	0	0	0	0	0	0	0	0	0	0	0	0	0	0	0	0	0	0	0	0	0	1	0	0	0	0
V1.UC40-0_GL0126719	[gene] locus=scaffold14171_10:7406:7690:+ [Complete] codon-table.11	--	10.791	17	102	1	1	1	1	1	0	3	2	1	1	1	2	5	3	0	2	2	0	5	0	1	2	1	0	1	1	2	2	1	2	0	0	4	3	3	1	1	1	1	3	2	0	1	2
V1.UC40-1_GL0092517	[gene] locus=scaffold48383_9:13589:16813:- [Complete] codon-table.11	--	119.4	3.6	3	2	0	1	0	0	0	0	0	0	0	0	0	0	0	0	0	0	0	0	0	0	0	0	0	2	0	0	0	0	0	0	0	0	0	0	0	0	0	0	0	0	0	0	0
V1.UC40-1_GL0183901	[gene] locus=scaffold33047_13:362:2206:+ [Complete] codon-table.11	--	70.454	2.6	17	1	1	1	0	0	1	0	0	0	0	1	0	0	0	1	1	0	0	0	1	0	1	0	0	0	0	0	0	2	0	2	0	0	0	0	0	0	0	0	1	2	0	0	0
V1.UC42-0_GL0097918	[gene] locus=scaffold45549_13:1003:1965:+ [Lack 3'-end] codon-table.11	--	37.311	7.8	29	2	2	2	0	0	0	0	0	0	1	1	1	0	0	0	1	0	0	2	0	0	0	1	0	0	0	0	4	0	1	0	1	0	0	0	1	0	0	0	0	0	0	0	1
V1.UC42-0_GL0116897	[gene] locus=scaffold14720_2:3:767:+ [Lack both ends] codon-table.11	--	28.999	7.8	53	2	2	2	0	1	2	0	0	1	1	0	0	3	0	0	0	0	0	1	0	1	0	2	0	0	1	0	0	2	1	0	0	2	1	0	1	1	3	0	0	0	1	1	0
V1.UC4-5_GL0153710	[gene] locus=scaffold2908_3:8125:9081:- [Lack 5'-end] codon-table.11	--	34.6	7.5	8	1	1	1	0	0	0	0	0	0	0	0	0	0	1	0	0	0	1	0	0	0	0	0	0	0	0	0	0	0	0	0	0	0	0	0	0	0	0	0	0	0	0	0	1
V1.UC45-0_GL0031484	[gene] locus=C1152962_1:230:508:+ [Complete] codon-table.11	--	10.891	10.9	1	1	1	1	0	0	0	0	0	0	0	0	0	0	0	0	0	0	0	0	0	0	0	0	0	0	0	0	0	0	0	0	0	0	0	0	0	0	0	0	0	0	0	0	0
V1.UC46-0_GL0008941	[gene] locus=scaffold54122_30:473:1648:+ [Lack 3'-end] codon-table.11	--	45.75	3.1	14	1	1	1	0	0	0	0	0	0	0	0	0	0	0	0	0	0	0	0	0	0	0	1	0	0	1	1	0	0	0	0	0	0	0	0	0	0	1	1	0	0	1	0	1
V1.UC50-1_GL0081731	[gene] locus=scaffold103017_1:220:519:+ [Complete] codon-table.11	--	10.825	18.2	10	1	1	1	0	0	1	1	0	0	0	0	1	0	0	0	0	0	1	0	0	1	0	0	0	0	0	0	0	0	0	0	0	0	0	0	0	0	0	1	0	0	0	0	0
V1.UC50-1_GL0111057	[gene] locus=scaffold103422_1:3:191:+ [Lack 5'-end] codon-table.11	--	6.8709	16.1	29	1	1	1	0	0	0	0	0	0	1	1	1	1	0	1	0	0	1	0	0	0	1	0	0	1	0	1	0	0	1	0	0	0	1	1	1	0	0	0	1	0	1	1	1
V1.UC50-1_GL0195678	[gene] locus=scaffold21641_1:5293:6942:+ [Lack 3'-end] codon-table.11	--	57.307	3.1	109	1	1	1	1	1	1	2	2	1	2	1	1	2	1	1	3	1	2	2	2	2	2	2	2	1	2	2	3	1	1	2	1	2	1	1	1	2	3	1	0	1	2	2	2
V1.UC52-1_GL0132361	[gene] locus=scaffold101113_8:1300:3942:+ [Lack 3'-end] codon-table.11	--	100.49	1.4	26	1	1	1	1	0	0	0	0	0	0	1	0	0	0	1	0	1	1	0	0	0	0	1	0	1	1	0	0	0	0	1	0	0	0	0	0	0	0	1	0	0	0	0	0
V1.UC5-3_GL0162517	[gene] locus=scaffold3488_5:961:1827:- [Complete] codon-table.11	--	32.574	4.5	6	1	1	1	0	0	0	0	0	0	0	1	0	0	0	0	0	0	0	0	0	0	0	1	0	0	0	0	0	0	0	0	0	0	0	0	0	0	0	0	0	0	1	0	0
V1.UC53-0_GL0041614	[gene] locus=scaffold32149_4:2368:2733:- [Complete] codon-table.11	--	13.929	6.6	4	1	1	1	0	0	0	0	0	0	0	0	0	0	0	0	0	0	0	1	0	0	0	0	0	2	0	0	0	0	0	0	0	0	0	0	0	0	0	0	0	0	0	0	0
V1.UC53-0_GL0081481	[gene] locus=scaffold73029_1:68:505:+ [Complete] codon-table.11	--	15.693	6.2	11	1	1	1	1	0	0	0	0	0	0	0	0	0	0	1	0	0	0	0	0	0	0	1	1	0	0	1	0	0	1	0	0	0	0	0	0	0	0	0	0	0	0	0	0
V1.UC54-0_GL0138894	[gene] locus=scaffold57097_1:237:1526:- [Complete] codon-table.11	--	47.462	4.9	5	2	2	2	0	0	0	0	0	0	0	0	0	1	0	0	0	0	0	0	0	0	0	0	0	0	1	0	0	0	0	0	0	1	0	0	0	0	0	0	0	0	0	0	0
V1.UC55-0_GL0005730	[gene] locus=scaffold32367_2:1954:2487:- [Lack 5'-end] codon-table.11	--	18.899	5.6	10	1	1	1	0	0	0	0	0	0	0	0	0	0	0	1	0	0	0	1	1	1	0	0	0	0	0	0	0	0	0	0	0	0	1	0	0	0	0	0	0	0	0	0	0
V1.UC55-0_GL0121266	[gene] locus=scaffold7638_2:4833:5657:+ [Complete] codon-table.11	--	30.442	5.1	36	1	1	1	1	1	2	0	1	1	0	1	2	1	0	1	0	0	0	1	0	0	0	1	2	0	0	1	0	0	1	0	0	1	0	0	0	0	1	0	0	0	1	1	0
V1.UC56-0_GL0038899	[gene] locus=scaffold254_19:3280:4209:- [Complete] codon-table.11	--	35.297	4.2	1	1	1	1	0	0	0	0	0	0	0	0	0	0	0	0	0	0	0	0	0	0	0	0	0	0	0	0	0	0	0	0	0	0	0	0	0	0	0	1	0	0	0	0	0
V1.UC58-4_GL0045241	[gene] locus=scaffold49145_11:25467:25781:+ [Complete] codon-table.11	--	12.299	10.6	48	1	1	1	0	0	0	1	0	1	1	0	2	1	1	0	2	1	1	1	2	0	1	1	2	1	0	0	1	1	0	1	0	0	2	1	2	1	1	0	1	0	0	2	0
V1.UC58-4_GL0238775	[gene] locus=scaffold136615_2:1:192:- [Lack 3'-end] codon-table.11	--	7.0972	34.4	87	1	1	1	2	1	1	1	1	2	1	1	1	1	1	1	1	1	1	1	1	2	2	1	1	1	1	1	1	2	2	1	2	1	2	1	1	2	2	1	1	2	2	1	1
V1.UC59-0_GL0020387	[gene] locus=scaffold22740_3:605:1981:- [Lack 5'-end] codon-table.11	--	49.939	5.7	46	1	1	1	0	1	0	1	0	0	0	1	1	0	1	0	0	1	1	0	0	0	0	1	1	0	1	1	0	1	1	0	2	1	0	1	1	0	1	1	1	1	1	0	1
V1.UC60-0_GL0136447	[gene] locus=scaffold31340_2:2886:3944:+ [Complete] codon-table.11	--	37.691	7.7	46	2	2	2	1	1	0	0	1	1	1	1	1	1	0	1	0	1	1	1	1	0	1	1	0	1	0	1	1	0	1	1	1	0	1	0	0	1	1	1	1	1	1	0	0
V1.UC63-0_GL0074001	[gene] locus=scaffold22871_1:3599:5302:- [Complete] codon-table.11	--	65.455	1.8	26	1	1	1	2	0	0	0	1	1	0	0	0	1	1	1	0	1	1	0	1	0	0	1	2	0	1	0	0	0	0	0	0	0	0	0	1	0	0	0	1	0	0	0	2
V1.UC64-0_GL0074805	[gene] locus=scaffold9257_1:2:250:- [Lack 3'-end] codon-table.11	--	9.7733	15.7	1	1	1	1	0	0	0	0	0	0	0	0	0	0	0	0	0	0	0	0	0	0	0	0	0	0	0	0	0	0	0	0	0	0	0	0	0	0	0	0	0	0	0	0	0
V1.UC8-0_GL0028078	[gene] locus=scaffold29248_5:1165:1524:- [Complete] codon-table.11	--	13.662	7.6	37	1	1	1	0	1	0	0	0	0	0	1	1	0	1	1	0	1	1	0	1	0	0	1	1	0	1	1	0	1	1	0	1	1	0	1	1	0	0	1	0	1	1	0	1
[truncated: 309 more columns]
