# Supplementary material for: Multi-omics Analysis Reveals How Intratumoral Bacteria Shape the Immune Microenvironment in Gastric Cancer
Source: Genomics Proteomics Bioinformatics. 2025 Dec 27;23(6):qzaf132. doi: 10.1093/gpbjnl/qzaf132 (PMC13197131; doi:10.1093/gpbjnl/qzaf132)
Supplement: qzaf132_Supplementary_Data [file qzaf132_supplementary_data.zip › Table S2.xlsx]

## Sheet: Sheet1
Table S2 Significantly differentially expressed proteins between normal gastric mucosa (NG) and gastric cancer (GC) groups
Gene	NG	GC	P-value	Regulation			proteins related to tryptophan metabolism
UQCRH	1.38016	0.33099	1.82851e-14	1.04917			proteins related to the nod-like receptor signaling pathway
MDH1	1.31584	0.491674	1.92784e-13	0.824162			proteins involved in amino acid and fatty acid synthesis
LDHB	1.30713	0.479502	5.3943e-13	0.827627
TOM1L2	1.15139	0.609291	1.92513e-12	0.542104
FARP1	1.2239	0.616818	2.48226e-12	0.607081
CKB	1.57309	0.115335	2.73993e-12	1.45775
HADH	1.37577	0.412708	7.16937e-12	0.963058
S100A11	0.705207	1.54369	7.92066e-12	-0.838486
DGLUCY	1.34313	0.343988	1.20805e-11	0.999141
LPCAT1	0.641646	1.83773	1.56291e-11	-1.19609
SLC25A4	1.52238	0.213232	2.13036e-11	1.30915
GLOD4	1.18649	0.657221	2.36837e-11	0.529272
GNG7	1.27589	0.445255	3.65034e-11	0.830633
PCCB	1.34965	0.32773	5.99352e-11	1.02192
PCCA	1.34779	0.327468	1.03384e-10	1.02032
NDUFS4	1.32021	0.382186	1.19502e-10	0.938025
COX6B1	1.39429	0.334449	1.97348e-10	1.05984
ATP5PF	1.36098	0.379718	2.50645e-10	0.981257
PDHA1	1.30469	0.447185	2.66036e-10	0.857503
NDUFB8	1.32094	0.355964	2.79636e-10	0.964979
NDUFA5	1.31153	0.415864	3.46393e-10	0.895664
ISOC2	1.15974	0.699129	3.77375e-10	0.460609
PRKAR2A	1.13401	0.751586	4.07282e-10	0.382421
NDUFS1	1.27895	0.402417	4.13675e-10	0.876534
FBLIM1	0.702618	1.69307	4.2307e-10	-0.990449
NDUFA2	1.27357	0.431156	4.37711e-10	0.842414
PDHB	1.30735	0.431089	4.52505e-10	0.87626
ATP5F1A	1.35885	0.418964	5.04106e-10	0.93989
MICOS13	1.3384	0.361262	5.37908e-10	0.977141
UQCRC1	1.31763	0.471493	5.50232e-10	0.84614
NDUFS6	1.27026	0.35288	5.70611e-10	0.917379
ATP5F1B	1.31861	0.452704	6.20301e-10	0.865908
ECHDC1	1.2478	0.511958	6.23037e-10	0.735841
QDPR	1.1434	0.63404	6.26664e-10	0.50936
NDUFV1	1.27708	0.410691	6.55905e-10	0.866385
SNTB1	1.2261	0.398621	8.22726e-10	0.827479
DLAT	1.24219	0.547664	9.70339e-10	0.694521
APOOL	1.27954	0.40652	9.90638e-10	0.873024
NDUFA6	1.30606	0.372336	1.07663e-09	0.933724
UQCRC2	1.30033	0.470622	1.08846e-09	0.829708
NDUFA12	1.24798	0.362495	1.1094e-09	0.885489
NDUFS5	1.34144	0.367861	1.16869e-09	0.973583
SDHD	1.24746	0.244884	1.1811e-09	1.00258
NDUFA9	1.26992	0.393894	1.20265e-09	0.876028
NDUFA13	1.28328	0.407529	1.24185e-09	0.875754
SIRT2	1.20847	0.689986	1.25581e-09	0.518481
NDUFV2	1.28291	0.434352	1.28716e-09	0.848555
ARMC1	1.17235	0.709783	1.31964e-09	0.462572
NDUFC2	1.32903	0.371328	1.32377e-09	0.957697
TMEM201	0.449574	1.75205	1.3245e-09	-1.30247
NDUFS8	1.26202	0.411669	1.41561e-09	0.850355
SELENBP1	1.26722	0.478674	1.60771e-09	0.788543
ATP5PD	1.32684	0.413421	1.97427e-09	0.913416
NDUFS2	1.2846	0.427861	2.03558e-09	0.856736
SUCLA2	1.23763	0.579261	2.04203e-09	0.658371
HK1	1.24187	0.671057	2.08056e-09	0.570809
NDUFS3	1.30481	0.426038	2.47905e-09	0.878772
NDUFA11	1.34003	0.338442	2.49556e-09	1.00159
OXCT1	1.44968	0.315709	2.82073e-09	1.13397
MT-ND4	1.24806	0.472091	3.11862e-09	0.775965
UQCRFS1	1.34411	0.396244	3.15507e-09	0.947866
RHOT1	1.20852	0.609262	3.16819e-09	0.599262
ATP5PB	1.32897	0.420412	3.17243e-09	0.90856
NDUFB5	1.27954	0.432179	3.23216e-09	0.847361
UQCR10	1.26977	0.406937	3.30976e-09	0.862833
MICALL1	1.24799	0.38469	3.37163e-09	0.863297
ATP5F1C	1.34266	0.417835	3.53746e-09	0.924829
ARPC1A	1.22116	0.578151	3.81644e-09	0.643013
SLC12A9	0.296392	1.24817	3.83648e-09	-0.951781
UQCRB	1.29535	0.455919	3.90126e-09	0.839433
NDUFB3	1.27991	0.422626	3.90385e-09	0.857281
SUOX	1.28734	0.431864	4.47049e-09	0.855476
ISOC1	1.16624	0.712562	4.57161e-09	0.453673
HPCAL1	1.20731	0.595288	4.61976e-09	0.612026
TIMM9	1.18085	0.667623	4.70186e-09	0.513227
PIGU	0.350261	1.33093	5.09589e-09	-0.98067
COX6A1	1.41127	0.328998	5.11118e-09	1.08227
PLOD3	0.574916	1.74898	5.44039e-09	-1.17406
ATP5MPL	1.20111	0.199375	5.82288e-09	1.00174
NDUFA10	1.252	0.439875	5.98318e-09	0.812126
NDUFB9	1.30135	0.394829	6.33397e-09	0.906523
MT-ND5	1.21086	0.46666	6.53928e-09	0.744198
ACO2	1.33292	0.361145	6.80387e-09	0.971771
SDHC	1.28214	0.501135	6.98589e-09	0.781004
GATD3A	1.26333	0.506237	7.10759e-09	0.757089
DLST	1.2989	0.522261	7.51182e-09	0.776638
MFSD4A	1.05177	0.0648711	7.68246e-09	0.986904
SYNJ2BP	1.34456	0.435926	7.95548e-09	0.908629
MECR	1.25553	0.520727	8.29551e-09	0.734804
ATP5MG	1.328	0.399979	8.46952e-09	0.928023
PPA2	1.18808	0.608496	9.42595e-09	0.579588
DLD	1.32926	0.426546	9.49022e-09	0.902717
ATP5PO	1.39669	0.338669	9.58975e-09	1.05802
MT-CO2	1.32693	0.344241	1.03436e-08	0.982686
MCMBP	0.62548	1.76656	1.05542e-08	-1.14108
MTX2	1.2988	0.536294	1.08338e-08	0.762505
ACO1	1.22066	0.610303	1.12697e-08	0.61036
SLC25A6	1.31412	0.495784	1.1876e-08	0.818341
FAM162A	1.29789	0.450521	1.25003e-08	0.847366
ACAT1	1.3354	0.277589	1.28455e-08	1.05781
DBT	1.43348	0.230213	1.29161e-08	1.20327
ABCA8	1.33172	0.328229	1.34565e-08	1.00349
NDUFB1	1.13147	0.330046	1.34592e-08	0.801427
SAMM50	1.22632	0.591056	1.42344e-08	0.635269
COQ9	1.32327	0.411909	1.44693e-08	0.911357
PGA3	1.1792	0.10713	1.4844e-08	1.07207
CYC1	1.27819	0.512633	1.53636e-08	0.765559
FHL3	0.316733	2.06292	1.54785e-08	-1.74619
GOT2	1.33902	0.484965	1.71771e-08	0.854054
REXO2	1.2316	0.541935	1.72507e-08	0.689662
NDUFB6	1.2598	0.418693	1.80696e-08	0.841103
ME3	1.40088	0.100112	1.81884e-08	1.30077
COX5B	1.30642	0.418957	1.85005e-08	0.887459
OGDH	1.28868	0.521578	1.88171e-08	0.767099
ADHFE1	0.973369	0.0283845	1.90692e-08	0.944985
NDUFB10	1.23981	0.489302	1.9142e-08	0.750508
ATP5F1D	1.37269	0.433156	1.92625e-08	0.939533
STK38	0.831456	1.44463	2.05406e-08	-0.613174
ETFA	1.24272	0.565652	2.11163e-08	0.677066
NDRG2	1.26095	0.654885	2.19567e-08	0.606068
NDUFA3	1.2332	0.35388	2.21778e-08	0.879323
GLTP	1.19386	0.636489	2.22561e-08	0.557369
FH	1.32066	0.491648	2.28544e-08	0.829016
BCAT2	1.30813	0.271057	2.29828e-08	1.03707
COX7C	1.20803	0.104069	2.33296e-08	1.10397
NDUFAB1	1.26928	0.529982	2.36883e-08	0.7393
NDUFB11	1.25461	0.477349	2.42627e-08	0.777261
HINT3	1.21418	0.589172	2.49981e-08	0.62501
COQ3	1.18565	0.414405	2.5071e-08	0.771248
NDUFA4	1.29673	0.343122	2.6064e-08	0.953608
SDR39U1	1.38893	0.4393	2.64336e-08	0.949625
NIPSNAP2	1.26415	0.519683	2.76172e-08	0.744471
PARP9	0.698492	1.73794	2.76266e-08	-1.03945
SUCLG2	1.29311	0.40764	2.80154e-08	0.885472
VAMP2	1.10422	0.592817	2.89977e-08	0.511401
COX6C	1.34325	0.427432	2.99463e-08	0.915821
PRKACB	1.13958	0.663952	3.02011e-08	0.475633
CS	1.31126	0.532425	3.20655e-08	0.778831
MPC2	1.3661	0.290893	3.24206e-08	1.0752
MELK	0.933906	0.0395791	3.5927e-08	0.894327
SLC25A3	1.22385	0.517319	3.75579e-08	0.706528
NDUFB4	1.24596	0.405322	3.85505e-08	0.840642
ETFDH	1.38121	0.326225	3.93727e-08	1.05499
ALCAM	1.23554	0.406827	3.95285e-08	0.82871
LTBP1	0.453349	1.86391	4.36914e-08	-1.41056
RBBP4	0.825618	1.58491	4.49964e-08	-0.759293
HSD17B8	1.19636	0.527967	4.51563e-08	0.668397
PDHX	1.42913	0.378491	4.53137e-08	1.05064
IMMT	1.22909	0.61443	4.79689e-08	0.614658
AMT	0.924522	0.198754	4.86017e-08	0.725768
CYB5R1	1.33554	0.264656	5.07988e-08	1.07088
SDHB	1.23152	0.563197	5.45677e-08	0.66832
ENG	0.416497	2.08573	5.77346e-08	-1.66924
ANK3	1.25967	0.598949	5.88525e-08	0.660725
GAMT	1.09366	0.35357	6.02203e-08	0.740093
CHCHD6	1.27276	0.430447	6.04661e-08	0.842313
IVD	1.26414	0.498735	6.14894e-08	0.765409
NUP37	0.767119	1.65371	6.21499e-08	-0.886593
BSG	1.1418	0.686441	6.23038e-08	0.455357
ECI2	1.27514	0.294758	6.53375e-08	0.980378
IDH2	1.3745	0.257456	6.58106e-08	1.11705
C8orf82	1.30694	0.644827	6.59852e-08	0.662117
NAXD	1.19873	0.571352	6.68423e-08	0.627373
RNF20	0.806842	1.4329	6.71555e-08	-0.626053
NDUFA8	1.22996	0.423686	6.73842e-08	0.806276
MT-ATP8	1.27945	0.313685	6.90789e-08	0.965762
CBLIF	1.08453	0.0251786	7.00425e-08	1.05935
LRPAP1	0.801573	1.31679	7.30839e-08	-0.515213
ACADS	1.35298	0.329619	7.40472e-08	1.02336
BCKDHB	1.37825	0.265722	7.46964e-08	1.11253
COBLL1	1.30398	0.273218	7.50877e-08	1.03076
PLPP3	1.12728	0.458252	7.74478e-08	0.669031
ATP4B	1.40048	0.0197081	7.82309e-08	1.38077
PCBD2	1.26835	0.553434	7.95723e-08	0.714919
ANAPC7	0.815225	1.46636	8.13122e-08	-0.651133
CGNL1	0.894523	0.0448922	8.24286e-08	0.849631
COLGALT1	0.680478	1.5467	8.24704e-08	-0.866224
LIPF	1.25657	0.0812471	8.2735e-08	1.17532
UQCRQ	1.28998	0.399883	8.28453e-08	0.890096
ATP5F1EP2	1.4012	0.308066	8.28929e-08	1.09313
PLSCR1	0.608691	1.67619	8.63357e-08	-1.0675
COX5A	1.26539	0.394049	8.71848e-08	0.871338
ATP4A	1.45611	0.0757968	8.73079e-08	1.38032
SDHA	1.28771	0.52844	9.0513e-08	0.759266
MAGOHB	0.826723	1.54797	9.39349e-08	-0.721249
PGM2L1	0.663202	1.46939	9.63767e-08	-0.806192
ATP5ME	1.44415	0.315355	1.04512e-07	1.12879
APOO	1.34036	0.437038	1.06416e-07	0.903324
STMN1	0.755376	1.59419	1.06983e-07	-0.83881
CISD1	1.22012	0.659102	1.08089e-07	0.561016
FHIT	1.302	0.36598	1.09104e-07	0.936024
SLC16A3	0.620797	1.46484	1.17314e-07	-0.844039
COX4I1	1.24992	0.431511	1.2479e-07	0.818407
MYO1B	0.814278	1.42611	1.26054e-07	-0.611833
GNAQ	1.17952	0.716143	1.27519e-07	0.463372
COQ6	1.20616	0.443183	1.29692e-07	0.76298
AKR7A3	1.46174	0.191289	1.31782e-07	1.27045
ALDH7A1	1.13442	0.614463	1.37703e-07	0.519954
MT-CO1	1.15895	0.281205	1.40868e-07	0.877746
CHCHD3	1.22019	0.623374	1.42245e-07	0.596812
CPSF3	0.802646	1.48293	1.48925e-07	-0.680282
NNT	1.35505	0.376342	1.50768e-07	0.978703
SLC25A11	1.20973	0.647406	1.50891e-07	0.562329
MFAP2	0.379288	1.70076	1.51536e-07	-1.32147
RAD21	0.856965	1.5473	1.52518e-07	-0.690332
ALDH4A1	1.34982	0.324317	1.52609e-07	1.02551
SLC25A12	1.1956	0.613046	1.53799e-07	0.582551
SCRN2	1.10696	0.693733	1.56532e-07	0.413229
NCSTN	0.732815	1.51287	1.59427e-07	-0.780053
BCKDHA	1.41718	0.231461	1.6004e-07	1.18572
CMC2	1.22544	0.254391	1.62255e-07	0.971049
TBL1XR1	0.789387	1.6098	1.62703e-07	-0.820418
TXNRD2	1.3639	0.382669	1.62942e-07	0.981232
FGD4	1.32002	0.393646	1.67172e-07	0.926374
AGPS	0.708274	1.65989	1.69133e-07	-0.951619
ARAP1	0.743584	1.4968	1.74637e-07	-0.753219
MLYCD	1.35751	0.41435	1.7932e-07	0.94316
MTX3	1.08611	0.217339	1.83563e-07	0.868769
TOP1	0.683531	1.87339	1.89359e-07	-1.18986
AUH	1.4494	0.193413	1.93706e-07	1.25599
IGFBP7	0.478019	1.72772	1.95674e-07	-1.2497
METTL7A	1.16706	0.359849	1.98575e-07	0.807206
MACROD1	1.1638	0.543768	2.04378e-07	0.620036
SPNS1	0.438753	1.36751	2.0729e-07	-0.92876
ALDH6A1	1.25743	0.256555	2.17324e-07	1.00088
RBM8A	0.851117	1.45773	2.24133e-07	-0.606613
ALAD	1.09751	0.576042	2.28774e-07	0.521465
S100A6	0.785487	1.30858	2.43328e-07	-0.523088
AHCYL1	1.27055	0.67643	2.44774e-07	0.594118
CLIC6	1.55388	0.129777	2.50698e-07	1.4241
GOT1	1.51926	0.354247	2.54663e-07	1.16502
ETFB	1.21752	0.585284	2.5573e-07	0.632233
NDUFS7	1.34575	0.376142	2.56816e-07	0.969611
HDHD2	1.20453	0.582808	2.57385e-07	0.621724
TRIP12	0.797939	1.53842	2.78023e-07	-0.740483
MAPRE3	1.20824	0.374659	2.80624e-07	0.833581
ECI1	1.25865	0.605619	2.83787e-07	0.653028
SPATS2L	0.732849	1.53841	2.85348e-07	-0.805561
ATP6AP1	0.680819	1.46661	2.85437e-07	-0.785792
RALY	0.835134	1.36915	2.86859e-07	-0.534017
NDUFB7	1.33949	0.453037	2.94919e-07	0.88645
SUCLG1	1.25193	0.490707	2.95835e-07	0.761227
PCNA	0.650347	1.80283	2.99104e-07	-1.15249
NSUN2	0.720348	1.64107	3.05877e-07	-0.920717
MAOA	1.2276	0.514256	3.12914e-07	0.713342
DTX3L	0.691738	1.75657	3.13246e-07	-1.06483
FHL2	0.781075	1.43777	3.15401e-07	-0.65669
OSBPL3	0.42174	1.55213	3.17497e-07	-1.13039
ACADSB	1.27694	0.423272	3.24326e-07	0.853665
LDHD	1.46456	0.18813	3.28684e-07	1.27643
CCNH	0.0734407	1.22053	3.28867e-07	-1.14709
NDUFA7	1.31976	0.273766	3.29651e-07	1.04599
ACSL4	0.799961	1.57227	3.31658e-07	-0.772312
ECHDC2	1.24568	0.134355	3.36885e-07	1.11133
OAS3	0.635288	1.76342	3.39018e-07	-1.12813
SMARCA5	0.822373	1.66047	3.47604e-07	-0.838098
PDK2	1.30136	0.528611	3.51778e-07	0.772751
ARHGEF37	1.22243	0.438295	3.73861e-07	0.784137
SUPT16H	0.791148	1.73357	3.74992e-07	-0.942424
RBM17	0.734892	1.59801	3.84945e-07	-0.863121
DDT	1.26741	0.516255	3.89007e-07	0.751151
GNAZ	1.01452	0.0940321	3.9718e-07	0.92049
TXLNA	0.779003	1.42199	4.04136e-07	-0.642986
PRPF6	0.842479	1.41497	4.09306e-07	-0.572489
PRDX5	1.27123	0.48354	4.34935e-07	0.787688
MTX1	1.19205	0.666077	4.37664e-07	0.525975
TPD52L1	1.1645	0.165712	4.44838e-07	0.998788
HAAO	1.18575	0.655473	4.4867e-07	0.530275
ATPAF2	1.34724	0.42196	4.52691e-07	0.925278
ACADM	1.30077	0.447014	4.54554e-07	0.853759
DCXR	1.33136	0.286249	4.63818e-07	1.04511
NXF1	0.828848	1.41412	4.77111e-07	-0.585273
GPT2	1.17088	0.130952	4.7905e-07	1.03992
CRAT	1.40559	0.458364	4.85684e-07	0.947223
PTPRJ	0.37309	1.38962	4.88594e-07	-1.01653
XRN2	0.806199	1.48891	4.94432e-07	-0.682712
AIFM1	1.33915	0.418229	4.98444e-07	0.920925
MTARC2	1.18038	0.339649	5.44678e-07	0.840735
DNAJC11	1.26103	0.648389	5.45909e-07	0.612643
TPM4	0.686775	1.47917	5.48384e-07	-0.792391
AASS	1.36004	0.357093	5.71154e-07	1.00295
GNAI1	1.22782	0.505047	5.73697e-07	0.722777
PES1	0.556959	1.57178	5.88969e-07	-1.01482
PARP14	0.495548	2.17635	6.01862e-07	-1.6808
AK3	1.29766	0.550494	6.05103e-07	0.747165
RRP9	0.562594	1.79739	6.13869e-07	-1.2348
COX7A2L	1.32113	0.454351	6.20184e-07	0.86678
AHCYL2	1.337	0.412367	6.32495e-07	0.924634
ACADVL	1.3162	0.508904	6.33389e-07	0.807292
CTR9	0.695564	1.57228	6.41221e-07	-0.876716
CAD	0.791663	1.47891	6.77151e-07	-0.687243
ADA	1.29303	0.221486	7.10688e-07	1.07154
OXSM	1.32576	0.424421	7.42924e-07	0.901341
CA9	1.26582	0.111233	7.53205e-07	1.15459
POLR2C	0.740071	1.46174	7.82997e-07	-0.721666
SPATA20	1.27777	0.402149	8.01307e-07	0.875623
DOCK6	0.791946	1.44616	8.11943e-07	-0.654218
MAN2C1	1.13991	0.657741	8.20604e-07	0.482167
HCFC1	0.865855	1.44482	8.2957e-07	-0.578969
RNF40	0.770416	1.42338	8.32088e-07	-0.652961
STAT2	0.672993	1.67659	8.45439e-07	-1.0036
PTPN12	0.648838	1.66294	8.62283e-07	-1.01411
SSRP1	0.734335	1.82291	8.74373e-07	-1.08857
NOP2	0.606713	1.68824	8.80464e-07	-1.08153
PPIL4	0.809939	1.47819	9.05657e-07	-0.668254
TMEM11	1.18907	0.669449	9.1249e-07	0.519626
CCNY	1.14115	0.674339	9.13978e-07	0.46681
THOC2	0.783593	1.50174	9.39446e-07	-0.718152
C6orf136	0.904093	0.100213	9.46158e-07	0.80388
LMNB1	0.873683	1.40087	9.54125e-07	-0.527191
MRPS36	1.37713	0.504763	9.58813e-07	0.872367
DHX36	0.824346	1.41366	9.61544e-07	-0.589317
OMA1	1.10229	0.255729	9.62015e-07	0.846563
CKM	1.11594	0.0279871	9.78227e-07	1.08796
SLC26A9	0.895962	0.0434409	9.93413e-07	0.852521
GLUL	1.38608	0.175804	1.01704e-06	1.21028
GLS	0.745051	1.41619	1.02722e-06	-0.671137
SERPINB8	0.569684	1.56985	1.05959e-06	-1.00017
SLC25A5	1.281	0.518816	1.06401e-06	0.762183
DDX52	0.310732	1.55593	1.06667e-06	-1.2452
SLC26A6	0.908077	0.0531221	1.10102e-06	0.854955
RAVER1	0.78782	1.46034	1.12865e-06	-0.672524
RCC2	0.73251	1.76774	1.13273e-06	-1.03523
IPO8	0.775579	1.52782	1.13352e-06	-0.752245
PPM1G	0.793307	1.51684	1.13774e-06	-0.723531
SMPDL3B	0.433702	1.51317	1.1849e-06	-1.07947
GPT	1.27884	0.20336	1.19639e-06	1.07548
KDM3B	0.75706	1.48947	1.19805e-06	-0.732405
LRRC8A	0.59552	1.31177	1.22254e-06	-0.716247
SUPT6H	0.788215	1.62213	1.2259e-06	-0.833914
ACSS1	1.33755	0.397443	1.23191e-06	0.940106
FAHD2A	1.21664	0.500914	1.2665e-06	0.715725
RFC4	0.31234	1.35724	1.27379e-06	-1.0449
ANP32E	0.839413	1.59857	1.27724e-06	-0.759159
AGL	1.11999	0.732739	1.28664e-06	0.387249
GPHN	1.15566	0.642615	1.29369e-06	0.513041
TMEM106B	0.69321	1.37199	1.30656e-06	-0.678781
TANGO2	1.29107	0.581104	1.31481e-06	0.709964
RAP1GAP2	1.22828	0.22622	1.34631e-06	1.00206
CKMT2	1.46662	0.251662	1.37208e-06	1.21495
CYCS	1.23452	0.593666	1.42115e-06	0.640854
TCIRG1	0.660411	1.79447	1.439e-06	-1.13406
ADAR	0.773433	1.58611	1.48708e-06	-0.812678
MCM7	0.474373	2.09637	1.51243e-06	-1.622
BAP18	0.709409	1.55359	1.56412e-06	-0.844183
WDR13	1.14972	0.714941	1.65838e-06	0.434782
COQ7	1.19305	0.470638	1.67066e-06	0.722413
COQ10B	1.40775	0.160224	1.68735e-06	1.24753
MCM3	0.634034	1.94817	1.69213e-06	-1.31413
L2HGDH	1.19525	0.545147	1.69829e-06	0.650104
GRHPR	1.15116	0.710572	1.73228e-06	0.440587
U2AF2	0.850065	1.40716	1.75357e-06	-0.557092
GPD1L	1.16651	0.592611	1.792e-06	0.573902
SNRPA1	0.810471	1.57525	1.79394e-06	-0.764781
ILKAP	0.801862	1.43994	1.79934e-06	-0.638078
TMOD2	0.814421	0.117307	1.81035e-06	0.697114
NUDT19	1.23298	0.479148	1.93691e-06	0.753835
PTPN1	0.8376	1.4877	1.93903e-06	-0.650098
DDX5	0.801395	1.48411	1.95365e-06	-0.682712
NIPSNAP3A	1.21924	0.630105	1.98638e-06	0.589134
KDELR1	0.779708	1.28496	2.00309e-06	-0.505249
MYO19	1.10271	0.0876622	2.01772e-06	1.01504
PGC	1.08529	0.143077	2.01826e-06	0.942218
HSD17B12	1.08382	0.624272	2.04867e-06	0.459544
SLC4A2	1.60917	0.106282	2.05346e-06	1.50288
TBC1D2B	0.691496	1.69938	2.17371e-06	-1.00788
WDR12	0.60379	1.78483	2.22759e-06	-1.18104
NRDC	0.786394	1.57921	2.24708e-06	-0.792818
COX17	1.14541	0.214328	2.25812e-06	0.931082
DMXL1	1.07469	0.481959	2.25866e-06	0.592729
MMUT	1.19875	0.629814	2.26501e-06	0.568937
PML	0.796874	1.52882	2.26907e-06	-0.731949
SRRT	0.856131	1.41924	2.30556e-06	-0.563107
MTFR1L	1.07033	0.486764	2.31427e-06	0.583568
MCM6	0.554924	2.01767	2.37756e-06	-1.46274
AFG1L	1.22546	0.136924	2.39034e-06	1.08853
MYH9	0.841548	1.48438	2.42708e-06	-0.642827
PRPF19	0.843654	1.47773	2.43367e-06	-0.634077
DCTN6	1.18021	0.783717	2.43914e-06	0.396496
ACAD10	1.42092	0.316057	2.4475e-06	1.10486
YTHDF3	0.852665	1.40615	2.45671e-06	-0.553488
CTNNBL1	0.741023	1.57342	2.46335e-06	-0.832394
COX20	1.16316	0.730981	2.47826e-06	0.432177
CPTP	1.16708	0.385832	2.5595e-06	0.781249
TRMT61A	0.297727	1.72214	2.66192e-06	-1.42441
SERPINB5	0.0115524	1.87211	2.67292e-06	-1.86056
IRF2BP2	0.796372	1.57156	2.6971e-06	-0.775193
HADHA	1.21973	0.675347	2.70447e-06	0.544388
PTPRE	0.562983	1.38393	2.7076e-06	-0.820949
MPP7	1.23997	0.533258	2.71112e-06	0.706708
CPE	0.856333	0.191683	2.79006e-06	0.66465
ABHD10	1.18746	0.671785	2.80368e-06	0.515674
TMEM41A	0.224153	1.40351	2.82187e-06	-1.17936
CSTF2	0.801602	1.46213	2.82675e-06	-0.660531
MT-CO3	1.44594	0.323927	2.83361e-06	1.12201
INTS2	0.23003	1.16607	2.84022e-06	-0.936044
MMP14	0.172456	1.47697	2.84565e-06	-1.30452
ALDH1A1	1.314	0.393146	2.87789e-06	0.92085
MT-ND1	1.17912	0.458399	2.92161e-06	0.720719
AQP4	0.883863	0.0280629	2.94382e-06	0.8558
EPHX1	1.11086	0.671446	2.97597e-06	0.439418
MTFP1	1.16299	0.225297	3.02167e-06	0.937697
SLC9A3	1.10194	0.155395	3.07285e-06	0.946546
HLA-A	0.816103	1.66588	3.09064e-06	-0.849775
LUC7L	0.769508	1.45016	3.11294e-06	-0.680653
MCCC1	1.346	0.431917	3.15706e-06	0.914085
BIN3	1.14751	0.704975	3.2e-06	0.442536
MCCC2	1.32889	0.499513	3.30909e-06	0.829374
GSTM2	1.20153	0.431842	3.32374e-06	0.769693
TRIM28	0.804503	1.43289	3.40592e-06	-0.62839
TP53BP1	0.81826	1.45077	3.4185e-06	-0.63251
PLOD1	0.541615	1.7129	3.47241e-06	-1.17128
TPD52L2	0.831908	1.33311	3.50599e-06	-0.501207
MCM4	0.557594	2.04124	3.51659e-06	-1.48364
ME2	1.18217	0.636213	3.54269e-06	0.545954
MPC1	1.47359	0.239938	3.57222e-06	1.23365
ADAM9	0.60885	1.49184	3.57606e-06	-0.882992
DMAC2L	1.22703	0.517699	3.58934e-06	0.709327
GLUD1	1.11909	0.714421	3.61624e-06	0.404665
CTH	1.05942	0.231056	3.61938e-06	0.828366
ARF6	1.14219	0.755111	3.63661e-06	0.387077
HINT2	1.21653	0.550151	3.73139e-06	0.666377
RDH13	1.33048	0.493489	3.73422e-06	0.836996
UBA5	1.12346	0.629117	3.82305e-06	0.494341
ARPC1B	0.851584	1.39801	3.88e-06	-0.546427
TIGAR	0.810464	1.4429	3.95053e-06	-0.632436
LEO1	0.632771	1.40114	3.98691e-06	-0.768364
OSTF1	0.852602	1.41391	4.0191e-06	-0.561311
POLD2	0.263509	1.69128	4.05584e-06	-1.42777
ACAD8	1.22817	0.505239	4.05622e-06	0.722934
IQGAP2	1.25286	0.501526	4.0601e-06	0.751329
EIF6	0.779831	1.57652	4.14942e-06	-0.79669
SMCHD1	0.800279	1.49943	4.17402e-06	-0.699147
JCHAIN	1.27494	0.361583	4.19722e-06	0.913359
SGPL1	0.777146	1.49868	4.23442e-06	-0.721531
PXMP2	1.11346	0.298406	4.29627e-06	0.815051
CTCF	0.853665	1.47263	4.33907e-06	-0.618961
TMLHE	1.19812	0.590177	4.35417e-06	0.607943
MYBBP1A	0.712243	1.49169	4.43802e-06	-0.779446
SPR	1.17431	0.673699	4.47393e-06	0.500608
MCEE	1.24194	0.452314	4.52892e-06	0.78963
RBBP5	0.731405	1.43666	4.54838e-06	-0.705253
FUBP1	0.866624	1.41585	4.57836e-06	-0.549228
STEAP3	1.16766	0.209947	4.9134e-06	0.95771
CA4	1.10885	0.160401	4.92934e-06	0.948447
SUMO1	0.848331	1.3593	4.96306e-06	-0.510968
NOSIP	0.388443	1.73779	4.98972e-06	-1.34935
ALG12	1.1212	0.565329	5.00084e-06	0.555875
SLC4A1AP	0.653927	1.3877	5.01815e-06	-0.733778
LRCH3	0.724042	1.47068	5.27899e-06	-0.746637
TBC1D2	0.401699	1.50216	5.32078e-06	-1.10046
GHITM	1.20003	0.640593	5.39065e-06	0.559433
ATP5MD	1.27575	0.574549	5.50824e-06	0.701202
FERMT1	0.516599	1.43884	5.55714e-06	-0.922238
MCM5	0.537186	1.91351	5.64724e-06	-1.37632
SLC44A2	1.15479	0.586182	5.66807e-06	0.568606
MCM2	0.485474	1.93624	5.91736e-06	-1.45076
PSME3	0.775948	1.61714	6.04139e-06	-0.841194
FAM50A	0.763402	1.60148	6.09308e-06	-0.838077
DDX41	0.627902	1.59265	6.12778e-06	-0.964744
RTF2	0.550056	1.6699	6.17911e-06	-1.11984
TGFB1	0.0412818	1.02517	6.26136e-06	-0.98389
MAU2	0.578403	1.40439	6.37779e-06	-0.825984
STX12	1.24402	0.55592	6.44546e-06	0.688098
CHP1	1.19042	0.618562	6.46352e-06	0.571853
NOC4L	0.359702	1.77086	6.51508e-06	-1.41116
PRPF4	0.795141	1.51224	6.53912e-06	-0.717096
DAGLB	0.37169	1.4035	6.54868e-06	-1.03181
DECR1	1.28637	0.536343	6.67164e-06	0.750032
BCS1L	1.19298	0.717689	6.67398e-06	0.47529
OGT	0.844171	1.42375	6.9593e-06	-0.579582
ZPR1	0.810197	1.36784	7.06605e-06	-0.557644
RAP1GAP	1.3823	0.208492	7.11106e-06	1.17381
GALNT2	0.824399	1.30389	7.25323e-06	-0.479489
NBN	0.689285	1.60064	7.36706e-06	-0.911351
HLA-B	0.746644	1.68746	7.75323e-06	-0.940817
GSTA4	0.699527	0.0497166	7.83308e-06	0.649811
FBP2	1.05907	0.214366	7.96624e-06	0.844707
COX7B	1.14215	0.232294	8.15165e-06	0.90986
PXDN	0.654707	1.62641	8.19946e-06	-0.971704
NFKB2	0.789456	1.76652	8.22453e-06	-0.977064
GCDH	1.10714	0.586177	8.29236e-06	0.520963
ECHDC3	1.17491	0.153543	8.3432e-06	1.02136
IDH3G	1.16789	0.774668	8.4461e-06	0.393218
EMG1	0.634554	1.59839	8.63899e-06	-0.963837
PLEC	0.845224	1.2444	8.64362e-06	-0.399179
GID8	0.872787	1.46973	8.69427e-06	-0.596944
RNASE4	1.35996	0.34174	8.69664e-06	1.01822
CLTB	1.18831	0.748625	8.77682e-06	0.43969
TMEM176B	0.314463	1.58339	8.94278e-06	-1.26893
GTPBP4	0.679659	1.65819	9.01096e-06	-0.978527
BCL2L13	1.14365	0.731565	9.08638e-06	0.412088
LUZP1	0.488473	1.70371	9.14915e-06	-1.21523
EIF2AK2	0.811501	1.36346	9.15492e-06	-0.551963
SFXN3	0.764951	1.33796	9.23678e-06	-0.573005
SRPK1	0.680118	1.51613	9.24394e-06	-0.836009
LETMD1	1.21192	0.525736	9.32186e-06	0.686179
ITGAX	0.252479	2.08229	9.37e-06	-1.82981
FUS	0.777079	1.5454	9.44764e-06	-0.768323
RPF2	0.534705	1.69005	9.68243e-06	-1.15534
TMEM126A	1.16691	0.613545	9.79796e-06	0.553367
RNF213	0.768516	1.61843	9.93899e-06	-0.849913
ISG15	0.58884	1.94419	9.96483e-06	-1.35535
SRSF11	0.789022	1.34287	1.01403e-05	-0.553846
NIP7	0.434714	1.7421	1.04225e-05	-1.30739
COA3	1.27584	0.573689	1.04374e-05	0.702153
POFUT1	0.79313	1.37451	1.05814e-05	-0.581377
HAGH	1.16716	0.671293	1.06419e-05	0.495871
ERO1B	0.951645	0.110456	1.07777e-05	0.84119
ACOT7	0.773143	1.55775	1.0914e-05	-0.784603
SLC30A1	0.450013	1.40684	1.09266e-05	-0.956826
PI4K2A	0.694123	1.69551	1.1132e-05	-1.00139
PUM1	0.711929	1.57251	1.13826e-05	-0.860581
PC	1.22194	0.413845	1.17702e-05	0.808092
IPO4	0.666068	1.71517	1.19477e-05	-1.0491
STAU1	0.789695	1.52163	1.20091e-05	-0.73193
EZR	1.29534	0.592382	1.20764e-05	0.702962
CBR1	1.18117	0.653515	1.21405e-05	0.527654
TRMT6	0.182497	1.33096	1.22656e-05	-1.14846
EFEMP1	0.551222	1.48716	1.24662e-05	-0.935937
ADH1B	1.14769	0.38371	1.25237e-05	0.763982
POR	0.842817	1.34174	1.26283e-05	-0.498921
IMPDH2	0.836835	1.4307	1.2748e-05	-0.593864
MPP6	1.10791	0.36442	1.31189e-05	0.743485
VSIG1	1.26384	0.251413	1.31533e-05	1.01243
OGFR	0.716913	1.67748	1.31861e-05	-0.960567
PUM3	0.462333	1.92017	1.34681e-05	-1.45784
NADK2	1.22328	0.601431	1.36425e-05	0.621852
EPN3	1.08108	0.290817	1.36547e-05	0.790267
ATP5IF1	1.2301	0.582737	1.37292e-05	0.647362
TIMP1	0.330241	1.20166	1.39167e-05	-0.871423
PALM3	1.20277	0.249797	1.40071e-05	0.952975
NAT10	0.710585	1.69597	1.42178e-05	-0.985385
LETM1	1.26776	0.568854	1.43144e-05	0.698903
BRD4	0.557057	1.43049	1.45558e-05	-0.873433
PDK3	1.25359	0.755313	1.4594e-05	0.498273
PLAT	1.12315	0.240962	1.46006e-05	0.882184
ARHGEF2	0.853927	1.3655	1.46259e-05	-0.511577
SYTL1	1.21029	0.481535	1.477e-05	0.728757
SLC12A4	0.731331	1.44576	1.47888e-05	-0.71443
SIRT5	1.274	0.523897	1.49691e-05	0.750101
USP39	0.863818	1.44811	1.5105e-05	-0.584292
NRM	0.743772	1.60488	1.52188e-05	-0.861111
COQ8A	1.22755	0.565134	1.52604e-05	0.662419
COQ5	1.19268	0.622182	1.52818e-05	0.570498
PLVAP	1.28824	0.613411	1.55027e-05	0.674826
MCFD2	1.10546	0.466418	1.55869e-05	0.639043
LONP1	1.13676	0.665483	1.56291e-05	0.471273
CDC27	0.61708	1.40729	1.5924e-05	-0.790206
FN1	0.389972	1.43323	1.59653e-05	-1.04326
GDPGP1	0.426273	1.87603	1.59744e-05	-1.44976
CWF19L1	0.626689	1.62167	1.60813e-05	-0.994982
SMN1	0.271562	1.25221	1.634e-05	-0.980648
FRMD8	0.623174	1.42279	1.64931e-05	-0.799619
PALM2	0.115567	1.14042	1.68876e-05	-1.02485
SERPINH1	0.448022	1.84877	1.72607e-05	-1.40075
FCGR2A	0.315269	1.28597	1.74187e-05	-0.970702
DDX18	0.744159	1.53647	1.75802e-05	-0.792311
ATPAF1	1.29217	0.496112	1.75872e-05	0.796054
ZFR	0.823764	1.52749	1.76941e-05	-0.70373
SEC23A	0.845041	1.33789	1.78797e-05	-0.492844
CHGA	1.54007	0.191549	1.82536e-05	1.34852
GSTZ1	1.14518	0.508099	1.84028e-05	0.637077
PRDX2	1.1237	0.657839	1.84707e-05	0.465866
PPWD1	0.806715	1.47454	1.89098e-05	-0.667826
PRPF3	0.826532	1.42391	1.92235e-05	-0.597378
HMGCL	1.19124	0.60798	1.94373e-05	0.583258
CBR4	1.16955	0.546762	1.96371e-05	0.622789
CNN2	0.726158	1.42166	1.96728e-05	-0.6955
BDH1	1.2616	0.503716	1.97432e-05	0.757884
PDK1	1.6441	0.398926	1.987e-05	1.24517
SAP18	0.861999	1.4432	1.99293e-05	-0.5812
NUP153	0.745693	1.51925	1.99602e-05	-0.77356
GCSH	1.16726	0.43605	2.01583e-05	0.731207
ARHGAP27	0.508876	1.48742	2.02097e-05	-0.978549
TXNDC17	1.15515	0.668717	2.04679e-05	0.486437
POLR2G	0.56048	1.37121	2.05132e-05	-0.810735
FOXK1	0.545982	1.65606	2.12475e-05	-1.11007
CALHM5	0.418846	1.77191	2.12553e-05	-1.35307
MT-CYB	0.923575	0.191373	2.12651e-05	0.732202
NCBP1	0.867685	1.46786	2.14767e-05	-0.600174
IL18	0.569092	1.59508	2.14774e-05	-1.02599
GRWD1	0.737796	1.44848	2.16112e-05	-0.710683
TIMM29	1.06258	0.547138	2.16617e-05	0.515445
DIS3	0.79626	1.55202	2.17774e-05	-0.755758
NID2	0.555085	1.72208	2.17837e-05	-1.167
FABP3	1.10518	0.374678	2.17991e-05	0.730504
TACSTD2	0.0805444	1.61635	2.24977e-05	-1.5358
FUNDC2	1.12443	0.626825	2.27324e-05	0.497606
RAE1	0.830386	1.42482	2.30039e-05	-0.594438
FKBP11	1.13187	0.343904	2.3037e-05	0.787971
EXOSC7	0.785857	1.3543	2.3082e-05	-0.568444
METTL7B	0.188176	1.45878	2.3107e-05	-1.27061
AK2	1.19486	0.669619	2.31743e-05	0.525238
CRYL1	1.18902	0.681003	2.32923e-05	0.508017
FEN1	0.68778	1.66859	2.36951e-05	-0.98081
UBFD1	0.686516	1.46043	2.40934e-05	-0.773916
STAG2	0.726099	1.69915	2.43421e-05	-0.973049
ORC5	0.177966	1.36561	2.46401e-05	-1.18765
CASP8	0.813661	1.42448	2.49236e-05	-0.610819
SEC14L2	0.565072	1.45567	2.53853e-05	-0.890597
SAMHD1	0.87534	1.39061	2.57024e-05	-0.515273
FBLN5	0.746264	1.31055	2.57577e-05	-0.564284
WBP11	0.643692	1.52046	2.57823e-05	-0.876771
INTS14	0.71031	1.3741	2.62092e-05	-0.663787
HIBADH	1.23793	0.624589	2.63511e-05	0.613343
DDX50	0.50462	1.87711	2.64724e-05	-1.37249
PPIF	1.21454	0.491539	2.66815e-05	0.723004
HDGF	0.882729	1.45431	2.67231e-05	-0.571582
THOC6	0.670704	1.44952	2.68109e-05	-0.778817
DPF2	0.570734	1.51145	2.69877e-05	-0.940719
THOC5	0.728886	1.3902	2.7156e-05	-0.661314
NUP188	0.801494	1.4434	2.75404e-05	-0.641909
MMAB	1.23448	0.70629	2.81586e-05	0.528192
RPS6KA4	0.714525	1.33644	2.82018e-05	-0.621915
VCPIP1	0.803345	1.42062	2.84052e-05	-0.617278
MTA1	0.599711	1.3278	2.87065e-05	-0.72809
THAP4	1.07244	0.294706	2.88995e-05	0.77773
SCO1	1.19569	0.644499	2.93546e-05	0.551189
ATP1B3	0.834664	1.41029	2.96484e-05	-0.575627
POLD1	0.181533	1.69728	2.96621e-05	-1.51575
NBEAL1	1.15706	0.552822	2.98906e-05	0.604241
HMGB2	0.705573	1.43192	3.02874e-05	-0.726347
PAK1IP1	0.713574	1.56672	3.11729e-05	-0.853144
CRELD2	1.10676	0.433769	3.11873e-05	0.672989
ESF1	0.0605053	0.957711	3.1404e-05	-0.897206
LXN	0.619889	1.47634	3.25985e-05	-0.856452
TIMM13	1.15248	0.717569	3.26833e-05	0.434915
MRTO4	0.827036	1.48461	3.2691e-05	-0.657572
KIFBP	0.836562	1.54791	3.30152e-05	-0.711346
TRIP10	0.804429	1.45014	3.32529e-05	-0.645708
INTS7	0.664975	1.52095	3.34114e-05	-0.855979
RIPOR1	0.0338957	0.75426	3.34147e-05	-0.720364
IFIT2	0.253535	2.59731	3.41189e-05	-2.34378
MDH2	1.14744	0.743901	3.4248e-05	0.403543
PABPC4	1.14121	0.652334	3.45739e-05	0.488873
PLCG1	0.783649	1.57658	3.49262e-05	-0.792931
PPA1	0.843614	1.49524	3.57106e-05	-0.651621
RAD1	0.0492173	0.814225	3.59022e-05	-0.765008
DUSP23	0.795421	1.46051	3.60632e-05	-0.66509
TP53I11	0.757186	1.60114	3.61287e-05	-0.843951
CDK11B	0.834714	1.46141	3.67811e-05	-0.626695
ZNF622	0.738768	1.3751	3.68727e-05	-0.636333
CSTF1	0.753201	1.61066	3.72361e-05	-0.857458
INTS13	0.525686	1.62577	3.75734e-05	-1.10009
BOP1	0.451398	1.89982	3.81348e-05	-1.44842
PTS	0.947581	0.184885	3.99032e-05	0.762696
NCAM1	1.45511	0.126897	4.03535e-05	1.32822
CDK7	0.0950016	0.940872	4.03641e-05	-0.84587
IMP3	0.387818	1.52444	4.05659e-05	-1.13662
CYBC1	0.856261	1.35829	4.0581e-05	-0.502025
PRRC2A	0.586716	1.46611	4.12316e-05	-0.879397
CDK2	0.598405	1.92774	4.16268e-05	-1.32934
TIA1	0.656452	1.52461	4.17072e-05	-0.868155
HECTD1	0.755683	1.39983	4.17846e-05	-0.644144
TXN2	1.23102	0.654773	4.19723e-05	0.576246
POLR2E	0.724928	1.34353	4.23473e-05	-0.618604
TRPV2	0.613511	1.39178	4.31345e-05	-0.77827
RFC3	0.724703	1.56597	4.40187e-05	-0.841265
TMEM65	0.491105	1.58593	4.45317e-05	-1.09482
PAF1	0.432421	1.56207	4.45717e-05	-1.12965
RECQL	0.854537	1.39611	4.48908e-05	-0.541571
IGHA1	1.15938	0.476651	4.49383e-05	0.682728
IFIT3	0.507174	2.17348	4.49674e-05	-1.6663
AMDHD2	0.771384	1.51489	4.50789e-05	-0.74351
ACTN3	1.01757	0.14168	4.56115e-05	0.875892
MMP24OS	0.987221	0.147011	4.56857e-05	0.84021
SAMD9	0.647223	1.81385	4.57409e-05	-1.16662
SGF29	0.245063	1.16609	4.58626e-05	-0.921024
DHX16	0.781342	1.62909	4.73934e-05	-0.847746
CSTF3	0.807058	1.43853	4.74667e-05	-0.631469
SDCBP	0.730992	1.47407	4.78789e-05	-0.743076
GUSB	0.809123	1.50782	4.79087e-05	-0.698698
COX7A2	1.20277	0.381363	4.80194e-05	0.821407
HSCB	1.39833	0.417919	4.87794e-05	0.980413
SLC35F6	0.225782	0.967442	4.89656e-05	-0.74166
BYSL	0.336637	1.4346	4.91346e-05	-1.09797
ZNFX1	0.282106	1.31794	5.01724e-05	-1.03583
ECH1	1.18827	0.734265	5.05694e-05	0.454007
TIMM8A	1.16564	0.680432	5.09404e-05	0.485209
MORF4L1	0.388473	1.40953	5.15595e-05	-1.02106
ZFP36L2	0.482383	1.33585	5.29035e-05	-0.853469
RNMT	0.741253	1.50818	5.31565e-05	-0.766931
GTF2F2	0.767327	1.56521	5.34778e-05	-0.797882
COMTD1	1.11381	0.47968	5.38124e-05	0.634125
RNASE2	1.21855	0.260113	5.41335e-05	0.958438
MYO1E	0.870239	1.27449	5.49015e-05	-0.404254
GMPR	1.16129	0.573184	5.52589e-05	0.588103
NASP	0.717363	1.76591	5.53334e-05	-1.04855
MYH14	0.661626	1.81544	5.54425e-05	-1.15381
SFXN5	0.954298	0.337046	5.62113e-05	0.617252
SLC15A3	0.0430502	0.955048	5.65496e-05	-0.911998
LTBP2	0.183136	2.33219	5.69189e-05	-2.14905
TLR2	0.115864	0.794849	5.70946e-05	-0.678985
NAMPT	0.842664	1.50862	5.74629e-05	-0.665959
ORC4	0.358449	1.44409	5.77715e-05	-1.08564
PATL1	0.410395	1.6662	5.78859e-05	-1.2558
SULT1B1	1.33244	0.325466	5.79917e-05	1.00697
VAV2	0.589451	2.01578	5.79949e-05	-1.42632
MED27	0.215144	1.26464	5.89365e-05	-1.0495
PIGN	0.991684	0.133732	5.89471e-05	0.857952
ACSS2	1.17656	0.745224	5.90633e-05	0.431337
UTP15	0.695659	1.59973	5.91226e-05	-0.904072
OPA1	1.16642	0.78287	5.96598e-05	0.383552
DDX27	0.442993	1.94053	5.96883e-05	-1.49754
RNASEH2A	0.547883	1.5719	6.04133e-05	-1.02402
EXOSC1	0.691974	1.42523	6.07401e-05	-0.733254
RABEP1	1.11267	0.732248	6.09593e-05	0.38042
VIL1	0.20797	2.68711	6.19434e-05	-2.47914
XAB2	0.774608	1.58726	6.23528e-05	-0.812651
MYOF	0.750807	1.40187	6.25434e-05	-0.651067
CLPP	1.17184	0.720778	6.46526e-05	0.451062
ZADH2	1.15941	0.651553	6.57201e-05	0.507855
PEX16	0.207523	1.32921	6.64481e-05	-1.12168
KCNQ1	1.15411	0.395977	6.68361e-05	0.758136
CRTAP	0.264084	1.96532	6.71312e-05	-1.70124
XRCC4	0.660127	1.50234	6.72484e-05	-0.842217
DPY19L1	0.784757	1.24226	6.8354e-05	-0.457498
FILIP1L	0.624607	1.93045	6.91794e-05	-1.30585
MTHFD1L	0.601938	1.51576	6.92164e-05	-0.913819
SH3PXD2B	0.582037	1.72201	7.01361e-05	-1.13997
PITPNC1	1.08799	0.416974	7.10734e-05	0.671016
HAT1	0.761562	1.52158	7.18027e-05	-0.760017
CYB5A	1.16632	0.602684	7.21871e-05	0.563632
TINAGL1	0.73865	1.62929	7.22085e-05	-0.890638
AKR1C1	1.27588	0.456687	7.31725e-05	0.819198
ACSL1	1.0854	0.543731	7.35765e-05	0.541674
NMI	0.833384	1.48601	7.39232e-05	-0.652621
MACC1	0.266998	0.97182	7.52486e-05	-0.704822
ASAP1	0.590042	1.49746	7.54773e-05	-0.907416
HADHB	1.1651	0.708314	7.5697e-05	0.456789
WDR37	1.13068	0.7274	7.5745e-05	0.403277
HS2ST1	0.720246	1.35779	7.71706e-05	-0.637545
ADAP1	0.112133	1.48596	7.73174e-05	-1.37382
GNPAT	0.610377	1.89712	7.77468e-05	-1.28674
PHYHD1	1.08685	0.496971	7.89984e-05	0.589881
RETREG2	0.242674	1.02134	8.01963e-05	-0.778665
MAIP1	1.18427	0.685277	8.04238e-05	0.498994
CPOX	0.824439	1.55025	8.29585e-05	-0.725811
EPCAM	0.463023	2.16055	8.31149e-05	-1.69753
RXRB	0.77437	1.57194	8.31703e-05	-0.797574
DTNB	0.881978	0.221343	8.32951e-05	0.660636
TMEM256	1.06233	0.416152	8.39875e-05	0.646179
PTER	1.15485	0.610684	8.42742e-05	0.544166
PNN	0.838477	1.40672	8.47487e-05	-0.568248
PWP2	0.581877	1.71336	8.65767e-05	-1.13148
CAPG	0.818854	1.53118	8.67013e-05	-0.712326
WAPL	0.464883	2.2189	8.71307e-05	-1.75402
RFTN1	0.724301	1.71112	8.71646e-05	-0.986814
HSD17B11	0.788605	1.47632	8.77149e-05	-0.687715
GK	0.717567	1.78319	8.82827e-05	-1.06562
UFSP2	1.09595	0.708688	8.93018e-05	0.387258
CYBB	0.720782	1.67333	9.02038e-05	-0.952549
PSMB9	0.865562	1.55558	9.08642e-05	-0.690013
FYCO1	1.14298	0.726027	9.09529e-05	0.416949
RSL1D1	0.792072	1.65702	9.16189e-05	-0.864943
LARP7	0.80304	1.45119	9.17906e-05	-0.648145
RTN4IP1	1.1439	0.431405	9.27411e-05	0.712496
P2RX4	0.555691	1.30934	9.30179e-05	-0.753649
MED15	0.291335	1.07753	9.30645e-05	-0.786197
SLC2A4	1.21601	0.220307	9.3139e-05	0.995706
ACTR5	0.406994	1.20905	9.4449e-05	-0.802056
RABL6	1.15325	0.697531	9.5482e-05	0.455718
NSUN5	0.424513	1.6194	9.56104e-05	-1.19489
OAS2	0.690577	1.5536	9.57461e-05	-0.863026
TTC9C	0.74646	1.50524	9.69222e-05	-0.758781
BAZ1B	0.682484	1.67849	9.72454e-05	-0.996009
CTSZ	0.82441	1.60853	9.77921e-05	-0.784116
SPG7	1.26614	0.524916	0.000100524	0.741224
HLA-C	0.851742	1.44509	0.000101736	-0.593347
STAT1	0.66862	1.83929	0.000102611	-1.17067
ARMC6	0.580722	1.28919	0.000102967	-0.708468
SF3B4	0.801781	1.48741	0.000105337	-0.68563
NUBPL	1.1546	0.502989	0.000106842	0.651615
NTMT1	0.818963	1.46983	0.000107978	-0.65087
G3BP1	0.813144	1.38332	0.000108533	-0.570179
TSC22D2	1.18374	0.480737	0.000110096	0.703002
VWA8	1.24956	0.593408	0.000110363	0.656155
OSBPL8	0.829629	1.23793	0.000111247	-0.408304
BRIX1	0.691437	1.82077	0.000111526	-1.12933
EDC3	0.589835	1.28387	0.000112484	-0.694032
HDAC3	0.360794	1.17572	0.000113508	-0.814928
SLC25A20	1.19468	0.680506	0.000114416	0.514171
SELENOO	1.18424	0.426867	0.000115279	0.757372
PBLD	1.13616	0.39225	0.00011581	0.743907
IFIT1	0.507058	2.25374	0.000115968	-1.74668
ATAD3B	1.1618	0.43664	0.000116742	0.725156
POLR1C	0.747211	1.6349	0.000117459	-0.887689
RNF113A	0.342076	1.22482	0.000117992	-0.882742
FKBP9	0.649958	1.83759	0.000118076	-1.18763
PTDSS1	0.797243	1.33683	0.000118474	-0.539585
TRRAP	0.743989	1.64259	0.000118714	-0.898604
LMTK2	0.0959503	0.978671	0.000118772	-0.88272
INTS11	0.533465	1.3142	0.00011936	-0.780733
FMR1	0.757357	1.37404	0.00012104	-0.616686
FAS	0.544688	1.27316	0.000121725	-0.728473
POLR1D	0.613212	1.74006	0.000121859	-1.12685
PARG	0.114651	0.802688	0.000123449	-0.688036
CHCHD4	1.17513	0.478641	0.000123856	0.696491
BUD23	0.168056	1.31251	0.000124783	-1.14446
PARS2	1.17517	0.516927	0.000125487	0.658239
IFI44	0.0832592	1.46753	0.000125543	-1.38427
UXT	0.342308	1.0243	0.000127792	-0.681992
ADSS1	1.13001	0.29597	0.000127886	0.834036
ARHGAP18	1.12396	0.689867	0.000128293	0.434093
SNX8	0.551302	1.68112	0.000130451	-1.12982
HTRA1	0.221797	0.717352	0.000130784	-0.495554
CPNE2	0.709055	1.63123	0.000131554	-0.922179
GPX8	0.126747	1.37768	0.000134367	-1.25093
RAB3D	1.10926	0.454991	0.000135746	0.654272
CMTR1	0.717512	1.63623	0.000137685	-0.918713
PARP12	0.732965	1.42835	0.000137976	-0.695389
ITGB5	0.677894	1.45002	0.000139815	-0.772123
DOCK9	0.704421	1.53478	0.00014004	-0.830359
RING1	0.817049	1.47937	0.000140203	-0.662325
FIS1	1.12261	0.752688	0.000141197	0.369921
NUDCD1	0.764913	1.66002	0.000143185	-0.89511
COL4A1	0.659727	1.71036	0.000143247	-1.05063
WDR18	0.774332	1.41458	0.000143657	-0.640251
TACO1	1.25793	0.721477	0.000147868	0.536452
COL4A2	0.625999	1.84468	0.000150365	-1.21868
BTD	1.08575	0.662125	0.000150929	0.423628
PPP1R18	0.716371	1.57386	0.000151123	-0.857488
AFG3L2	1.22466	0.687155	0.000151375	0.537506
CIAO2B	0.821076	1.28164	0.000151671	-0.460559
LRCH4	0.728069	1.32965	0.000154577	-0.601581
CTSS	0.81706	1.57119	0.00015603	-0.754131
NCF2	0.538322	1.83316	0.000156124	-1.29484
QKI	0.85525	1.48264	0.000156773	-0.627394
HSP90AB1	0.811577	1.56	0.000156913	-0.748418
RFC5	0.631912	1.72769	0.000156964	-1.09578
XPO6	0.477626	1.28132	0.000159626	-0.803691
NCBP2AS2	0.397486	1.62067	0.000161812	-1.22319
TOE1	0.303313	1.19545	0.000163458	-0.892138
PDLIM1	0.84866	1.38182	0.000163487	-0.533156
AQR	0.736376	1.54869	0.000167122	-0.812312
SLC25A42	0.65624	0.0462434	0.000167461	0.609997
TMEM62	0.514628	1.49884	0.000168069	-0.984216
ANXA1	0.758987	1.40714	0.000170657	-0.64815
HIP1	0.881892	1.4846	0.000171008	-0.60271
TYMP	0.676735	1.87095	0.000178316	-1.19422
CMC1	1.08342	0.385436	0.000182003	0.697988
TASOR	0.559975	1.30211	0.00018593	-0.742139
EXOSC2	0.783805	1.31424	0.000190293	-0.53043
SLFN5	0.869125	1.43815	0.00019031	-0.569026
TMF1	0.719232	1.34003	0.00019229	-0.6208
FNBP4	0.245288	1.00368	0.000196465	-0.758395
IKBIP	0.566483	1.60641	0.000196813	-1.03993
PLBD1	0.588675	2.09515	0.000196882	-1.50647
NDUFAF2	1.03548	0.573559	0.000197452	0.461921
PDCD11	0.482105	1.65655	0.000200603	-1.17445
YTHDC1	0.66955	1.29252	0.000201879	-0.622971
BOLA3	1.11994	0.467621	0.000204076	0.652319
ITM2B	0.746559	1.31967	0.000208063	-0.573107
EPS8	0.700123	1.28125	0.000208288	-0.581132
B4GALNT3	0.968867	0.221575	0.000209014	0.747292
TLK1	0.383004	1.16568	0.000211289	-0.782679
MX1	0.539991	1.959	0.000211497	-1.41901
EXOSC10	0.771969	1.2932	0.00021162	-0.52123
PUS1	0.618905	1.82002	0.000213405	-1.20112
DCTPP1	0.68584	1.83957	0.000213927	-1.15373
HDHD5	1.13454	0.742192	0.000214392	0.392344
LMCD1	0.783369	1.40769	0.000215126	-0.624321
MICALL2	0.706642	1.35707	0.000222286	-0.650425
TRIM2	1.10786	0.593313	0.000222548	0.514545
LAMB3	0.201894	2.46427	0.000222645	-2.26238
DDX58	0.840812	1.39919	0.000223222	-0.558377
S100A16	0.805446	1.3027	0.000223407	-0.497258
RNASEH2B	0.568541	1.32622	0.000224679	-0.757682
PYCARD	0.905391	1.48693	0.00022562	-0.581539
ARRB2	0.773788	1.54678	0.00022602	-0.77299
IFI35	0.820665	1.55439	0.000226881	-0.733729
NCOA5	0.750687	1.4895	0.000227161	-0.738813
ITPK1	0.424357	1.61715	0.000228855	-1.19279
DNMT1	0.417228	2.16548	0.000230212	-1.74825
CD276	0.581955	1.47387	0.000230694	-0.891912
GLA	0.851244	1.52131	0.000230703	-0.670062
NIPBL	0.736506	1.46917	0.000233152	-0.732666
KPNA2	0.147827	1.98342	0.000234482	-1.83559
RAB31	0.705785	1.67233	0.000234483	-0.966545
TBC1D17	1.18161	0.716	0.00023479	0.465608
BCL2L1	0.446378	1.48255	0.000238077	-1.03618
RANBP9	0.5094	1.26735	0.000241217	-0.757953
DDX21	0.552124	2.19511	0.000241261	-1.64299
SAMD4B	0.473394	1.37411	0.000246873	-0.900719
CHID1	1.08129	0.634225	0.000252719	0.447061
WDR4	0.315228	1.78625	0.000253208	-1.47102
P4HA1	0.674452	1.28115	0.000255554	-0.606695
RELL1	1.23384	0.351137	0.000256828	0.882705
ITGA2	0.762939	1.49354	0.000258387	-0.730603
POLR2D	0.512254	1.2931	0.00025897	-0.780847
INTS1	0.797226	1.38917	0.000260022	-0.591947
NT5C2	0.904887	1.45385	0.00026407	-0.548965
ALDH5A1	1.2355	0.625127	0.000265306	0.610377
DNAAF5	0.875503	1.43779	0.000265545	-0.562288
ADH1C	1.23994	0.486801	0.000265875	0.753141
CTSB	0.702523	1.75732	0.000266064	-1.0548
CYP27A1	0.508748	1.79701	0.000267074	-1.28826
SMC5	0.151898	0.935638	0.000269168	-0.78374
GHRL	0.677342	0.0334081	0.000270108	0.643934
AGRN	0.726734	1.59078	0.000270227	-0.864043
DAPK3	0.8165	1.49245	0.000270372	-0.675955
TFIP11	0.780157	1.37054	0.000270916	-0.590381
TTC38	1.09833	0.672043	0.000272143	0.426291
CORO7	0.863781	1.39438	0.000274094	-0.530594
CD55	0.263078	1.84785	0.000275992	-1.58477
THY1	0.634237	1.50407	0.000276265	-0.869834
MSTO1	0.274911	1.08982	0.0002771	-0.814909
FAM107B	1.27394	0.606451	0.000278387	0.667487
PPFIBP2	1.14719	0.628776	0.000281499	0.518413
TOMM34	0.752892	1.62357	0.000285013	-0.870682
ITGB2	0.708221	1.79711	0.000287473	-1.08889
CBFB	0.630477	1.43569	0.000287577	-0.805216
IRF3	0.793152	1.48811	0.000287714	-0.694963
LYPLA1	1.20309	0.796962	0.00028882	0.406131
EEF1A2	1.1496	0.281233	0.000290617	0.868365
ARSD	0.846601	0.219334	0.000294813	0.627267
RCC1	0.776835	1.63377	0.000296581	-0.856932
GRPEL1	1.20193	0.722347	0.000298819	0.479582
GSR	1.11985	0.748326	0.000299576	0.371524
MTRF1L	0.849809	0.194964	0.00030067	0.654845
FOLR2	1.19936	0.663473	0.000302844	0.535887
PDCD4	1.17119	0.692478	0.000305361	0.47871
GTF3C1	0.720742	1.60714	0.000306021	-0.886398
KCNAB2	0.769715	1.48186	0.000314665	-0.712146
KLK11	0.871802	0.154446	0.00031478	0.717357
PLCB3	0.810487	1.40492	0.000315251	-0.594433
BUD31	0.68644	1.62968	0.000315255	-0.94324
GNG10	0.809061	1.5334	0.00031737	-0.724336
CYHR1	0.0622335	0.799777	0.000319957	-0.737543
PTGR2	1.14692	0.650696	0.000321868	0.496223
RIPK2	0.184847	1.35797	0.000327718	-1.17312
AHR	0.50358	1.18791	0.000328519	-0.684328
FASTKD5	0.65286	1.45829	0.000339518	-0.805431
COL1A2	0.204947	1.05823	0.000340812	-0.853283
OTUD4	0.467899	1.17451	0.000342176	-0.706613
STK4	0.853793	1.42143	0.000345526	-0.567635
HUS1	0.190866	0.995232	0.000347937	-0.804366
SPCS2	1.07887	0.644771	0.000350658	0.434101
CYTH3	0.610047	1.29875	0.000354377	-0.688698
SHFL	0.81169	1.44244	0.000354486	-0.630753
AGTRAP	0.736089	1.41321	0.00036087	-0.677123
LYAR	0.692953	1.66865	0.000361016	-0.975702
DEPTOR	1.20461	0.603431	0.000361766	0.601177
PDGFRB	0.593397	1.72727	0.000362934	-1.13388
NNMT	0.3851	1.99682	0.000364617	-1.61172
GSTM3	1.2333	0.604598	0.000366951	0.628699
ATAD1	1.1351	0.759746	0.00036804	0.375354
GALT	1.16714	0.756697	0.000370404	0.41044
NPM3	0.512921	1.75652	0.000375365	-1.2436
C5orf22	0.402032	1.42651	0.000375378	-1.02448
FCGR3A	0.369447	1.35877	0.000375836	-0.989321
CD36	1.26176	0.317762	0.000376603	0.944001
ZMYND8	0.598203	1.37439	0.00037793	-0.776185
GFER	1.17774	0.657317	0.000381289	0.520424
SUPT4H1	0.602553	1.40911	0.000383687	-0.806556
EMILIN1	0.798467	1.30283	0.000386877	-0.504365
UTP4	0.440232	1.5017	0.000389977	-1.06147
ARFGEF3	0.798865	0.339415	0.000394445	0.45945
COASY	1.13368	0.761512	0.000395727	0.372172
DR1	0.252543	1.02302	0.000401739	-0.770482
NOL6	0.546687	1.59493	0.000404692	-1.04824
GPRC5A	0.00733953	0.803543	0.000406314	-0.796204
THOC1	0.626621	1.51965	0.000414611	-0.893025
TIMM8B	1.09959	0.669831	0.000414752	0.429758
ALOX5AP	0.756564	1.45875	0.000421858	-0.702186
IFI16	0.823343	1.45272	0.000424863	-0.629375
MPHOSPH10	0.552661	1.52464	0.000427808	-0.971984
FA2H	0.987084	0.412085	0.000443416	0.574999
DBR1	0.694443	1.58856	0.000445386	-0.89412
RFC2	0.663632	1.63593	0.000456489	-0.972297
VSIG2	1.17935	0.313607	0.00045978	0.865742
RBPJ	0.229913	0.930763	0.000473258	-0.70085
GPATCH8	0.390255	1.03339	0.000476724	-0.643132
VRK1	0.720394	1.53957	0.000481233	-0.819178
HDDC3	1.09498	0.544124	0.000485203	0.550856
BTAF1	0.762377	1.42319	0.000488488	-0.660812
TSR1	0.755565	1.50326	0.000491432	-0.747697
MMAA	1.22013	0.79665	0.000492603	0.423481
THOC3	0.621366	1.34658	0.000496892	-0.725211
MTA3	0.3692	1.26587	0.000501396	-0.896665
PSMG2	0.559937	1.25011	0.000502052	-0.690169
MED25	0.198036	0.837171	0.000504187	-0.639135
MYO1F	0.678821	1.52814	0.000504541	-0.849322
BAD	1.02695	0.548748	0.000511911	0.478198
PPIC	0.479186	1.34088	0.000512086	-0.861692
OPLAH	1.21505	0.691328	0.000512583	0.52372
PPP1R10	0.705222	1.55922	0.000513149	-0.854002
PPP1R14B	0.513205	1.24588	0.000513199	-0.732676
PHIP	0.560823	1.52617	0.00052003	-0.965351
TBCE	0.823926	1.38568	0.000521991	-0.561754
TELO2	0.1758	1.30999	0.000523736	-1.13419
AKR1C2	1.22344	0.33274	0.000531108	0.890704
POLR3C	0.576056	1.79633	0.00053405	-1.22027
IGFBP2	1.19044	0.383791	0.000535423	0.806646
FOXRED1	1.08177	0.52248	0.000537949	0.559291
ZC3H14	0.670096	1.51434	0.00055096	-0.844243
CYBA	0.591549	1.72479	0.000559706	-1.13324
H6PD	0.836252	1.28856	0.000561394	-0.452311
HMGN5	0.850558	0.245255	0.000561475	0.605302
NCF4	0.530529	1.75872	0.000561767	-1.22819
SPARC	0.263831	1.67836	0.000562965	-1.41453
RBM3	0.811261	1.39489	0.000568042	-0.583631
CD84	0.386148	1.10681	0.000568141	-0.720658
GKN2	1.40616	0.263568	0.000568558	1.14259
STARD10	1.19998	0.542982	0.000573999	0.656999
ME1	1.1346	0.711578	0.000575408	0.423026
ARFIP2	1.10042	0.730724	0.000582355	0.369695
NUCB2	1.01158	0.52032	0.000592473	0.491259
GUF1	1.14649	0.446507	0.000593683	0.699981
UBR7	0.491211	1.35582	0.000605711	-0.864607
ANTXR1	0.220164	1.04614	0.000612192	-0.82598
SMG8	0.515962	1.1308	0.000613228	-0.614838
HYI	1.11993	0.530854	0.000618956	0.589076
GALNT4	0.76488	1.40649	0.000623739	-0.641607
GATAD2B	0.734113	1.37957	0.000626487	-0.645459
THUMPD3	0.77639	1.28684	0.000631712	-0.510446
CSTF2T	0.23487	1.01139	0.000633606	-0.776517
CDK1	0.304477	2.65603	0.000645329	-2.35156
MARS2	1.1619	0.517865	0.000651136	0.644037
LAMA3	0.211366	1.72881	0.000653244	-1.51744
EP400	0.228736	0.930322	0.000656935	-0.701586
INTS4	0.671811	1.35022	0.000663738	-0.67841
PDIA2	0.92021	0.0945725	0.000686935	0.825638
SURF1	0.923004	0.311289	0.000687583	0.611715
CLYBL	1.09292	0.509164	0.000689697	0.583754
SLC30A9	1.05281	0.481711	0.000693387	0.571103
ALDH1L2	0.966273	0.455639	0.00070159	0.510634
OPA3	1.16328	0.349158	0.000708532	0.814125
RRP12	0.69219	1.58194	0.000710325	-0.889747
PARN	0.647963	1.36905	0.000713667	-0.721089
HK3	0.446072	2.03775	0.00071695	-1.59168
FMO3	0.592395	1.52219	0.000719997	-0.929791
TSPAN15	1.1313	0.713994	0.000720119	0.417308
JMJD6	0.58535	1.62578	0.000722274	-1.04043
MDC1	0.208695	1.20386	0.000723804	-0.995168
POP1	0.61424	1.4341	0.000725752	-0.819863
TBL3	0.635545	1.66636	0.000726029	-1.03082
ANKRD22	1.15288	0.590128	0.000728306	0.562756
CEBPZ	0.432275	1.6359	0.000729108	-1.20362
AK1	1.22937	0.678161	0.000742673	0.551207
ITIH5	1.0692	0.40514	0.000749641	0.664056
POLR1B	0.478552	1.74111	0.000753957	-1.26256
UBE2L6	0.65442	1.62305	0.000758323	-0.968627
DDX47	0.617929	1.65102	0.000767291	-1.03309
HSPA14	0.759816	1.39121	0.000768687	-0.63139
ANXA10	1.20845	0.476975	0.000772747	0.731479
IREB2	0.333616	0.995876	0.000773949	-0.66226
NF1	0.528728	1.18686	0.000777412	-0.658134
UGT1A6	1.19673	0.476258	0.000777599	0.72047
CDK18	0.964159	0.335542	0.000780954	0.628617
BCKDK	1.21531	0.591943	0.000786601	0.623362
VCAN	0.523506	1.51172	0.000788999	-0.988218
DOK2	0.4552	1.28103	0.000789233	-0.825832
ACOT13	1.22538	0.609392	0.000799673	0.615987
COL12A1	0.319904	1.07852	0.000801264	-0.758617
IFI30	0.769153	1.55238	0.000811912	-0.78323
EFEMP2	0.728493	1.37311	0.000816252	-0.644616
AP1M2	1.128	0.620322	0.000821539	0.507681
CD2BP2	0.615793	1.43365	0.00082232	-0.817861
EHMT1	0.484713	1.37059	0.000824167	-0.885874
CTNNB1	1.13671	0.677765	0.00083468	0.458946
TMPO	0.834506	1.51414	0.000836908	-0.679635
WDR75	0.532153	1.72894	0.000837961	-1.19679
CCNK	0.284689	1.98744	0.000843652	-1.70275
POLR3B	0.286638	1.27009	0.000844768	-0.983453
ABCB8	1.11133	0.689788	0.000849398	0.421539
CMPK2	0.717857	1.61691	0.000869564	-0.899055
FES	0.628139	1.34348	0.000872284	-0.715336
ATRX	0.66925	1.5208	0.000877177	-0.851549
SCARB2	1.09552	0.689623	0.000880751	0.405894
WDR33	0.629951	1.38902	0.000881667	-0.759068
HIGD1A	1.17415	0.570187	0.000884562	0.603959
FBN1	0.687207	1.17801	0.000888649	-0.490804
CNN3	0.73613	1.3863	0.000892175	-0.650166
SH3KBP1	0.828912	1.42898	0.000896387	-0.600069
ECHS1	1.21082	0.701905	0.000898166	0.508915
PRSS8	0.368318	1.73056	0.000901263	-1.36225
RRM2	0.482149	1.60619	0.000904804	-1.12404
CDC123	0.427475	2.05101	0.000904841	-1.62354
UNC93B1	0.795669	1.42622	0.000906224	-0.630548
TAP1	0.762694	1.73884	0.000908434	-0.976146
PAG1	0.0292983	0.576324	0.000912582	-0.547025
MISP	0.223717	2.308	0.000913087	-2.08429
LIMCH1	0.944649	0.469457	0.00091682	0.475192
RMDN1	1.16172	0.783177	0.000917617	0.378546
NOB1	0.314557	1.29834	0.000917875	-0.983783
TFAM	1.20834	0.704557	0.000924477	0.503779
FMNL1	0.78427	1.46704	0.000928391	-0.682767
CBX8	0.147745	0.855123	0.000936214	-0.707378
AFMID	1.01875	0.421054	0.000936601	0.597694
LMF1	0.824795	0.29278	0.000942715	0.532014
GREM1	0.426454	1.72269	0.000945328	-1.29623
COL1A1	0.208627	1.19672	0.000950388	-0.98809
WDR70	0.549257	1.51258	0.000954415	-0.963326
SLC1A5	0.56977	1.51085	0.000971151	-0.941083
FKBP10	0.373144	2.16091	0.000972323	-1.78776
TAP2	0.772245	1.77179	0.000974953	-0.999546
SIDT2	0.945228	0.36514	0.000975421	0.580088
RTKN	0.556526	1.57362	0.00100332	-1.01709
NENF	0.685027	1.12518	0.00101244	-0.440156
DNAJC9	0.808168	1.6163	0.00102395	-0.808136
HAPLN1	1.08634	0.416179	0.00103135	0.670157
PLXNC1	0.423074	1.32933	0.00103993	-0.906253
EXOSC6	0.79847	1.47882	0.00105793	-0.680352
SEPSECS	1.04529	0.580527	0.00105835	0.46476
PHYKPL	1.01774	0.607519	0.00106508	0.410221
PSAPL1	1.07242	0.132428	0.00106858	0.939993
MRPS33	1.05149	0.612755	0.0010698	0.438735
PEBP1	1.11794	0.697164	0.00107074	0.420777
NFU1	1.12901	0.747961	0.00107852	0.381048
MSR1	0.093529	1.08611	0.00111263	-0.992576
TRIO	0.434118	1.34628	0.0011153	-0.912159
DHX8	0.0699635	1.15999	0.00111723	-1.09002
ITPA	0.849873	1.31728	0.0011239	-0.467405
NCF1	0.699634	1.83679	0.00113066	-1.13715
HCK	0.557137	1.53477	0.00113122	-0.977631
VDAC1	1.13391	0.748978	0.00113195	0.384936
CAVIN2	1.33583	0.503044	0.00113533	0.83279
PERP	0.444562	1.30329	0.00113702	-0.858724
XPC	0.510199	1.34393	0.00114884	-0.833729
STX6	0.653468	1.16213	0.00115721	-0.508659
SERPINB9	0.872127	1.42447	0.00117333	-0.552346
HMOX2	1.11246	0.694923	0.00118912	0.417535
S100A13	0.799591	1.20901	0.00118986	-0.409416
SLC12A2	1.09133	0.616109	0.00119571	0.475216
NDUFC1	0.698797	0.0918809	0.00119751	0.606916
SUPT5H	0.788797	1.61188	0.00120497	-0.823085
NDRG1	1.11141	0.665063	0.00121376	0.44635
MXRA5	0.0504948	1.70054	0.00122673	-1.65005
RBM34	0.45957	1.00182	0.00123414	-0.542248
ARRB1	1.20274	0.736776	0.00123766	0.465965
RPL7L1	0.185577	1.15609	0.00125821	-0.970518
APOBEC3B	0.13249	1.38124	0.00128737	-1.24875
KRR1	0.359305	1.37369	0.00129214	-1.01438
STING1	0.77484	1.49617	0.00129616	-0.721329
SMC4	0.281986	1.82523	0.00130347	-1.54324
PTPMT1	1.16489	0.713382	0.00131947	0.451508
SRGAP2	0.357302	1.1342	0.00132071	-0.776899
SLC35A4	1.08987	0.728412	0.00132802	0.361457
FBXL18	0.254745	1.30843	0.00133026	-1.05368
UBR5	0.636537	1.91499	0.00133715	-1.27845
GGH	0.773498	1.49527	0.00133721	-0.72177
RNASEH2C	0.592001	1.42334	0.00134557	-0.831343
TRIM33	0.696714	1.49321	0.00135105	-0.796499
ORC3	0.323453	1.53143	0.00135272	-1.20798
TAPBP	0.803715	1.66418	0.00135273	-0.860469
PANK4	1.24586	0.77055	0.00135968	0.475312
MACROH2A1	0.870113	1.54655	0.00136266	-0.676433
PARVG	0.648028	1.50542	0.00137638	-0.857395
DMAC1	0.935526	0.310961	0.00138223	0.624565
SDCBP2	0.468934	1.14469	0.0013909	-0.675758
NCAPH	0.163678	0.941514	0.0014107	-0.777837
UTP6	0.419244	1.38923	0.00141796	-0.969985
PUDP	1.06786	0.596828	0.00141849	0.471029
DST	1.13989	0.751987	0.00142172	0.387906
MX2	0.639882	1.61705	0.0014274	-0.977171
GKN1	1.41251	0.217922	0.00142981	1.19459
LRRC8C	0.634406	1.51794	0.00143005	-0.883538
CLDN18	1.11545	0.380334	0.00143167	0.73512
RPS15	1.0932	0.698062	0.00143566	0.395135
SPTBN2	0.94215	0.374788	0.00145682	0.567362
SLC9A3R1	1.20024	0.734054	0.0014649	0.466185
SBNO1	0.559694	1.44849	0.00147378	-0.888797
S100A8	0.578237	2.05393	0.00147991	-1.47569
SIRPA	0.759124	1.47275	0.00149727	-0.713623
RPP40	0.518808	1.23595	0.00151335	-0.717142
PHGDH	1.03516	0.505322	0.00151688	0.529842
RFX1	0.368271	0.999956	0.00152139	-0.631685
MUC13	0.26947	2.07737	0.00152437	-1.8079
FIP1L1	0.2879	1.12362	0.0015256	-0.835716
IGF2BP3	0.461644	2.33242	0.00153307	-1.87078
KAT7	0.114224	0.65442	0.00153534	-0.540196
TAF10	0.586515	1.40887	0.00153541	-0.822354
FABP4	1.19943	0.185852	0.00153949	1.01358
RGN	1.21954	0.48504	0.00154036	0.734503
FUT3	0.282275	1.72904	0.00154353	-1.44676
MED28	0.410365	1.11942	0.00156116	-0.709052
FCER1G	0.374809	1.04995	0.00156241	-0.675145
MNDA	0.57203	2.13816	0.0015704	-1.56613
AAMDC	1.21083	0.569445	0.00157139	0.641385
HEATR3	0.318461	1.19818	0.00157529	-0.879723
TRIP13	0.033498	1.34732	0.00157617	-1.31382
GLMN	0.450651	1.37082	0.00159061	-0.920171
RP2	0.840865	1.45502	0.00159121	-0.614155
PCIF1	0.825102	1.44236	0.00161429	-0.617254
PRIM2	0.370836	1.38086	0.00163235	-1.01002
UBL3	1.06658	0.536484	0.0016335	0.530101
CEP41	0.304097	0.969261	0.0016705	-0.665164
ADPRH	0.649533	1.44438	0.00167626	-0.794849
NDUFAF1	1.13075	0.590715	0.00169649	0.540035
AATF	0.134484	1.41839	0.0016988	-1.28391
GTF2F1	0.570396	1.30387	0.0017216	-0.733473
MED12	0.251469	1.03175	0.00172316	-0.780282
LRWD1	0.296889	1.4834	0.00173062	-1.18651
INTS8	0.309126	1.01966	0.0017457	-0.710534
CPT2	1.13006	0.581236	0.00174953	0.548819
LACTB2	0.760935	1.55229	0.0017549	-0.791351
HLA-DMB	0.522165	1.29314	0.00176137	-0.770971
POLR1A	0.173899	2.38499	0.00178945	-2.21109
SLC2A3	0.397948	1.43899	0.00179934	-1.04104
MICAL2	0.420612	1.81996	0.00180262	-1.39934
ERCC2	0.592403	1.28551	0.00181496	-0.693103
FBLN2	0.566307	1.69207	0.00182563	-1.12577
DAG1	1.15686	0.744874	0.00182903	0.411981
SLC25A19	1.10963	0.45718	0.00188308	0.652454
EEPD1	1.00715	0.491545	0.00189658	0.515608
NDUFAF3	1.17778	0.620631	0.00192707	0.557152
DDX56	0.492112	1.74618	0.00194772	-1.25407
WAC	0.222997	0.880095	0.00197966	-0.657098
GMPS	0.788783	1.58497	0.00199914	-0.796191
PPL	0.662289	1.78677	0.00200157	-1.12448
MAL2	0.987056	0.424844	0.0020138	0.562212
PRRC2C	0.601121	1.59408	0.00202782	-0.992959
MPG	0.842302	1.46631	0.00207063	-0.624009
SLC43A2	0.406991	0.990286	0.00209865	-0.583294
SPRYD4	1.17799	0.766617	0.00210659	0.411371
LPGAT1	0.192579	0.770057	0.0021131	-0.577479
IRF2BP1	0.711636	1.57047	0.00212101	-0.858831
PFKM	1.2315	0.561381	0.00212759	0.670118
PARP10	0.764854	1.54209	0.00215305	-0.777233
THEMIS2	0.523914	1.18714	0.00216002	-0.663223
ISY1	0.645098	1.4215	0.00216425	-0.776403
PIP4K2C	1.11937	0.73547	0.00217382	0.383902
TOX4	0.200164	0.882416	0.002175	-0.682252
TAF6	0.154881	0.704358	0.00220493	-0.549477
LAMB1	0.808941	1.34331	0.00221031	-0.534369
ALOX5	0.815494	1.48773	0.00221054	-0.672233
NOP9	0.739954	1.59963	0.00222946	-0.859675
EHMT2	0.16517	0.874137	0.0022339	-0.708968
CTSL	0.897451	1.51961	0.00225707	-0.622163
RBP7	0.69369	0.163647	0.00228093	0.530043
PPTC7	0.978973	0.375141	0.00229065	0.603832
MSH6	0.53286	2.04334	0.00229075	-1.51048
TMEM128	0.50764	1.08007	0.00229953	-0.572429
RB1	0.334424	2.14455	0.00231097	-1.81013
PRKAR2B	1.18757	0.731354	0.0023123	0.456218
VMA21	0.538168	1.15659	0.00231724	-0.618418
TUFM	1.17738	0.730511	0.00236158	0.446872
CPVL	0.790988	1.61676	0.00238496	-0.825772
DAB2	0.71454	1.44219	0.00238887	-0.727647
AKAP10	0.777681	0.252419	0.0024032	0.525262
SPAST	0.549041	1.16222	0.00240354	-0.61318
DFFB	0.233548	0.87456	0.00245435	-0.641013
ALDH3B1	0.665308	1.44367	0.00247747	-0.778365
SLC35A2	0.450702	2.00674	0.00251777	-1.55604
INTS10	0.505578	1.13006	0.00255362	-0.62448
RPS28	0.794498	1.23516	0.00256036	-0.44066
GRK5	1.12374	0.71614	0.00256444	0.407596
USH1C	0.271116	1.59751	0.00261081	-1.3264
ACAN	0.00748363	0.750713	0.00263869	-0.743229
SUZ12	0.365761	1.0106	0.0026455	-0.644835
ITGA11	0.15404	0.792532	0.00265447	-0.638492
MFGE8	0.419278	1.18602	0.00268287	-0.766745
TMEM51	0.769114	0.203105	0.00268691	0.566009
ACSF3	1.13918	0.655312	0.00270842	0.483868
RBBP6	0.490968	1.32499	0.00274039	-0.834019
GBP1	0.78523	1.62864	0.00276283	-0.843415
KIF13B	1.12121	0.762518	0.00281985	0.358693
ARHGAP4	0.840011	1.38043	0.00283163	-0.540416
FAM98C	1.06943	0.682054	0.00287339	0.387378
LARS2	1.16353	0.737405	0.00287977	0.426127
SHPK	1.04888	0.659016	0.00288314	0.389868
GTF3C5	0.782978	1.36468	0.00292337	-0.581699
GZMK	0.452766	1.28588	0.00293452	-0.833116
ICAM1	0.825058	1.47594	0.00294951	-0.650887
EOGT	0.827139	1.37208	0.00295546	-0.544943
CHI3L1	0.0865153	0.986793	0.00297239	-0.900278
NELFE	0.590345	1.74817	0.0030493	-1.15783
ACSL5	0.767824	1.48149	0.00305351	-0.713668
TIMM10B	0.935628	0.429172	0.00309023	0.506455
CD93	0.773268	1.41278	0.00309315	-0.639512
MYO1D	0.905708	1.24759	0.00309495	-0.341883
S100A9	0.579084	2.03013	0.00310625	-1.45105
LRATD2	1.0523	0.591285	0.0031234	0.461012
ABHD4	0.78291	0.164303	0.00316402	0.618607
CA3	1.32589	0.309117	0.00316948	1.01677
WDR3	0.668396	1.52831	0.00317476	-0.859915
NOSTRIN	1.06728	0.395708	0.00322622	0.671571
RBCK1	0.66475	1.24947	0.00325568	-0.584722
ZNRD2	0.710053	1.56048	0.00327773	-0.850426
GFM2	1.14499	0.393905	0.00327941	0.751082
SARS2	1.1435	0.694882	0.00328583	0.448615
SDAD1	0.684317	1.30241	0.00334031	-0.618097
ITGAM	0.598541	1.98203	0.0033681	-1.38349
CPNE1	0.879754	1.4162	0.00337608	-0.536442
RIDA	1.17536	0.748458	0.00339549	0.426904
S100B	1.28261	0.330466	0.00339987	0.952146
LYZ	0.819064	1.50893	0.00340011	-0.689861
UNG	1.05401	0.470858	0.00347292	0.583153
SNX14	0.87732	0.292958	0.00356132	0.584362
TRAFD1	0.739685	1.45764	0.00357338	-0.717959
MAOB	1.17959	0.643392	0.00360174	0.536197
SGSM3	1.1007	0.587105	0.00361586	0.513596
PLEKHA7	1.03524	0.591509	0.00362355	0.443728
LSM14B	0.524098	1.64724	0.00364447	-1.12314
HPS3	0.449137	1.05584	0.00371324	-0.606707
AAGAB	0.489043	1.30024	0.00372111	-0.811196
COL3A1	0.307536	1.65534	0.0037637	-1.34781
TBXAS1	0.793782	1.37368	0.00379222	-0.579894
RENBP	0.8554	1.52661	0.00386094	-0.671212
EPS8L3	0.57857	1.65203	0.00391065	-1.07346
LRSAM1	0.818318	1.35233	0.00391268	-0.534013
MYO1C	1.18811	0.710962	0.00394766	0.477148
NOP14	0.431729	1.19654	0.00397637	-0.764808
NCAPG	0.176643	1.62629	0.00398831	-1.44965
CAPN6	0.280617	1.1977	0.00401573	-0.91708
SIGIRR	1.04295	0.648245	0.0040469	0.3947
LIG1	0.365945	1.71912	0.00406048	-1.35317
KYAT3	1.10808	0.734694	0.0040611	0.373382
GOLIM4	0.784924	1.36917	0.00412771	-0.584241
ACBD5	0.689029	1.43172	0.0041322	-0.742694
CA5B	1.10118	0.561311	0.00414193	0.539868
ENOSF1	1.16582	0.631869	0.00415915	0.533954
SORT1	0.747036	1.26452	0.00416345	-0.517488
IFIH1	0.392113	1.54128	0.00423699	-1.14916
PLCD1	1.16422	0.643005	0.00425436	0.521214
SH3BGRL2	1.17825	0.733144	0.00425668	0.44511
MED18	0.200454	0.808216	0.00427662	-0.607762
HDHD3	1.18367	0.735199	0.00440382	0.448467
DUSP12	0.694521	1.43438	0.00440465	-0.739857
ACOT1	1.13707	0.760621	0.00442817	0.376447
FAAH	0.915435	0.367426	0.00448141	0.548009
BRAT1	0.612539	1.39477	0.004484	-0.782228
LY75	0.77651	1.48537	0.00453216	-0.708858
METTL3	0.840472	1.31591	0.00456614	-0.475436
DEFA1	0.475693	2.24326	0.00462676	-1.76757
CIB1	0.711735	1.32964	0.00467743	-0.617905
PEX11B	0.797043	1.43476	0.00469803	-0.637716
TTI1	0.160783	1.03807	0.00470031	-0.877283
UBE2C	0.0301754	1.11186	0.00475823	-1.08169
PGLYRP1	0.387706	1.84462	0.00478989	-1.45692
ALDH3A1	1.21832	0.431506	0.00481828	0.786816
PEX3	0.296451	0.872337	0.0048812	-0.575886
PON2	0.748313	1.67054	0.00489342	-0.922225
MLLT1	0.168485	0.756515	0.00490294	-0.58803
CDK4	0.747087	1.55305	0.00493144	-0.805963
ASB9	0.567017	0.191069	0.00495109	0.375947
POLE3	0.190539	0.862095	0.00497272	-0.671556
RPRD2	0.6211	1.40221	0.0050849	-0.78111
ZC3H4	0.57611	1.29088	0.00517078	-0.714772
HEATR1	0.611822	1.80141	0.00517502	-1.18959
SKAP2	0.445845	1.22112	0.00518793	-0.775276
PLEKHA6	1.10048	0.717092	0.00521433	0.383388
DLG3	1.06135	0.679271	0.00521809	0.382081
CMTM4	0.499179	0.072988	0.00521888	0.426191
POU2F1	0.508408	1.07899	0.00542048	-0.57058
CAMP	0.546925	2.31907	0.0054256	-1.77214
SLC9A1	1.20596	0.582867	0.00544942	0.623093
PTK7	0.748595	1.45945	0.00556415	-0.710858
EED	0.38285	1.61475	0.0055707	-1.2319
CTSG	0.62251	2.11317	0.00562287	-1.49066
CCDC97	0.510718	1.05401	0.00563987	-0.543296
TOM1L1	1.0647	0.626848	0.00565474	0.437854
FAM3B	1.14632	0.539679	0.00566851	0.606639
ANPEP	0.517579	1.79719	0.00567506	-1.27962
APLP2	0.350021	1.66818	0.005756	-1.31816
IDNK	1.03815	0.622945	0.00575917	0.415208
NEU1	0.353356	2.04253	0.00577413	-1.68918
IBA57	1.12751	0.701244	0.00578425	0.426262
AEBP1	0.546187	1.17518	0.00579838	-0.628992
NFYC	0.755307	1.32198	0.00580573	-0.566674
P3H1	0.302447	2.16144	0.00583153	-1.859
CEACAM6	0.0124114	0.96309	0.00592796	-0.950679
PLXDC2	0.676657	1.37568	0.0059463	-0.699027
SCAF11	0.691196	1.21104	0.00594824	-0.519846
ALDH3A2	1.09359	0.70952	0.00595066	0.384072
FAP	0.0254443	0.863351	0.00595307	-0.837906
APOL2	0.851675	1.40004	0.00596874	-0.548361
TFF2	1.44172	0.178002	0.00600397	1.26372
CST3	1.14427	0.571565	0.00603119	0.5727
SMIM20	1.02945	0.615377	0.00609818	0.41407
INTS6	0.645007	1.37733	0.00612752	-0.73232
APOBR	0.750123	1.737	0.00613211	-0.986877
METTL1	0.301168	1.23823	0.00614919	-0.937061
RNF2	0.312383	1.09316	0.006316	-0.780781
ATP5MF	1.18385	0.698161	0.00632034	0.485689
ACP5	0.766402	1.65723	0.00635566	-0.890826
TFRC	0.865225	1.54069	0.00637423	-0.675461
UBAP1	0.230621	0.841925	0.00644299	-0.611304
GTPBP6	1.09323	0.629981	0.0064977	0.463253
PPFIBP1	0.870184	1.25183	0.0065211	-0.381644
DDX24	0.518798	1.82656	0.00653303	-1.30776
ELN	0.108806	1.37641	0.00656495	-1.26761
HSPH1	0.897832	1.52941	0.0066322	-0.631575
MPO	0.438161	2.57597	0.00675446	-2.13781
RBM42	0.52823	1.23216	0.00677566	-0.703933
RRP8	0.281974	0.992497	0.00678141	-0.710522
CTSE	1.1254	0.449344	0.00701829	0.676055
CYP51A1	0.781754	1.31446	0.00708903	-0.53271
PNO1	0.584991	1.60249	0.00710867	-1.0175
ARHGAP25	0.811281	1.30968	0.00714503	-0.498398
APOBEC3G	0.39573	1.53358	0.00714926	-1.13785
AP1S1	1.12347	0.752347	0.00715563	0.371126
P4HA2	0.328842	1.30031	0.00715783	-0.971465
DMXL2	0.381734	1.05055	0.00716199	-0.668812
AOC1	0.157846	1.64872	0.00721638	-1.49087
CA2	1.23021	0.583533	0.00724327	0.646681
ABCD1	0.218168	2.352	0.00725548	-2.13383
EMILIN2	0.339014	1.88495	0.00728987	-1.54594
GEMIN4	0.220258	1.3616	0.0072943	-1.14134
PCYT2	1.20884	0.850463	0.00731163	0.358382
ERCC5	0.0968483	0.564494	0.00735549	-0.467646
SNX7	0.667407	1.27736	0.00736244	-0.609953
COL6A5	1.50821	0.0791904	0.00740213	1.42902
TESC	1.15558	0.527484	0.00746184	0.6281
NCKAP1L	0.856942	1.48344	0.00750684	-0.626494
F13A1	1.18391	0.632558	0.00753628	0.551353
DDX54	0.464471	1.60938	0.00755536	-1.14491
IRF9	0.603368	1.23083	0.00766557	-0.627464
PLEKHO2	0.898117	1.43896	0.00791278	-0.540842
CARD19	1.05859	0.707018	0.00798441	0.351572
GCA	0.804182	1.43378	0.00799917	-0.629599
NGDN	0.271142	1.12553	0.0080519	-0.854385
FERMT3	0.884057	1.30368	0.00810178	-0.419626
ADGRG1	0.282854	1.19267	0.00816673	-0.909821
MED23	0.613648	1.19024	0.00818745	-0.576596
ZNF428	0.0680775	0.608571	0.00822793	-0.540494
LHPP	1.28299	0.684641	0.00823921	0.598351
NOL10	0.164777	1.44464	0.00831307	-1.27986
KIF11	0.0665349	1.35257	0.00841658	-1.28604
VWA1	0.815853	1.70311	0.00848093	-0.887256
APOE	0.685503	1.16152	0.00856011	-0.476018
AKR1B10	1.23235	0.566129	0.00857488	0.666224
PDLIM2	0.806233	1.3706	0.00860582	-0.564369
ELF3	0.281789	1.36959	0.00860847	-1.0878
DNAJC2	0.488069	1.65767	0.00863841	-1.1696
CD163L1	1.43727	0.455238	0.00867005	0.98203
MT-ATP6	0.822777	0.24606	0.00881843	0.576717
MYH10	0.610383	1.27192	0.00884881	-0.661539
PRTN3	0.547633	2.29567	0.00890274	-1.74804
PTEN	0.484554	1.00398	0.00893409	-0.519428
SMC2	0.267423	2.53305	0.0090617	-2.26562
DUS3L	0.557294	1.74382	0.00906523	-1.18652
ZMYND11	0.157705	0.635446	0.00923713	-0.47774
S100A14	0.729972	1.3258	0.00926609	-0.59583
NCOR1	0.376469	1.00439	0.00931189	-0.627921
NOC3L	0.537728	1.65561	0.00936761	-1.11788
PPM1H	0.955804	0.514714	0.00940143	0.441091
GSTA2	1.23888	0.501515	0.00956165	0.737367
HLA-F	0.78931	1.45824	0.00961235	-0.668928
AGMAT	0.251999	2.02251	0.00972277	-1.77051
SULT1A1	1.11692	0.561538	0.00976742	0.555386
CA12	1.3394	0.218339	0.00977911	1.12106
MOXD1	0.260865	1.27646	0.00980977	-1.0156
P3H3	0.101134	1.10796	0.00982279	-1.00683
BMS1	0.455101	1.24888	0.00982854	-0.793783
CAVIN3	1.25029	0.497663	0.0102062	0.752624
AZU1	0.473259	2.58702	0.0102103	-2.11376
ABCC4	1.06936	0.655844	0.0102215	0.413518
PUS7	0.20414	2.07823	0.010462	-1.87409
NRP1	0.822155	1.31388	0.0106507	-0.491721
BGN	0.473807	1.18685	0.0107529	-0.713045
STK3	0.700622	1.30536	0.0107676	-0.604734
ELANE	0.499982	2.33524	0.0107688	-1.83526
JPT1	0.0646424	1.03319	0.0107803	-0.968552
ZC3H11A	0.607687	1.20969	0.0108702	-0.602008
ECSIT	1.10622	0.666101	0.0108925	0.440114
TFF1	1.25498	0.318083	0.0109207	0.936899
RETN	0.334824	1.21901	0.0109466	-0.884188
DPH5	0.166424	0.804127	0.0109642	-0.637703
SULT2A1	0.891636	0.0978321	0.0111238	0.793803
MNAT1	0.131436	0.674575	0.011393	-0.543139
SH3BP4	0.523341	1.19637	0.0114528	-0.673031
RAB27A	1.16663	0.700801	0.0114625	0.465826
UBR2	0.71511	1.68487	0.0114799	-0.969759
GPKOW	0.328906	2.05821	0.0115492	-1.7293
YTHDF1	0.263578	1.03102	0.0115929	-0.767446
SARDH	0.784101	0.0407813	0.011622	0.743319
OLFM4	0.0573521	2.17094	0.0116771	-2.11359
NPL	0.666417	1.30004	0.0117281	-0.633619
OTULINL	0.484157	1.93601	0.0117431	-1.45186
ALDOB	1.61369	0.418845	0.011969	1.19485
INPP5D	0.893642	1.48751	0.0119841	-0.593866
PPAN	0.340711	0.999502	0.0120513	-0.658792
RCN3	0.462373	1.67456	0.0120769	-1.21218
BRD2	0.0352575	0.420686	0.0120838	-0.385429
UTP18	0.39007	1.59904	0.0121197	-1.20897
ACBD6	0.588915	1.29168	0.0122159	-0.702767
PATJ	0.766976	0.311512	0.0122655	0.455465
SQSTM1	0.621476	1.69939	0.0122741	-1.07792
HSPA12B	1.06204	0.699394	0.0123655	0.362647
WARS2	1.10734	0.780605	0.0124069	0.32673
IQGAP3	0.123394	1.4562	0.012469	-1.3328
HLA-DRB1	0.885881	1.58894	0.0126427	-0.703055
FAM210B	1.08339	0.580246	0.0126844	0.503145
GPC1	0.379849	1.13699	0.0127189	-0.757144
ADNP	0.762689	1.5385	0.012794	-0.775808
NDUFAF5	0.966207	0.481209	0.0128197	0.484998
CXorf38	0.689777	1.41014	0.0129229	-0.720359
LAMP2	1.15931	0.772177	0.0129579	0.387129
CACYBP	0.836322	1.57476	0.0129919	-0.738442
MED22	0.164982	0.663475	0.0130445	-0.498493
TRUB1	0.23058	0.942286	0.0130558	-0.711706
PHF6	0.412661	1.5381	0.0130629	-1.12544
DCP1A	0.610357	1.12125	0.0131066	-0.510891
QPRT	0.724459	1.41328	0.0131152	-0.688818
SSNA1	0.416542	1.16284	0.0132528	-0.7463
ADAM28	1.01406	0.466402	0.0133264	0.547656
SELENOT	0.998932	0.721703	0.0133698	0.277229
GNE	0.543856	1.97335	0.0135637	-1.4295
ZKSCAN1	0.507838	1.41097	0.0137597	-0.90313
CRYM	0.0547744	0.760378	0.0138072	-0.705604
CREG1	0.641311	1.31157	0.0138171	-0.670259
HLA-H	0.617474	1.33802	0.0139618	-0.720543
EPDR1	0.0908609	0.640103	0.0139799	-0.549242
PPIL2	0.716245	1.18786	0.0141153	-0.471617
DHX57	0.583314	1.48087	0.0142705	-0.89756
EBNA1BP2	0.486982	1.50464	0.0143724	-1.01766
FKBP7	0.605016	1.47791	0.0144169	-0.872898
ITGA9	1.32619	0.32031	0.0145425	1.00588
TMCO4	0.62412	0.211232	0.0146329	0.412888
CRPPA	0.666492	0.208265	0.0147107	0.458227
GNPDA2	1.1562	0.735031	0.0148504	0.421167
FAM136A	1.07663	0.689222	0.0148616	0.387408
TRMT1L	0.586014	1.68371	0.014977	-1.09769
PPOX	1.1544	0.715715	0.0150747	0.438682
WAS	0.831446	1.34334	0.0153023	-0.51189
MORC2	0.446531	0.966297	0.0153995	-0.519766
GGT5	0.851543	1.24529	0.0154818	-0.393747
SORL1	0.273827	1.26769	0.015656	-0.993859
IL4I1	0.533048	1.42147	0.0157482	-0.888425
CRADD	0.926036	0.479139	0.0157674	0.446897
SP3	0.0907633	0.64534	0.0158851	-0.554577
LIPA	0.745041	1.632	0.015944	-0.886957
MMP2	0.528378	2.03176	0.0160574	-1.50338
PRCC	0.121747	0.64857	0.0161478	-0.526822
MED16	0.503759	0.998556	0.0161858	-0.494797
ANKRD17	0.560388	1.05982	0.0163925	-0.499433
GYPC	1.081	0.533722	0.0164466	0.547275
S100A12	0.511136	2.32028	0.0165381	-1.80915
CAB39L	1.34488	0.279709	0.0166097	1.06517
PLLP	0.983092	0.562163	0.0166848	0.420928
HLA-DRA	0.9463	1.52381	0.0167208	-0.577515
KIN	0.0864426	0.647973	0.0167671	-0.56153
PEDS1	0.227113	1.00754	0.0168801	-0.780427
GDA	0.14082	1.8908	0.0169401	-1.74998
D2HGDH	1.01964	0.448363	0.0172892	0.571276
WRNIP1	0.32061	2.5743	0.0173048	-2.25369
HSPG2	0.820026	1.32446	0.01733	-0.504431
RAB27B	1.11539	0.621834	0.0173523	0.493558
SERPINB10	0.408026	1.66507	0.0173859	-1.25704
XPO5	0.621956	2.08028	0.0175281	-1.45832
DOP1B	1.16975	0.664179	0.0175411	0.505567
MAGED2	0.733064	1.79777	0.0176641	-1.06471
CASP1	0.810948	1.47314	0.0178917	-0.662192
ADH7	1.13103	0.212979	0.017912	0.918052
DENND2D	1.05936	0.726177	0.017967	0.333184
ISLR	0.413859	1.21681	0.018056	-0.80295
PLOD2	0.0939899	1.52903	0.0185835	-1.43504
LSM14A	0.584323	0.98224	0.0186463	-0.397917
DSN1	0.458895	0.976033	0.0186831	-0.517138
SERPINE2	0.0454395	0.978737	0.0196769	-0.933297
TMEM263	0.728908	1.33656	0.0198337	-0.60765
CFDP1	0.447012	1.27592	0.0199344	-0.828909
ANAPC1	0.686539	1.19847	0.0200258	-0.511928
RAPH1	0.61343	1.15874	0.0201129	-0.545313
EPHB4	0.352652	1.27164	0.0202919	-0.918984
USP19	0.750763	1.26834	0.0203747	-0.517581
UROS	0.595027	1.35791	0.0203901	-0.762888
MTIF3	1.06851	0.719599	0.0204238	0.348908
RIF1	0.277748	1.8509	0.0205598	-1.57316
THADA	0.199864	0.95533	0.0206628	-0.755466
PROM1	0.272725	1.77024	0.0208591	-1.49752
MTHFD2	0.350276	1.6982	0.020952	-1.34793
CCDC12	0.629027	1.13933	0.0210589	-0.510306
TOP2A	0.598969	2.41625	0.0211235	-1.81729
CSRP2	0.822676	1.3191	0.0213093	-0.496423
--	1.06554	0.559712	0.0213974	0.505828
C1QA	0.5474	1.19477	0.0215095	-0.647366
DHFR	0.291151	1.06711	0.0216987	-0.775958
TNC	0.753386	1.77904	0.0217041	-1.02565
MAD2L1	0.150887	0.548053	0.0217336	-0.397166
MRC2	0.665924	1.31501	0.0219114	-0.649089
SH3YL1	0.883954	0.418966	0.0220693	0.464988
PAFAH2	1.05423	0.714381	0.0222022	0.339849
ARHGEF10L	0.805361	1.36099	0.0222496	-0.555625
PLEKHF1	0.55277	1.59442	0.0222501	-1.04165
SLC35C1	0.700911	1.21013	0.0223843	-0.509221
FTL	0.722619	1.68011	0.0226039	-0.957487
DNASE1L1	0.411244	0.86432	0.0227443	-0.453076
PTP4A1	0.998603	0.477511	0.0229304	0.521092
LIG4	0.0527023	0.515271	0.023252	-0.462568
CEACAM5	0.0562243	1.01371	0.0233376	-0.957486
AIF1	0.7469	1.21661	0.023369	-0.469712
WASHC2C	0.49387	0.985202	0.0234426	-0.491332
DNM1	0.298019	1.60615	0.0236416	-1.30813
HLA-DRB5	0.736318	1.40312	0.0236681	-0.666802
DTNA	1.30043	0.678817	0.0240699	0.621609
PSTPIP1	0.385703	1.07166	0.0240719	-0.685955
POTEJ	0.705989	1.74162	0.0241126	-1.03563
FTSJ3	0.286032	1.60645	0.0241177	-1.32042
SYTL4	0.975367	0.49456	0.0248106	0.480806
CC2D1B	0.735197	1.16688	0.0255686	-0.431688
CD63	0.792801	1.21066	0.0260848	-0.417857
PRXL2A	0.80014	1.16763	0.0262374	-0.367486
MED4	0.457486	0.929909	0.0263623	-0.472423
ELOVL1	0.578131	1.01287	0.0264969	-0.434736
SLC5A5	0.908886	0.284727	0.0265267	0.624159
FSCN1	0.847906	1.17719	0.0266222	-0.329282
EXD2	1.06182	0.759831	0.0266641	0.301993
GTPBP10	0.770649	1.3351	0.0272967	-0.564453
TOR1B	0.729292	1.43063	0.0277827	-0.701343
PLEKHA1	0.70024	1.77886	0.0279387	-1.07862
CTBP2	0.829605	1.58161	0.0279656	-0.752002
RBX1	0.0759133	0.422151	0.0280416	-0.346237
BCR	0.958508	0.599531	0.0285653	0.358977
LGALS2	0.0547073	1.87998	0.0289009	-1.82527
TBC1D4	1.04423	0.617999	0.0292123	0.426233
CREBBP	0.535408	1.83828	0.0293752	-1.30287
NEGR1	1.39797	0.317843	0.0296014	1.08012
LTF	0.768043	1.90822	0.0298946	-1.14017
YBX3	0.378363	1.00068	0.0299922	-0.622313
C1QC	0.662869	1.11998	0.0302016	-0.457107
ASS1	0.705566	1.68495	0.0302754	-0.979388
C1S	0.690685	1.26951	0.0302907	-0.578826
MAST2	0.656544	1.157	0.0305649	-0.500454
GPNMB	0.914566	1.72845	0.0306714	-0.813882
CPM	1.10317	0.688634	0.0306923	0.414532
COIL	0.697599	1.19005	0.0311265	-0.492449
MED24	0.345287	0.781876	0.031127	-0.436589
FMNL2	0.88635	1.5473	0.0313052	-0.660946
NECTIN4	0.119936	0.592837	0.0314964	-0.472902
SLC25A10	1.08997	0.756737	0.0317325	0.33323
DPP4	0.727857	1.31113	0.0319804	-0.583274
RIOX2	0.452295	1.86987	0.0319977	-1.41758
CRABP2	0.0228374	1.55309	0.0320273	-1.53026
EVPL	0.171167	2.47951	0.0322951	-2.30834
PLIN4	1.19571	0.168264	0.0325937	1.02745
BOD1L1	0.68896	1.12233	0.0329881	-0.433367
ARHGAP15	0.31564	0.803059	0.0331831	-0.487419
HSPB11	1.33699	0.960297	0.0337991	0.376697
MBD3	0.0903616	0.557972	0.0340654	-0.467611
CLMN	1.10298	0.757028	0.03414	0.345954
TNIP2	0.176682	0.673595	0.0343658	-0.496913
CDKAL1	0.404444	0.857338	0.0344158	-0.452894
ACSM3	1.05223	0.629786	0.0344445	0.422442
HARS2	1.16148	0.790704	0.0344565	0.370775
TGFBI	0.80802	1.35434	0.0346502	-0.546322
CPS1	0.00450158	3.75697	0.034711	-3.75247
ZC3HAV1L	0.783876	1.25724	0.0362066	-0.473364
DMBT1	0.0320482	2.86054	0.0362545	-2.82849
RRAS2	1.30763	0.56501	0.0362835	0.742618
SULT1C2	1.10616	0.613003	0.0367671	0.493155
LRP1	0.820483	1.19275	0.0370523	-0.372271
MLPH	1.05846	0.563019	0.0373787	0.495442
SAAL1	0.67768	1.11311	0.0373846	-0.435431
FUT2	0.868096	0.291013	0.0381995	0.577083
PACSIN3	1.33959	0.458788	0.0384151	0.880806
CES2	0.570427	2.00497	0.038432	-1.43455
C1R	0.676434	1.26144	0.0384645	-0.585003
USP11	0.360592	1.90292	0.0386294	-1.54233
ARG1	0.244148	1.37642	0.0387777	-1.13228
MRPS24	1.08389	0.761529	0.0392363	0.322357
DUOX2	1.26569	0.55336	0.0395957	0.712328
STEAP4	1.13107	0.725311	0.0396929	0.405757
ZC3H18	0.514588	1.27815	0.0407405	-0.763567
TMEM97	0.894793	0.484976	0.041282	0.409816
TIMP2	0.593473	1.25836	0.0414018	-0.664884
FUNDC1	0.72329	0.349399	0.041607	0.373891
MMP8	0.164857	2.0559	0.0418261	-1.89104
ZNF787	0.526771	0.990945	0.041917	-0.464174
PLPP2	0.180464	0.692036	0.0423864	-0.511572
TCOF1	0.704457	1.15646	0.0441658	-0.452007
RASSF7	0.222537	0.671966	0.0447179	-0.449429
HGD	1.12802	0.653459	0.0448157	0.474563
PRKCI	0.849544	1.49393	0.0453669	-0.644391
CAVIN1	1.31866	0.554651	0.0454401	0.764012
RPP38	0.720054	1.17594	0.0457128	-0.455888
DOK3	0.488367	1.02141	0.0457932	-0.533044
CRYAB	1.42946	0.497282	0.0459349	0.932182
GCHFR	1.11662	0.729287	0.0460329	0.387331
MYO7B	0.149352	1.03553	0.0469925	-0.886181
PPP1R1B	0.0322591	0.2775	0.0475002	-0.245241
PDAP1	0.764987	1.28951	0.04899	-0.524521
GALE	1.13746	0.756382	0.0492768	0.381078
CCNL1	0.414358	0.942525	0.0496983	-0.528167
