# Supplementary material for: Multi-omics Analysis Reveals How Intratumoral Bacteria Shape the Immune Microenvironment in Gastric Cancer
Source: Genomics Proteomics Bioinformatics. 2025 Dec 27;23(6):qzaf132. doi: 10.1093/gpbjnl/qzaf132 (PMC13197131; doi:10.1093/gpbjnl/qzaf132)
Supplement: qzaf132_Supplementary_Data [file qzaf132_supplementary_data.zip › Table S3.xlsx]

## Sheet: Sheet1
Table S3 KEGG annotation of differentially expressed proteins between normal gastric mucosa (NG) and gastric cancer (GC) groups
Protein accession	Protein description	Gene name	NC/GC Ratio	NC/GC P value	Regulated Type	MW [kDa]	Coverage [%]	Peptides	Unique peptides	Subcellular localization	KEGG KO No.	KEGG Gene	KEGG pathway	Biological Process	Cellular Component	Molecular Function	Pfam ID	Domain description	KOG category	KOG NO.	KOG description
P12235	ADP/ATP translocase 1 OS=Homo sapiens OX=9606 GN=SLC25A4 PE=1 SV=4	SLC25A4	7.0442	2.55321e-13	Up	33.064	72.5	22	8	mitochondria	K05863	SLC25A4S; solute carrier family 25 (mitochondrial adenine nucleotide translocator), member 4/5/6/31	hsa05017 Spinocerebellar ataxia; hsa05016 Huntington disease; hsa04020 Calcium signaling pathway; hsa05164 Influenza A; hsa05166 Human T-cell leukemia virus 1 infection; hsa05012 Parkinson disease; hsa05010 Alzheimer disease; hsa04218 Cellular senescence; hsa05022 Pathways of neurodegeneration - multiple diseases; hsa04217 Necroptosis; hsa05020 Prion disease; hsa04022 cGMP-PKG signaling pathway	GO:0000002 mitochondrial genome maintenance; GO:0001558 regulation of cell growth; GO:0001889 liver development; GO:0002791 regulation of peptide secretion; GO:0006091 generation of precursor metabolites and energy; GO:0006810 transport; GO:0006811 ion transport; GO:0006820 anion transport; GO:0006839 mitochondrial transport; GO:0006855 drug transmembrane transport; GO:0006862 nucleotide transpor…	GO:0005622 intracellular; GO:0005623 cell; GO:0005737 cytoplasm; GO:0005739 mitochondrion; GO:0005740 mitochondrial envelope; GO:0005741 mitochondrial outer membrane; GO:0005743 mitochondrial inner membrane; GO:0005886 plasma membrane; GO:0005887 integral component of plasma membrane; GO:0016020 membrane; GO:0016021 integral component of membrane; GO:0019866 organelle inner membrane; GO:0019867 o…	GO:0000295 adenine nucleotide transmembrane transporter activity; GO:0005215 transporter activity; GO:0005345 purine nucleobase transmembrane transporter activity; GO:0005346 purine ribonucleotide transmembrane transporter activity; GO:0005347 ATP transmembrane transporter activity; GO:0005471 ATP:ADP antiporter activity; GO:0005488 binding; GO:0005515 protein binding; GO:0008509 anion transmembr…			C	KOG0749	Mitochondrial ADP/ATP carrier proteins
P05166	Propionyl-CoA carboxylase beta chain, mitochondrial OS=Homo sapiens OX=9606 GN=PCCB PE=1 SV=3	PCCB	3.9119	1.54661e-11	Up	58.215	67.9	29	29	mitochondria	K01966	PCCB; propionyl-CoA carboxylase beta chain [EC:6.4.1.3 2.1.3.15]	hsa00640 Propanoate metabolism; hsa01200 Carbon metabolism; hsa00630 Glyoxylate and dicarboxylate metabolism; hsa00280 Valine, leucine and isoleucine degradation; hsa01100 Metabolic pathways	GO:0006082 organic acid metabolic process; GO:0006520 cellular amino acid metabolic process; GO:0006629 lipid metabolic process; GO:0006631 fatty acid metabolic process; GO:0006732 coenzyme metabolic process; GO:0006766 vitamin metabolic process; GO:0006767 water-soluble vitamin metabolic process; GO:0006768 biotin metabolic process; GO:0006790 sulfur compound metabolic process; GO:0006807 nitrog…	GO:0005622 intracellular; GO:0005623 cell; GO:0005737 cytoplasm; GO:0005739 mitochondrion; GO:0005759 mitochondrial matrix; GO:0005829 cytosol; GO:0031974 membrane-enclosed lumen; GO:0043226 organelle; GO:0043227 membrane-bounded organelle; GO:0043229 intracellular organelle; GO:0043231 intracellular membrane-bounded organelle; GO:0043233 organelle lumen; GO:0070013 intracellular organelle lumen;	GO:0003824 catalytic activity; GO:0004658 propionyl-CoA carboxylase activity; GO:0016421 CoA carboxylase activity; GO:0016874 ligase activity; GO:0016885 ligase activity, forming carbon-carbon bonds;			C	KOG0540	3-Methylcrotonyl-CoA carboxylase, non-biotin containing subunit/Acetyl-CoA carboxylase carboxyl transferase, subunit beta
O95169	NADH dehydrogenase [ubiquinone] 1 beta subcomplex subunit 8, mitochondrial OS=Homo sapiens OX=9606 GN=NDUFB8 PE=1 SV=1	NDUFB8	3.8244	1.44296e-09	Up	21.766	41.4	6	6	mitochondria	K03964	NDUFB8; NADH dehydrogenase (ubiquinone) 1 beta subcomplex subunit 8	hsa04932 Non-alcoholic fatty liver disease; hsa05016 Huntington disease; hsa00190 Oxidative phosphorylation; hsa05012 Parkinson disease; hsa05010 Alzheimer disease; hsa04723 Retrograde endocannabinoid signaling; hsa04714 Thermogenesis; hsa05022 Pathways of neurodegeneration - multiple diseases; hsa05014 Amyotrophic lateral sclerosis; hsa05020 Prion disease; hsa01100 Metabolic pathways	GO:0006091 generation of precursor metabolites and energy; GO:0006119 oxidative phosphorylation; GO:0006120 mitochondrial electron transport, NADH to ubiquinone; GO:0006139 nucleobase-containing compound metabolic process; GO:0006163 purine nucleotide metabolic process; GO:0006725 cellular aromatic compound metabolic process; GO:0006753 nucleoside phosphate metabolic process; GO:0006793 phosphoru…	GO:0005622 intracellular; GO:0005623 cell; GO:0005737 cytoplasm; GO:0005739 mitochondrion; GO:0005740 mitochondrial envelope; GO:0005743 mitochondrial inner membrane; GO:0005746 mitochondrial respirasome; GO:0005747 mitochondrial respiratory chain complex I; GO:0005759 mitochondrial matrix; GO:0005783 endoplasmic reticulum; GO:0012505 endomembrane system; GO:0016020 membrane; GO:0019866 organelle…	GO:0003824 catalytic activity; GO:0003954 NADH dehydrogenase activity; GO:0008137 NADH dehydrogenase (ubiquinone) activity; GO:0016491 oxidoreductase activity; GO:0016651 oxidoreductase activity, acting on NAD(P)H; GO:0016655 oxidoreductase activity, acting on NAD(P)H, quinone or similar compound as acceptor; GO:0050136 NADH dehydrogenase (quinone) activity;			C	KOG4040	NADH:ubiquinone oxidoreductase, NDUFB8/ASHI subunit
Q9NTX5	Ethylmalonyl-CoA decarboxylase OS=Homo sapiens OX=9606 GN=ECHDC1 PE=1 SV=2	ECHDC1	2.3875	1.43523e-09	Up	33.698	68.4	16	16	cytoplasm	K18426	ECHDC1; ethylmalonyl-CoA/methylmalonyl-CoA decarboxylase [EC:4.1.1.94 4.1.1.-]	hsa00640 Propanoate metabolism; hsa01100 Metabolic pathways	GO:0006082 organic acid metabolic process; GO:0006629 lipid metabolic process; GO:0006631 fatty acid metabolic process; GO:0006635 fatty acid beta-oxidation; GO:0008152 metabolic process; GO:0009056 catabolic process; GO:0009062 fatty acid catabolic process; GO:0009987 cellular process; GO:0016042 lipid catabolic process; GO:0016054 organic acid catabolic process; GO:0019395 fatty acid oxidation;…	GO:0005622 intracellular; GO:0005623 cell; GO:0005737 cytoplasm; GO:0005739 mitochondrion; GO:0005829 cytosol; GO:0043226 organelle; GO:0043227 membrane-bounded organelle; GO:0043229 intracellular organelle; GO:0043231 intracellular membrane-bounded organelle;	GO:0003824 catalytic activity; GO:0004300 enoyl-CoA hydratase activity; GO:0016829 lyase activity; GO:0016830 carbon-carbon lyase activity; GO:0016831 carboxy-lyase activity; GO:0016835 carbon-oxygen lyase activity; GO:0016836 hydro-lyase activity;	PF00378	Enoyl-CoA hydratase/isomerase family	I	KOG1680	Enoyl-CoA hydratase
P22695	Cytochrome b-c1 complex subunit 2, mitochondrial OS=Homo sapiens OX=9606 GN=UQCRC2 PE=1 SV=3	UQCRC2	2.7732	4.34099e-10	Up	48.442	62.5	17	17	mitochondria	K00415	QCR2; ubiquinol-cytochrome c reductase core subunit 2	hsa04932 Non-alcoholic fatty liver disease; hsa05016 Huntington disease; hsa00190 Oxidative phosphorylation; hsa05012 Parkinson disease; hsa05010 Alzheimer disease; hsa04260 Cardiac muscle contraction; hsa04714 Thermogenesis; hsa05022 Pathways of neurodegeneration - multiple diseases; hsa05014 Amyotrophic lateral sclerosis; hsa05020 Prion disease; hsa01100 Metabolic pathways	GO:0006091 generation of precursor metabolites and energy; GO:0006119 oxidative phosphorylation; GO:0006139 nucleobase-containing compound metabolic process; GO:0006163 purine nucleotide metabolic process; GO:0006508 proteolysis; GO:0006605 protein targeting; GO:0006626 protein targeting to mitochondrion; GO:0006627 protein processing involved in protein targeting to mitochondrion; GO:0006725 cel…	GO:0005622 intracellular; GO:0005623 cell; GO:0005634 nucleus; GO:0005654 nucleoplasm; GO:0005737 cytoplasm; GO:0005739 mitochondrion; GO:0005740 mitochondrial envelope; GO:0005743 mitochondrial inner membrane; GO:0005746 mitochondrial respirasome; GO:0005750 mitochondrial respiratory chain complex III; GO:0005751 mitochondrial respiratory chain complex IV; GO:0016020 membrane; GO:0019866 organel…	GO:0003824 catalytic activity; GO:0004175 endopeptidase activity; GO:0004222 metalloendopeptidase activity; GO:0005488 binding; GO:0008233 peptidase activity; GO:0008237 metallopeptidase activity; GO:0008270 zinc ion binding; GO:0016787 hydrolase activity; GO:0043167 ion binding; GO:0043169 cation binding; GO:0044877 protein-containing complex binding; GO:0046872 metal ion binding; GO:0046914 tra…	PF05193	Peptidase M16 inactive domain	C	KOG2583	Ubiquinol cytochrome c reductase, subunit QCR2
Q16795	NADH dehydrogenase [ubiquinone] 1 alpha subcomplex subunit 9, mitochondrial OS=Homo sapiens OX=9606 GN=NDUFA9 PE=1 SV=2	NDUFA9	3.1021	3.30015e-10	Up	42.509	66	22	22	mitochondria	K03953	NDUFA9; NADH dehydrogenase (ubiquinone) 1 alpha subcomplex subunit 9	hsa04932 Non-alcoholic fatty liver disease; hsa05016 Huntington disease; hsa00190 Oxidative phosphorylation; hsa05012 Parkinson disease; hsa05010 Alzheimer disease; hsa04723 Retrograde endocannabinoid signaling; hsa04714 Thermogenesis; hsa05022 Pathways of neurodegeneration - multiple diseases; hsa05014 Amyotrophic lateral sclerosis; hsa05020 Prion disease; hsa01100 Metabolic pathways	GO:0006091 generation of precursor metabolites and energy; GO:0006119 oxidative phosphorylation; GO:0006120 mitochondrial electron transport, NADH to ubiquinone; GO:0006139 nucleobase-containing compound metabolic process; GO:0006163 purine nucleotide metabolic process; GO:0006725 cellular aromatic compound metabolic process; GO:0006732 coenzyme metabolic process; GO:0006733 oxidoreduction coenzy…	GO:0005622 intracellular; GO:0005623 cell; GO:0005634 nucleus; GO:0005654 nucleoplasm; GO:0005737 cytoplasm; GO:0005739 mitochondrion; GO:0005740 mitochondrial envelope; GO:0005743 mitochondrial inner membrane; GO:0005746 mitochondrial respirasome; GO:0005747 mitochondrial respiratory chain complex I; GO:0005759 mitochondrial matrix; GO:0016020 membrane; GO:0019866 organelle inner membrane; GO:00…	GO:0003824 catalytic activity; GO:0003954 NADH dehydrogenase activity; GO:0005488 binding; GO:0008137 NADH dehydrogenase (ubiquinone) activity; GO:0016491 oxidoreductase activity; GO:0016651 oxidoreductase activity, acting on NAD(P)H; GO:0016655 oxidoreductase activity, acting on NAD(P)H, quinone or similar compound as acceptor; GO:0044877 protein-containing complex binding; GO:0050136 NADH dehyd…			C	KOG2865	NADH:ubiquinone oxidoreductase, NDUFA9/39kDa subunit
Q8IXJ6	NAD-dependent protein deacetylase sirtuin-2 OS=Homo sapiens OX=9606 GN=SIRT2 PE=1 SV=2	SIRT2	1.7734	1.96221e-10	Up	43.182	50.6	13	12	cytoplasm	K11412	SIRT2; NAD+-dependent protein deacetylase sirtuin 2 [EC:2.3.1.286]	hsa00760 Nicotinate and nicotinamide metabolism; hsa01100 Metabolic pathways	GO:0000122 negative regulation of transcription by RNA polymerase II; GO:0000183 rDNA heterochromatin assembly; GO:0001666 response to hypoxia; GO:0001932 regulation of protein phosphorylation; GO:0001933 negative regulation of protein phosphorylation; GO:0002237 response to molecule of bacterial origin; GO:0002831 regulation of response to biotic stimulus; GO:0002832 negative regulation of respo…	GO:0000228 nuclear chromosome; GO:0000785 chromatin; GO:0000790 nuclear chromatin; GO:0000792 heterochromatin; GO:0005622 intracellular; GO:0005623 cell; GO:0005634 nucleus; GO:0005654 nucleoplasm; GO:0005677 chromatin silencing complex; GO:0005694 chromosome; GO:0005720 nuclear heterochromatin; GO:0005730 nucleolus; GO:0005737 cytoplasm; GO:0005739 mitochondrion; GO:0005813 centrosome; GO:000581…	GO:0000166 nucleotide binding; GO:0003682 chromatin binding; GO:0003824 catalytic activity; GO:0004407 histone deacetylase activity; GO:0005488 binding; GO:0005515 protein binding; GO:0008134 transcription factor binding; GO:0008270 zinc ion binding; GO:0016787 hydrolase activity; GO:0016810 hydrolase activity, acting on carbon-nitrogen (but not peptide) bonds; GO:0016811 hydrolase activity, acti…			B	KOG2682	NAD-dependent histone deacetylases and class I sirtuins (SIR2 family)
Q13228	Methanethiol oxidase OS=Homo sapiens OX=9606 GN=SELENBP1 PE=1 SV=2	SELENBP1	2.5622	5.81052e-08	Up	52.39	89	34	33	cytoplasm	K17285	SELENBP1; methanethiol oxidase [EC:1.8.3.4]	hsa00920 Sulfur metabolism; hsa01100 Metabolic pathways	GO:0009987 cellular process; GO:0030154 cell differentiation; GO:0032502 developmental process; GO:0045444 fat cell differentiation; GO:0048869 cellular developmental process; GO:0050873 brown fat cell differentiation;	GO:0001650 fibrillar center; GO:0005622 intracellular; GO:0005623 cell; GO:0005634 nucleus; GO:0005730 nucleolus; GO:0031974 membrane-enclosed lumen; GO:0031981 nuclear lumen; GO:0043226 organelle; GO:0043227 membrane-bounded organelle; GO:0043228 non-membrane-bounded organelle; GO:0043229 intracellular organelle; GO:0043231 intracellular membrane-bounded organelle; GO:0043232 intracellular non-m…	GO:0005488 binding; GO:0008430 selenium binding;			P	KOG0918	Selenium-binding protein
O75306	NADH dehydrogenase [ubiquinone] iron-sulfur protein 2, mitochondrial OS=Homo sapiens OX=9606 GN=NDUFS2 PE=1 SV=2	NDUFS2	2.9871	2.43626e-10	Up	52.545	66.3	24	24	mitochondria	K03935	NDUFS2; NADH dehydrogenase (ubiquinone) Fe-S protein 2 [EC:7.1.1.2]	hsa04932 Non-alcoholic fatty liver disease; hsa05016 Huntington disease; hsa00190 Oxidative phosphorylation; hsa05012 Parkinson disease; hsa05010 Alzheimer disease; hsa04723 Retrograde endocannabinoid signaling; hsa04714 Thermogenesis; hsa05022 Pathways of neurodegeneration - multiple diseases; hsa05014 Amyotrophic lateral sclerosis; hsa05020 Prion disease; hsa01100 Metabolic pathways	GO:0006091 generation of precursor metabolites and energy; GO:0006119 oxidative phosphorylation; GO:0006120 mitochondrial electron transport, NADH to ubiquinone; GO:0006139 nucleobase-containing compound metabolic process; GO:0006163 purine nucleotide metabolic process; GO:0006725 cellular aromatic compound metabolic process; GO:0006753 nucleoside phosphate metabolic process; GO:0006793 phosphoru…	GO:0005622 intracellular; GO:0005623 cell; GO:0005634 nucleus; GO:0005654 nucleoplasm; GO:0005737 cytoplasm; GO:0005739 mitochondrion; GO:0005740 mitochondrial envelope; GO:0005743 mitochondrial inner membrane; GO:0005746 mitochondrial respirasome; GO:0005747 mitochondrial respiratory chain complex I; GO:0005759 mitochondrial matrix; GO:0016020 membrane; GO:0019866 organelle inner membrane; GO:00…	GO:0003824 catalytic activity; GO:0003954 NADH dehydrogenase activity; GO:0005488 binding; GO:0005515 protein binding; GO:0008137 NADH dehydrogenase (ubiquinone) activity; GO:0009055 electron transfer activity; GO:0016491 oxidoreductase activity; GO:0016651 oxidoreductase activity, acting on NAD(P)H; GO:0016655 oxidoreductase activity, acting on NAD(P)H, quinone or similar compound as acceptor; G…			C	KOG2870	NADH:ubiquinone oxidoreductase, NDUFS2/49 kDa subunit
