# Supplementary material for: Multi-omics Analysis Reveals How Intratumoral Bacteria Shape the Immune Microenvironment in Gastric Cancer
Source: Genomics Proteomics Bioinformatics. 2025 Dec 27;23(6):qzaf132. doi: 10.1093/gpbjnl/qzaf132 (PMC13197131; doi:10.1093/gpbjnl/qzaf132)
Supplement: qzaf132_Supplementary_Data [file qzaf132_supplementary_data.zip › Table S4.xlsx]

## Sheet: Sheet1
Table S4 Drug interactions of target proteins identified in this study using DGIdb
Gene	Drug	Interaction_types	Sources
SLC25A4	CLODRONIC ACID	inhibitor	TdgClinicalTrial|TTD
NDUFB8	ME-344	inhibitor	ChemblInteractions
NDUFB8	METFORMIN HYDROCHLORIDE	inhibitor	ChemblInteractions
NDUFB8	NV-128	inhibitor	ChemblInteractions
NDUFA9	NV-128	inhibitor	ChemblInteractions
NDUFA9	ME-344	inhibitor	ChemblInteractions
NDUFA9	METFORMIN HYDROCHLORIDE	inhibitor	ChemblInteractions
SIRT2	CHEMBL589270		DTC
SIRT2	GEFITINIB		PharmGKB
SIRT2	TRICHOSTATIN		DTC
SIRT2	SALERMIDE		DTC
SIRT2	PAULLONE		DTC
SIRT2	BISINDOLYLMALEIMIDE IX		DTC
SIRT2	CHEMBL595354		DTC
SIRT2	CHEMBL1794051		DTC
NDUFS2	NV-128	inhibitor	ChemblInteractions
NDUFS2	METFORMIN HYDROCHLORIDE	inhibitor	ChemblInteractions
NDUFS2	ME-344	inhibitor	ChemblInteractions
Note: DGIdb, The Drug Gene Interaction Database
