# Supplementary material for: Multi-omics Analysis Reveals How Intratumoral Bacteria Shape the Immune Microenvironment in Gastric Cancer
Source: Genomics Proteomics Bioinformatics. 2025 Dec 27;23(6):qzaf132. doi: 10.1093/gpbjnl/qzaf132 (PMC13197131; doi:10.1093/gpbjnl/qzaf132)
Supplement: qzaf132_Supplementary_Data [file qzaf132_supplementary_data.zip › Table S5.xlsx]

## Sheet: Sheet1
Table S5 Data for metabolomics analysis
Index	Compounds	Class I	Class II	Q1 (Da)	Molecular Weight (Da)	Ionization model	Formula	KEGG ID	HMDB	Pubchem CID	CAS	ChEBI	Metlin	mix01	mix02	mix03	mix04	mix05	mix06	mix07	mix08	Sample1	Sample2	Sample3	Sample4	Sample5	Sample6	Sample7	Sample8	Sample9	Sample10	Sample11	Sample12	Sample13	Sample14	Sample15	Sample16	Sample17	Sample18	Sample19	Sample20	Sample21	Sample22	Sample23	Sample24	Sample25	Sample26	Sample27	Sample28
MEDL00326	DL-Arginine	-	-	213.075	174.112	[M+K]+	C6H14N4O2	C02385	-	232	-	-	-	625940	641940	632760	668260	676810	580230	620350	641310	665110	715520	661540	602120	430020	558310	538270	481220	543050	615260	554910	569540	500280	569620	669230	749330	589800	556560	479550	452860	552910	620690	519690	614790	476430	597220	531300	512070
MEDL00369	Glu-Phe	-	-	293.113	294.122	[M-H]-	C14H18N2O5	-	HMDB0029156	18653118	-	-	-	24650	25469	25431	22454	22512	23563	22886	19538	13993	23687	47619	14923	9988.2	50059	9715.7	15916	14319	27876	47663	32296	10536	9540.6	13000	50622	14250	8097.5	6745.4	12439	17614	12478	19341	17631	7311	833.97	5322.1	15062
MEDL00392	1-Oleoyl-sn-glycero-3-phosphocholine	-	-	547.346	521.348	[M+Na]+	C26H52NO7P	-	HMDB0002815	16081932	19420-56-5	28610	184	319680	211400	211530	215780	208260	189550	191760	179200	130500	83263	132750	104810	218320	20105	44009	27235	123870	164090	155600	62720	120910	257940	26864	277040	44383	39822	160870	246350	90779	56046	167930	169790	109920	32964	78955	234440
MEDL00401	Confertifoline	-	-	233.154	234.162	[M-H]-	C15H22O2	C09376	-	435751	1811-23-0	-	-	65357	59617	56235	59177	48980	49207	50767	49933	65385	65387	63221	60345	61561	59167	57618	70177	61179	62216	57349	53791	67764	56912	67116	50513	51729	59326	56301	56498	56498	59858	56103	50826	64934	58175	60366	59921
MEDL00404	2-Palmitoyl-rac-glycerol	-	-	313.274	330.277	[M+H-H2O]+	C19H38O4	-	HMDB0011533	-	-	75455	-	4987500	4966200	4159400	4085300	4160900	3909800	4019900	3838500	1944700	2995200	2194900	4366600	1976100	1259000	4388500	341450	4900300	2497300	2938800	5162300	1321800	1925200	92455	6624700	7642600	2133300	2079200	5311000	2242900	3174300	3645800	3456900	911320	1733500	709280	2406300
MEDL01837	Nordihydrocapsiate	-	-	293.177	294.183	[M-H]-	C17H26O4	-	HMDB0034779	9817607	220012-53-3	-	-	474570	659600	623910	640070	578570	553770	593340	519930	600450	669560	582720	670630	648750	577410	556260	776210	619520	662240	494910	585040	585190	630210	601190	623140	531690	576340	554550	704850	636300	514330	581910	593850	692970	615540	540580	630340
MEDL01894	Valproic acid	-	-	287.223	144.115	[2M-H]-	C8H16O2	C07185	HMDB0001877	3121	99-66-1	39867	2986	16693	9741.2	8178.5	9798.4	10414	8313.5	7296.4	7512.2	17975	8843.5	19321	18646	7927.3	47243	39393	3169	72239	14446	3138	17061	14477	8428.3	1453.8	26120	3370.4	23263	4797.8	8046.9	20114	12276	4184.6	1952.3	8813.5	30659	12031	14721
MEDL01922	4,6-Dihydroxyquinoline	-	-	162.055	161.048	[M+H]+	C9H7NO2	C05639	HMDB0004077	440738	3517-61-1	28799	-	467660	428860	394450	344570	324800	273060	281130	332520	621540	559940	489980	438130	457080	403910	407970	188860	457540	430490	408970	582470	433120	443780	258330	383230	399180	411750	369390	487780	489110	461060	456770	363080	423750	310030	332080	385550
MEDL01997	Prunasin	-	-	316.079	295.106	[M-2H+Na]-	C14H17NO6	C00844	HMDB0034934	119033	99-18-3	17396	-	107070	105210	109420	105490	87727	81449	95389	106220	238400	181340	211820	162480	76250	129130	78361	127170	143720	143200	52921	193060	105960	130860	51258	91984	116240	102260	124920	152940	189600	150980	194400	229430	78712	19810	35321	82262
MEDL02002	Erucic acid	-	-	321.315	338.318	[M+H-H2O]+	C22H42O2	C08316	HMDB0002068	5281116	112-86-7	28792	6470	1259400	1009800	1078300	1186500	1109900	1672400	1391200	1511600	1235300	1036000	1233700	1043600	998740	1165900	1188200	1420600	1412700	1224300	1316100	1368500	1567300	1264800	1685200	1163200	1146200	1121100	1290200	1204800	1232600	1256400	1755800	998760	1217500	1092400	1575100	1055800
MEDL02018	Cycloleucine	-	-	130.086	129.079	[M+H]+	C6H11NO2	C03969	HMDB0062225	2901	52-52-8	40547	-	6423800	6246500	6399300	6872300	5292200	5580300	5788800	5345700	7664500	5403000	6449000	6789200	6446100	3928900	5749400	1687100	4779300	4489600	3865100	6299400	6867500	7592900	2785900	5333500	4906700	6723200	7244400	6908800	6910500	3721500	5445800	6282400	6372500	3351200	6287200	8804100
MEDL02051	7-Hydroxy-4-methylcoumarin	-	-	177.054	176.047	[M+H]+	C10H8O3	C03081	HMDB0059622	5280567	90-33-5	17224	-	1732600	1483900	1377500	1361900	1072100	1269600	1406300	1235800	1761100	1797300	1845500	1879200	1706200	1730600	1601300	1831300	1704300	1747300	1674700	1519300	1573700	1655600	1618600	1467400	1625300	1574900	1016300	1269400	1537700	1525900	1532100	1388500	1454400	1593100	1375100	1471800
MEDL02174	N-Oleoylethanolamine	-	-	348.286	325.298	[M+Na]+	C20H39NO2	C20792	HMDB0002088	5283454	111-58-0	71466	-	1457600	1522900	1483700	1491500	1619900	1444000	1451000	1348900	2031900	667880	2206100	1260400	4096400	510100	411380	124360	1681200	1145500	353030	683510	6418800	3388100	172700	1299900	520260	1755000	2803000	3743000	2981300	604030	2483000	1781800	4157700	209520	419820	3404800
MEDL02333	FFA(14:1)	-	-	225.186	226.193	[M-H]-	C14H26O2	C08322	HMDB0002000	-	544-64-9	27781	6424	257850	226210	213900	196880	189450	187210	186290	191910	558510	700090	384330	567330	347180	743570	186360	40953	218730	380720	64424	283360	223000	264210	35301	211190	264380	526460	233710	92064	473100	617890	79666	199880	429110	418840	45394	163320
MEDL02553	Piperine	-	-	286.144	285.137	[M+H]+	C17H19NO3	C03882	HMDB0029377	638024	94-62-2	28821	-	1162100	1105200	1162000	1061400	1182700	1172900	1166100	1168600	19407	621210	4947800	806270	3368700	1448500	2633.7	1842000	4657.6	247280	18385	1698000	14766	888240	213540	194080	165440	413420	198750	3866100	15192	489980	1599900	611900	2661300	1228700	3960.5	2733800
MEDL02620	3'-Methoxydaidzein	-	-	285.079	284.068	[M+H]+	C16H12O5	-	HMDB0130379	5319422	21913-98-4	65780	-	348360	342580	361930	363550	357250	347950	366640	371410	294100	637070	441860	395520	583660	668060	651040	587580	858600	303170	855080	1260.7	657040	541760	811.12	524540	621800	367030	281480	301940	364260	668010	272040	455630	650990	486720	671460	1430100
MEDL02636	Ephedrine	-	-	166.122	165.115	[M+H]+	C10H15NO	C01575	HMDB0015451	9294	299-42-3	15407	-	522540	511890	392970	473490	403450	413180	363010	425760	559.28	573.29	1122800	561620	1393.1	2092900	267.57	1419.8	1107300	3188300	581590	1085800	3442.5	1825700	535.6	4826.5	922270	2859.4	283.05	448190	1119.1	1931.6	739380	393600	3458.6	501670	579.96	867
MEDL02681	6-Deoxyfagomine	-	-	263.197	131.095	[2M+H]+	C6H13NO2	-	HMDB0036382	57449463	197449-09-5	-	-	2005600	2138200	2678900	2104000	2096000	2133300	2143800	1924100	4212500	4219000	2407300	3036900	2360000	2277800	2141800	827950	2659200	2992600	1950000	3776400	2711300	2755000	1367500	3017000	2174900	2668200	1839900	2172500	3375800	3084500	2435400	2674700	2583300	1162600	1888400	2665600
MEDL02772	D-Erythrose-4-phosphate	-	-	199	200.009	[M-H]-	C4H9O7P	C00279	HMDB0001321	122357	585-18-2	48153	6158	7942800	6784300	6632000	7129100	5476500	6110900	6318000	6621900	5845800	4369700	3509200	5858100	9542100	2345500	3426000	4040500	6613200	4513200	8267100	2460100	6136500	6923700	3339800	4779200	2107100	4986300	5814100	6455600	4896300	3222000	3340300	4820300	4319100	2282000	3866900	6548700
MEDN0005	L-Threonine	Amino acid and Its metabolomics	Amino acids	118.05	119.058	[M-H]-	C4H9NO3	C00188	HMDB0000167	6288	72-19-5	16857	32	1595300	1513000	1445600	1497600	1489200	1554700	1673100	1577800	1953100	1329200	1405400	1659700	1524200	1112300	1565000	564090	1258000	1314100	1323200	1574500	1953200	1680400	836980	1411800	1922600	1556000	1500400	2124800	1777500	1390500	1650200	1892700	1641300	892470	1616900	1772200
MEDN0007	L-Arginine	Amino acid and Its metabolomics	Amino acids	173.104	174.112	[M-H]-	C6H14N4O2	C00062	HMDB0000517	6322	74-79-3	16467	5502	12473000	12860000	12747000	12746000	12956000	12833000	12792000	13206000	16250000	14526000	14033000	11879000	11143000	9727900	10454000	4353200	10897000	11047000	9019300	15382000	10575000	13824000	6011500	12419000	10124000	13997000	12520000	13653000	15534000	11408000	11507000	14595000	10374000	5623700	9577100	15725000
MEDN0015	L-Phenylalanine	Amino acid and Its metabolomics	Amino acids	164.071	165.079	[M-H]-	C9H11NO2	C00079	HMDB0000159	6140	63-91-2	17295	28	7956000	7804900	7319800	7342200	7062500	7699500	7884300	7514700	10886000	10930000	8634100	9000600	8299900	7909500	8362100	6056400	8448900	7180100	7393300	9361500	9038900	8276600	6257900	8743600	8344600	8535900	7283200	8241300	9170700	8488200	7581500	8639400	7420200	5637200	6736700	9082500
MEDN0022	(5-L-Glutamyl)-L-Amino Acid	Amino acid and Its metabolomics	Small Peptide	217.082	218.09	[M-H]-	C8H14N2O5	C03740	HMDB0006248	440103	5875-41-2	50619	-	216280	227020	181390	176640	154210	135370	172400	163770	662310	223630	297170	234630	273780	156760	134980	23819	271600	215430	113330	261160	249090	214490	57100	241140	182570	200270	163280	166280	380700	226790	335210	296030	182970	41095	89325	163300
MEDN0025	3-Hydroxy-3-Methylpentane-1,5-Dioic Acid	Amino acid and Its metabolomics	Amino acid derivatives	161.045	162.053	[M-H]-	C6H10O5	C03761	HMDB0000355	1662	503-49-1	16831	5344	69310	62250	57904	73196	68507	63205	74241	79878	40922	71719	49848	37357	73902	42865	37372	40051	37295	55646	124680	34364	56443	76737	42180	53701	29731	47124	63800	80484	49103	49837	47711	42386	68375	22018	51572	66176
MEDN0026	3-Iodo-L-Tyrosine	Amino acid and Its metabolomics	Amino acid derivatives	305.963	306.971	[M-H]-	C9H10INO3	C02515	HMDB0000021	439744	70-78-0	27847	-	28220	22081	23273	21301	21401	20729	26351	23673	22914	11707	61313	2510.5	19421	1787.8	93874	114650	15687	11836	3398.6	178.41	6493	140010	4635.8	10206	266.96	16225	7424.1	12683	46160	6326.3	99900	1865.6	3650.1	179.47	5920.8	108570
MEDN0027	3-N-Methyl-L-Histidine	Amino acid and Its metabolomics	Amino acid derivatives	169	187.096	[M-NH4]-	C7H13N3O3	C01152	HMDB0000479	64969	368-16-1	27596	5466	264330	285730	213210	267150	233320	217940	220210	310070	594830	441110	293890	291360	417670	194040	348850	128760	273770	293340	147500	192590	252690	272650	63615	158920	173640	181870	140210	631340	303090	314520	269390	369300	152600	33239	119270	537270
MEDN0032	Allantoin	Organic acid And Its derivatives	Organic acid And Its derivatives	157.036	158.044	[M-H]-	C4H6N4O3	C01551	HMDB0000462	204	97-59-6	15676	89	2952700	2992100	3213600	3158400	3259700	2960500	3157900	3015700	3546300	4080700	3964800	3772300	2401900	3701400	2748600	2375400	3265900	3441700	2343300	3195900	2223200	3046600	2439400	3245500	3464100	2972100	2961900	3719500	3269800	3226900	3662900	3669200	2467200	2087500	3076500	2801700
MEDN0036	Ala-Ala	Amino acid and Its metabolomics	Small Peptide	159.077	160.085	[M-H]-	C6H12N2O3	C00993	HMDB0003459	5460362	923-16-0	16576	6937	16307	20630	23584	12759	19507	17701	23909	13279	11436	22329	11238	9622.4	7612	13344	3818.8	2885.4	4197.5	9291.5	11217	7476.7	4706.7	11108	7484.6	12292	8181.4	1845	3283.2	13561	12818	4315.8	4838.9	17301	7839.8	1920.8	2943.9	7332.1
MEDN0042	L-Asparagine Anhydrous	Amino acid and Its metabolomics	Amino acids	131.046	132.054	[M-H]-	C4H8N2O3	C00152	HMDB0000168	6267	70-47-3	17196	14	1318100	1581500	1431500	1485600	1614200	1636600	1468700	1544000	2050300	1707800	1588900	1515000	1389600	1239100	1491300	610860	1379200	1357400	1920600	1978300	1412600	1315000	923820	1522500	1415400	1717800	1327200	1046400	1871900	1597200	1578300	1383200	1321900	858600	1305900	1454500
MEDN0043	L-Carnosine	Amino acid and Its metabolomics	Amino acid derivatives	225.099	226.107	[M-H]-	C9H14N4O3	C00386	HMDB0000033	439224	305-84-0	15727	38	32492	46088	25854	34880	29477	39986	32313	41224	27524	44353	60219	31511	37374	47580	14110	65062	17722	33758	33751	90337	5946.2	12194	7469.2	72983	29262	20657	9023.4	63388	15053	107320	28501	30352	17675	792.58	6616.6	13211
MEDN0044	L-Cystathionine	Amino acid and Its metabolomics	Amino acid derivatives	221.06	222.067	[M-H]-	C7H14N2O4S	C02291	HMDB0000099	439258	56-88-2	17482	39	9735.3	3233.9	5944.9	7330.4	5124.5	7271.1	7913.9	5791.7	1437.4	4145.6	3320.6	2313	1833.5	2738	4655.2	2774.3	4607.3	2541.9	30892	1832.2	3920.5	2750	470.2	917.12	3663.9	2889.2	1452.7	7884.5	3278	1837	4903.8	1833.5	3400.4	2316	4787.7	10970
MEDN0046	L-Glutamine	Amino acid and Its metabolomics	Amino acids	145.061	146.069	[M-H]-	C5H10N2O3	C00064	HMDB0000641	5961	56-85-9	18050	5614	2081100	2222900	2044000	2076200	2223000	2227400	2120200	2191400	3407300	2884300	2640200	3281300	2189100	2157600	3035400	2691000	2439900	2393600	1172000	3363600	3143100	2194400	3136800	1855900	2583800	3060300	3036900	1286800	2843500	3031500	2410100	3178000	2588500	2414200	2522700	2817600
MEDN0047	L-Homocitrulline	Amino acid and Its metabolomics	Amino acids	188.104	189.111	[M-H]-	C7H15N3O3	C02427	HMDB0000679	65072	1190-49-4	17443	46	11150	17282	10380	11153	14385	11583	9097.7	16777	7805.1	14740	14217	11043	17599	7912.8	10764	16231	27007	3585	13453	6688.7	24593	20794	12419	5760.7	10488	12142	4079.2	17774	5103.6	10994	20029	16066	11582	8890.7	20977	24273
MEDN0049	L-Saccharopine	Amino acid and Its metabolomics	Amino acids	275.124	276.132	[M-H]-	C11H20N2O6	C00449	HMDB0000279	160556	997-68-2	16927	383	1162800	1097300	825300	975710	843230	1019600	953370	1091500	811600	561390	519080	1148300	1998600	349770	1292700	2119400	860300	554280	491400	462970	1496900	1263600	5037700	422800	232950	1296300	1400400	1486700	721820	522620	474670	610140	1012500	470000	1898900	2108400
MEDN0056	N-Acetyl-L-Leucine	Amino acid and Its metabolomics	Amino acid derivatives	172.097	173.105	[M-H]-	C8H15NO3	C02710	HMDB0011756	70912	1188-21-2	17786	-	66306	64559	63740	65871	65587	62952	61620	67608	90695	46826	73145	53442	57547	36380	64416	30654	80402	40431	74622	67601	94082	71620	40549	40082	65779	63088	61406	161470	70288	43834	89186	68201	56657	21041	83655	69820
MEDN0057	N-Acetyl-L-Tyrosine	Amino acid and Its metabolomics	Amino acid derivatives	222.077	223.085	[M-H]-	C11H13NO4	C01657	HMDB0000866	68310	537-55-3	21563	-	25757	25906	21881	22894	22446	26565	22808	21472	38712	9061.7	37531	26082	26683	6835.3	21925	7014.2	33567	17567	11328	12822	61090	36698	10038	9684.7	19631	27163	29753	105270	33004	9209.8	62640	25377	17103	7498.1	19754	36490
MEDN0059	N-Glycyl-L-Leucine	Amino acid and Its metabolomics	Amino acid derivatives	187.108	188.116	[M-H]-	C8H16N2O3	C02155	HMDB0000759	92843	869-19-2	73514	5727	612300	587400	512710	493700	465320	460360	513090	484100	411620	671280	468310	217550	138060	497020	101640	365150	99816	249220	1045500	500890	50704	116650	484810	371400	164290	104200	63477	101370	176310	212570	88514	188570	130290	34629	51593	78391
MEDN0061	N-Phenylacetylglycine	Amino acid and Its metabolomics	Amino acid derivatives	192.066	193.074	[M-H]-	C10H11NO3	C05598	HMDB0000821	68144	500-98-1	27480	4237	18962	17308	18105	17254	16411	17932	17273	12851	17225	16691	7851.5	2435.1	15159	12202	14453	41692	29036	11192	22892	6589	28657	14591	53787	17075	19384	13694	20034	4798.8	14443	18390	4836.3	2830.8	21172	30671	20867	46970
MEDN0062	N-Propionylglycine	Amino acid and Its metabolomics	Amino acids	130.05	131.058	[M-H]-	C5H9NO3	-	HMDB0000783	98681	21709-90-0	89836	5749	1819100	1875800	1863400	1856700	1860800	2181300	2069800	1964800	2571900	2596700	2069600	2103500	1965300	1704700	1996000	1104900	1883100	2016800	1764900	2336400	2162600	2078500	1322800	2368200	2285500	2224600	1975700	1882600	2185500	2123800	1713900	2209200	1887400	1341100	1641300	2328400
MEDN0065	O-Phospho-L-Serine	Amino acid and Its metabolomics	Amino acid derivatives	184.001	185.009	[M-H]-	C3H8NO6P	C01005	HMDB0000272	68841	407-41-0	15811	5270	239890	236500	418920	343900	342670	370260	350810	227240	241340	196680	195100	395560	1320500	147250	393360	201090	304030	183290	542530	195490	559970	351320	407690	404140	300640	380130	1953500	765760	312540	278570	246020	386700	1395300	327430	397450	458400
MEDN0068	S-(5-Adenosy)-L-Homocysteine	Amino acid and Its metabolomics	Amino acid derivatives	383.114	384.122	[M-H]-	C14H20N6O5S	C00021	HMDB0000939	439155	979-92-0	16680	296	1889600	1768200	1673200	1687900	1365200	1516300	1555900	1514000	710580	2481600	998670	501360	869790	2408500	650330	2206800	860010	1713200	2272900	970290	208690	713980	2891300	1155500	428060	391920	521920	384060	441070	1091600	515420	941770	692550	125600	696150	381320
MEDN0071	S-Sulfo-L-Cysteine	Amino acid and Its metabolomics	Amino acid derivatives	199.969	200.977	[M-H]-	C3H7NO5S2	C05824	HMDB0000731	115015	1637-71-4	27891	-	120240	129180	124640	78257	105900	103030	121760	116270	41689	25331	44297	31950	46458	30312	56647	23959	81140	29150	50362	32618	90983	81406	221560	57890	39084	29616	91553	87443	34136	32047	56811	101350	53820	45067	109350	76044
MEDN0075	N-Acetyl-L-phenylalanine	Amino acid and Its metabolomics	Amino acid derivatives	206.082	207.1	[M-H]-	C11H13NO3	C03519	HMDB0000512	74839	2018-61-3	16259	5498	3975	2993.7	2604.9	3811	5079.6	4735.9	2622.9	4184.2	4677.8	4743.1	3247.4	3726.1	3837.1	4117.8	2049.8	1480.2	2321.8	4003.3	2200.3	4985.5	1329.4	3850.9	759.11	1744.2	3102.4	3175.5	2477.3	1410.8	3357.2	3731.5	2807	3991	3973.5	2215.6	400.59	3047.5
MEDN0086	Terephthalic Acid	Benzene and substituted derivatives	Phenolic acids	165.019	166.027	[M-H]-	C8H6O4	C06337	HMDB0002428	7489	100-21-0	15702	6676	186120	183370	179690	179140	186550	183090	183120	202540	100750	160860	96693	105400	157690	140040	684180	93576	129810	261930	145840	106430	158370	113110	129690	258370	81240	107450	95979	100160	173210	115750	94938	81858	283010	153750	105420	90272
MEDN0089	2,5-Dihydroxy Benzoic Acid	Benzene and substituted derivatives	Phenolic acids	153.019	154.027	[M-H]-	C7H6O4	C00628	HMDB0000152	3469	490-79-9	17189	618	35193	40094	38116	34635	36148	32101	26662	26628	128980	20550	80603	187860	41804	44926	45959	16055	116960	18089	3822.9	114700	91188	55160	12524	78345	43808	52902	74000	30082	10832	63163	48599	94731	55900	38019	32354	27440
MEDN0098	2-Picolinic Acid	Heterocyclic compounds	Pteridines and derivatives	122.024	123.032	[M-H]-	C6H5NO2	C10164	HMDB0002243	1018	98-98-6	28747	-	42222	67445	60467	55957	59841	82856	87516	83231	23608	1969.8	5571.7	12529	19213	2388.6	45408	3239.6	28761	7949.7	127570	4470.2	38538	43544	10788	17079	9814.9	16630	31937	210120	44798	7253.9	49718	39530	18216	2916	42580	107700
MEDN0110	Glycoursodeoxycholic Acid	Bile acids	Bile acids	448.306	449.314	[M-H]-	C26H43NO5	-	HMDB0000708	12310288	64480-66-6	89929	5676	517440	434680	417980	415010	326660	347430	358990	373750	143940	3544300	74441	23046	25376	4298300	3237400	119340	452110	18500	528460	35006	16042	52602	23514	42057	899450	2483	53668	737080	180630	1504700	161970	17386	77093	696640	1812800	145310
MEDN0113	Glycochenodeoxycholic Acid	Bile acids	Bile acids	448.306	449.314	[M-H]-	C26H43NO5	C05466	HMDB0000637	22833540	640-79-9	-	5610	15126000	14040000	13551000	12697000	10690000	10279000	10138000	10516000	508900	13322000	828070	416860	1444900	85699000	202780000	1439600	16430000	165950	1907200	443730	68211	869870	279940	167060	30493000	153500	706730	15114000	786300	6400200	2056300	347390	558780	9581800	82666000	1702500
MEDN0120	Dulcitol	Carboxylic acids and derivatives	Sugar alcohols	181.071	182.079	[M-H]-	C6H14O6	C01697	HMDB0000107	11850	608-66-2	16813	5148	34895	35539	32301	32285	23921	28592	29744	24357	28881	33758	32835	20483	23395	19275	6079.6	11530	29299	87287	21429	32046	34379	28932	8531.3	34453	26164	33679	33195	10955	30071	23908	27928	36769	20171	10987	10472	14223
MEDN0138	1-Methylhistidine	Amino acid and Its metabolomics	Amino acid derivatives	168.077	169.085	[M-H]-	C7H11N3O2	C01152	HMDB0000001	92105	332-80-9	50599	3741	85467	72530	104960	56831	65051	64355	91368	88552	172850	243700	182970	112810	76935	215070	118560	41734	44204	109120	65897	167430	14087	56686	36913	86144	92779	118080	31953	107420	93803	119610	84531	86866	52363	43888	43691	84793
MEDN0139	1-Methylxanthine	Nucleotide And Its metabolomics	Nucleotide and Its metabolomics	165.041	166.049	[M-H]-	C6H6N4O2	-	HMDB0010738	80220	6136-37-4	68444	-	11052	9260.3	9007.4	5535	8301.5	7511.6	9234.5	7408.4	2513.7	3987.5	7496.9	3474.8	5787	5358.1	3732.4	3864.8	9846.4	4624.6	15170	2578	6070.3	7530.9	7637.1	7676.8	8653	2563	3390.9	28320	7586.5	5324	9113.5	3011.2	3440.8	2219.1	4073.8	9366.6
MEDN0140	Xanthine	Nucleotide And Its metabolomics	Nucleotide and Its metabolomics	151.026	152.033	[M-H]-	C5H4N4O2	C00385	HMDB0000292	1188	69-89-6	17712	82	5429500	6585500	6335500	6642700	6082700	4516600	7602300	7255800	4575600	4787200	6485200	5348400	6721500	5900300	6385900	2291100	6149700	7148600	6736900	8099800	7596500	8153500	4847200	6674200	6603200	6841600	5557600	8157700	8982000	6504100	9284600	5950600	6697100	2961000	7426200	8512600
MEDN0141	2'-Deoxyuridine	Nucleotide And Its metabolomics	Nucleotide and Its metabolomics	227.067	228.075	[M-H]-	C9H12N2O5	C00526	HMDB0000012	13712	951-78-0	16450	5086	10983	13615	17352	14273	13512	17448	16509	8435.3	10419	5353	13050	18901	14005	5219.1	34379	10453	13915	4158	1762.9	17343	34430	21039	7632.7	7174.2	14907	13728	30694	41098	18018	5688.9	14248	13084	12430	9249.5	29514	46763
MEDN0143	3'-Aenylic Acid	Nucleotide And Its metabolomics	Nucleotide and Its metabolomics	346.055	347.063	[M-H]-	C10H14N5O7P	C01367	HMDB0003540	41211	84-21-9	28931	-	3614100	3070800	4046900	4095700	3280300	3671200	3317800	3151700	2753800	4822400	5647800	3762500	2698800	5371100	1587700	128600	3824800	3136500	3547800	3802000	1345800	3391100	356000	5854400	3582100	2859700	2578100	4749600	3035700	3854600	3939300	4926300	2947800	317290	1021200	1929100
MEDN0144	3-Methylxanthine	Nucleotide And Its metabolomics	Nucleotide and Its metabolomics	165.041	166.049	[M-H]-	C6H6N4O2	C16357	HMDB0001886	70639	1076-22-8	62207	2820	8893.2	9721.8	10912	8969.6	8993.5	5870.5	7424.1	6476.8	2400.8	3882.5	7163.5	1023	7210.6	3866.3	2712.5	2039.6	10710	3808.1	15293	4552.8	5041.9	6173.2	6486.3	4841.4	6099.2	2355.8	4728.1	23251	7513.5	3771.7	9146.7	2576.2	2296.7	3053.3	5549.8	7300
MEDN0148	5-Methyluridine	Nucleotide And Its metabolomics	Nucleotide and Its metabolomics	257.077	258.085	[M-H]-	C10H14N2O6	-	HMDB0000884	445408	1463-10-1	45996	5843	37694	31729	35380	31227	27388	33794	24931	28911	42293	20187	30511	39110	31791	13894	23752	8163.7	39699	33892	25275	41346	43559	33912	8074.2	22550	24390	23822	24847	54780	32217	14729	48266	36475	29135	8775.6	34903	41153
MEDN0152	Adenosine 5'-Diphosphate	Nucleotide And Its metabolomics	Nucleotide and Its metabolomics	426.022	427.029	[M-H]-	C10H15N5O10P2	C00008	HMDB0001341	6022	58-64-0	16761	6175	108450	99114	172710	117570	152090	147490	137920	138030	21717	145520	57237	39544	94468	80728	80387	26732	89149	131280	154690	45006	27062	46457	17155	229430	81967	76375	105010	149670	70807	114460	18479	88828	104820	20233	81443	45796
MEDN0153	Adenosine 5'-Monophosphate	Nucleotide And Its metabolomics	Nucleotide and Its metabolomics	346.055	347.063	[M-H]-	C10H14N5O7P	C00020	HMDB0000045	6083	61-19-8	16027	5111	698570	757310	804930	901400	738180	643340	711110	731090	383230	639520	443440	289050	793520	1984800	372410	68988	869940	641460	630670	681870	234880	451390	108430	681770	432010	376640	500900	564780	593820	344100	361660	699510	621340	50836	238180	393680
MEDN0156	Cytidine-5-Monophosphate	Nucleotide And Its metabolomics	Nucleotide and Its metabolomics	322.044	323.052	[M-H]-	C9H14N3O8P	C00055	HMDB0000095	6131	63-37-6	17361	5143	3431000	3157000	2559200	2919500	3147800	3105800	2752500	3407800	2171300	1924700	3546000	3484000	4317000	3439900	2891100	743490	4196200	3332100	2517800	3159600	4189000	3042300	1029700	3882400	2790100	3676800	4201500	3826100	2771200	2024900	4006200	4706200	3348700	1190600	2598100	3846800
MEDN0158	Deoxyguanosine	Nucleotide And Its metabolomics	Nucleotide and Its metabolomics	266.089	267.097	[M-H]-	C10H13N5O4	C00330	HMDB0000085	187790	961-07-9	17172	3395	191020	182140	186190	187220	161950	163820	166050	170670	149610	38450	48645	201140	195770	17587	218270	123950	56969	35150	65273	23449	346950	293600	106480	57266	34292	128590	279040	204210	130180	44197	64417	189150	338480	95976	240160	575030
MEDN0159	Flavin Adenine Dinucleotide(FAD)	Nucleotide And Its metabolomics	Nucleotide and Its metabolomics	784.149	785.157	[M-H]-	C27H33N9O15P2	C00016	HMDB0001248	643975	146-14-5	16238	6106	1685100	1587100	1624000	1468400	1265000	1446000	1329800	1156200	1379700	2522200	1510400	1713500	1672800	1923200	913710	239270	1500700	1503900	784320	1186600	874980	1577200	328670	2220300	915640	982380	1677700	1304300	1308000	1161900	879290	2366800	1690000	333490	627820	780600
MEDN0165	Inosine 5'-monophosphate	Nucleotide And Its metabolomics	Nucleotide and Its metabolomics	347.041	348.047	[M-H]-	C10H13N4O8P	C00130	HMDB0000175	135398640	3249-92-1	17202	5196	420030	395680	496830	522510	465650	433530	566430	445870	214930	165920	185120	184000	1713900	1053200	447640	46343	2082300	178740	337790	465170	199710	377820	129450	234470	294510	173940	410740	310150	406870	116660	127460	747210	1106800	30703	174660	304760
MEDN0195	Pyridoxal 5'-Phosphate	Heterocyclic compounds	Pteridines and derivatives	246.017	247.025	[M-H]-	C8H10NO6P	C00018	HMDB0001491	1051	54-47-7	18405	6275	37881	41123	44576	42660	41255	35740	34384	35035	36531	43841	50630	43729	45125	33010	24315	29010	30742	29879	33386	23269	78154	73747	33757	51764	37065	35974	63605	63109	62523	31869	37738	59791	54541	12936	31771	60496
MEDN0196	Pyrroloquinoline Quinone	Organic acid And Its derivatives	Organic acid And Its derivatives	329.005	330.012	[M-H]-	C14H6N2O8	C00113	HMDB0013636	1024	72909-34-3	18315	-	282520	246770	189020	192610	228900	199540	215770	240880	269560	251380	273100	238760	139290	186960	233030	289540	272350	245050	224950	195570	300070	168120	198580	208700	246320	134660	249650	143610	200340	227750	194220	217850	173620	165870	204260	160010
MEDN0201	Succinic Acid	Organic acid And Its derivatives	Organic acid And Its derivatives	117.019	118.027	[M-H]-	C4H6O4	C00042	HMDB0000254	1110	110-15-6	-	-	1476400	1516000	1477200	1530600	1396000	1608500	1536400	1455600	3454800	1702400	2022700	1859400	1819800	2235600	734530	1083800	1519800	1664500	1427900	2315000	1154600	1098900	1338000	2012800	1203100	1206300	935830	6083000	4676400	1728000	2379100	2249800	1398500	633100	828050	867170
MEDN0202	A-Ketoglutaric Acid	Organic acid And Its derivatives	Organic acid And Its derivatives	145.014	146.022	[M-H]-	C5H6O5	C00026	HMDB0000208	51	328-50-7	30915	5218	21483	26254	36621	34395	35501	42712	34739	27167	10393	8502.1	17743	6385.5	19430	9809.7	23783	33363	11996	14020	34112	16561	82410	38504	62069	12566	7611	31064	20111	375850	61904	1979.5	11996	21249	26504	35508	27118	104030
MEDN0206	Citramalic Acid	Organic acid And Its derivatives	Organic acid And Its derivatives	147.029	148.1	[M-H]-	C5H8O5	C00815	HMDB0000426	1081	597-44-4	15584	5415	300370	319360	356810	362660	275600	316660	333890	328190	125700	236340	154570	86248	224650	191230	125440	508810	113300	265060	287920	185320	95513	200280	353560	333390	159670	192210	106840	199600	135390	189780	141120	155480	179170	106880	122490	225500
MEDN0209	Tryptamine	Tryptamines,Cholines,Pigments	Tryptamines	159.092	160.1	[M-H]-	C10H12N2	C00398	HMDB0000303	1150	61-54-1	16765	-	560730	560560	489650	480530	526370	488710	526970	489300	710370	701230	636370	541250	530950	534740	525730	282180	555320	604600	503270	671450	600670	573640	354110	556750	539000	574610	502460	604700	603060	543440	495460	459380	464910	391690	449960	502830
MEDN0210	1,5-Anhydro-D-Glucitol	Carboxylic acids and derivatives	Sugar alcohols	163.061	164.069	[M-H]-	C6H12O5	C07326	HMDB0002712	64960	154-58-5	16070	3775	28364	19190	29015	21433	24155	29069	28037	27209	27403	7668.6	17091	6931.1	58273	9597.3	5135.5	926.25	18929	63395	7012.3	46506	10172	35883	43865	48012	3929.6	1407	16459	12387	30477	10265	1611.7	11309	87042	27949	3127.3	2090.9
MEDN0211	D-Arabitol	Carboxylic acids and derivatives	Sugar alcohols	151.061	152.069	[M-H]-	C5H12O5	C01904	HMDB0000568	827	488-82-4	18333	5551	40680	32986	36380	33541	23170	28268	41353	53717	62287	99210	61116	57443	17946	39229	32763	20944	4110.1	37973	36729	64845	26695	37844	2040.4	36640	19116	28076	21863	42559	31392	43011	48176	44366	25488	9267.7	6283.6	49175
MEDN0221	D-Mannose	Carboxylic acids and derivatives	Sugars	179.057	180.063	[M-H]-	C6H12O6	C00159	HMDB0000169	18950	3458-28-4	4208	-	439360	489370	547000	520650	496970	440670	585880	515750	439990	865690	627140	539310	420960	903260	378510	695420	538710	511390	155270	714530	366710	553720	642450	680820	375160	801660	573010	346210	363500	534590	498550	529900	258780	283210	309270	521700
MEDN0224	D-Trehalose	Carboxylic acids and derivatives	Sugars	341.108	342.116	[M-H]-	C12H22O11	C01083	HMDB0000975	7427	99-20-7	16551	5913	75136	79665	83201	83512	66013	77161	69712	81117	6625.6	10385	50702	17112	23418	27948	81820	72813	17380	16561	619870	11224	23377	12939	46564	17990	15141	25095	21519	92694	11453	15919	53402	23052	22258	44205	44567	96745
MEDN0226	D-Erythronolactone	Aldehyde,Ketones,Esters	Esters	117.019	118.027	[M-H]-	C4H6O4	-	HMDB0000349	5325915	15667-21-7	87625	5338	136970	47875	77795	114220	73484	91196	101070	94907	146210	195160	85492	184180	239800	111030	119300	178270	275420	115750	226010	32321	289300	215380	346140	143970	144750	169630	146830	89272	202230	131800	103180	209000	348790	188640	144400	180970
MEDN0230	Lactulose	Carboxylic acids and derivatives	Sugars	341.108	342.116	[M-H]-	C12H22O11	C07064	HMDB0000740	11333	4618-18-2	6359	916	75136	79665	83201	83512	66013	77161	69712	81117	6625.6	10385	50702	17112	23418	27948	81820	72813	17380	16561	619870	11224	23377	12939	46564	17990	15141	25095	21519	92694	11453	15919	53402	23052	22258	44205	44567	96745
MEDN0231	L-Fucose	Carboxylic acids and derivatives	Sugars	163.061	164.069	[M-H]-	C6H12O5	C01019	HMDB0000174	17106	2438-80-4	2181	268	28364	19190	29015	21433	24155	29069	28037	27209	27403	7668.6	17091	6931.1	58273	9597.3	5135.5	926.25	18929	63395	7012.3	46506	10172	35883	43865	48012	3929.6	1407	16459	12387	30477	10265	1611.7	11309	87042	27949	3127.3	2090.9
MEDN0232	L-Rhamnose	Carboxylic acids and derivatives	Sugars	163.061	164.069	[M-H]-	C6H12O5	C00507	HMDB0000849	25310	3615-41-6	62346	5812	28364	19190	29015	21433	24155	29069	28037	27209	27403	7668.6	17091	6931.1	58273	9597.3	5135.5	926.25	18929	63395	7012.3	46506	10172	35883	43865	48012	3929.6	1407	16459	12387	30477	10265	1611.7	11309	87042	27949	3127.3	2090.9
MEDN0233	Maltose	Carboxylic acids and derivatives	Sugars	341.108	342.116	[M-H]-	C12H22O11	C00208	HMDB0000163	10991489	69-79-4	47937	413	75136	79665	83201	83512	66013	77161	69712	81117	6625.6	10385	50702	17112	23418	27948	81820	72813	17380	16561	619870	11224	23377	12939	46564	17990	15141	25095	21519	92694	11453	15919	53402	23052	22258	44205	44567	96745
MEDN0234	Maltotriose	Carboxylic acids and derivatives	Sugars	503.161	504.169	[M-H]-	C18H32O16	C01835	HMDB0001262	439586	1109-28-0	140999	3585	28122	22780	23518	14736	14565	13418	19236	13101	18214	21693	16687	15383	21413	23142	14067	12869	24546	14719	20641	13326	11658	22601	15177	23732	17788	25448	18256	22593	22238	18191	12857	21426	14246	8638.2	12458	13776
MEDN0238	D-Glyceric Acid	Organic acid And Its derivatives	Organic acid And Its derivatives	105.019	106.027	[M-H]-	C3H6O4	C00258	HMDB0000139	439194	473-81-4	32398	280	9206.9	9853.2	5047.3	9931.7	6060.4	10585	6188.4	3387.7	7358.6	4125.9	5557	11958	14287	2208.9	1082.4	4950.3	7226	4439.5	11060	8278.7	14960	12444	10939	16080	6364.4	6942.3	5843.4	1479.7	11607	2835.8	8596.4	10474	20065	4292.3	4465.7	4694.2
MEDN0239	D-Gluconic Acid	Carboxylic acids and derivatives	Sugar acids	195.051	196.058	[M-H]-	C6H12O7	C00257	HMDB0000625	10690	526-95-4	33198	345	135240	126450	125940	148680	125070	106610	135570	129440	118040	100130	102670	100370	113380	60947	86399	116430	105160	106960	118980	56131	134470	96190	180560	71619	54367	145660	72279	144360	129700	59565	85076	72083	107540	258620	189670	121740
MEDN0240	L-Gulonolactone	Carboxylic acids and derivatives	Sugar acids	177.04	178.048	[M-H]-	C6H10O6	C01040	HMDB0003466	439373	1128-23-0	17587	-	35014	34669	39101	29573	21561	40714	35314	25617	45231	35687	35736	35833	17364	35165	25952	38493	26605	31881	29874	41255	19550	29402	27011	24261	28599	22770	25138	14710	18533	24697	34445	24022	32260	21818	26742	15624
MEDN0242	L-Ascorbate	CoEnzyme and vitamins	CoEnzyme and vitamins	175.024	176.032	[M-H]-	C6H8O6	C00072	HMDB0000044	54670067	50-81-7	29073	3753	302130	377970	342900	291050	324410	553430	410410	338860	1039300	1194700	1469800	1154800	799780	1378400	176120	45622	576040	1355200	1428000	647720	49770	328720	56246	2755800	142750	953810	242600	74545	2045400	1676700	1124400	2036600	385110	23247	107940	2352100
MEDN0244	Orotic Acid	CoEnzyme and vitamins	CoEnzyme and vitamins	155.009	156.017	[M-H]-	C5H4N2O4	C00295	HMDB0000226	967	65-86-1	16742	318	233930	194500	222500	235750	228310	211270	220150	220800	63374	48141	72056	157600	57452	27638	58005	35769	94034	77905	131100	60771	37442	60285	97898	137910	105390	102260	43728	228050	112010	75452	198140	53069	28977	27633	328360	232550
MEDN0245	Pantothenate	CoEnzyme and vitamins	CoEnzyme and vitamins	218.103	219.1	[M-H]-	C9H17NO5	C00864	HMDB0000210	988	79-83-4	46905	-	11061000	9855100	9595200	9582100	8561700	8399500	8348500	8613800	24841000	19959000	21694000	17315000	7866600	13996000	7056600	11991000	14666000	11845000	5202100	17983000	10671000	11445000	5794400	8325800	12320000	10383000	11869000	13276000	16736000	12924000	15428000	20664000	7365000	2248000	3347500	7684100
MEDN0250	Riboflavin	CoEnzyme and vitamins	CoEnzyme and vitamins	375.13	376.138	[M-H]-	C17H20N4O6	C00255	HMDB0000244	493570	83-88-5	-	-	451780	415790	419820	403060	393810	391780	393440	392270	747440	698270	765530	685810	552270	338550	394710	80520	499210	499490	181620	480210	384580	700470	102150	469480	371180	490260	513860	524610	576060	422180	524990	581030	730040	149420	214450	368820
MEDN0261	3-Indolepropionic Acid	Heterocyclic compounds	Indole and Its derivatives	188.071	189.079	[M-H]-	C11H11NO2	-	HMDB0002302	3744	830-96-6	43580	6602	431130	401720	412910	407320	376340	384460	392520	376700	1165.2	2040.8	16083	14221	55641	1630300	587.48	469540	10829	15217	23655	13063	10130	7949.2	43094	4174.5	8765.7	1740.4	7924600	46351	3274.4	1159	23593	5033.5	121540	3425700	5526	579190
MEDN0263	5-Hydroxyindole-3-Acetic Acid	Heterocyclic compounds	Indole and Its derivatives	190.05	191.058	[M-H]-	C10H9NO3	C05635	HMDB0000763	1826	54-16-0	27823	2975	368230	359840	376590	578190	320960	316900	301030	268080	716750	621780	382080	486310	601050	109180	642260	26302	387490	466100	6105.1	573560	114360	345250	270790	1107200	152230	384950	105850	66613	500900	425310	485800	493440	203320	11955	694500	181070
MEDN0279	2-Aminoethanesulfinic Acid	Organic acid And Its derivatives	Sulfonic acids	108.012	109.02	[M-H]-	C2H7NO2S	C00519	HMDB0000965	107812	300-84-5	16668	281	204400	175060	189980	178910	176840	191880	207490	200020	159970	186350	149720	202290	292570	262530	158880	96121	134440	238880	235170	230650	232050	387370	65936	205380	459960	124020	182050	217050	156300	244010	196190	219420	251840	111640	132870	184940
MEDN0280	2-Aminoethanesulfonic Acid	Organic acid And Its derivatives	Sulfonic acids	124.007	125.015	[M-H]-	C2H7NO3S	C00245	HMDB0000251	1123	107-35-7	15891	31	57113000	52590000	53955000	58502000	52010000	55385000	55990000	53138000	55099000	54971000	72954000	53659000	52528000	80700000	58208000	36746000	64313000	54381000	34195000	64787000	51035000	57428000	29906000	62086000	51869000	51145000	44226000	63553000	68447000	61359000	86855000	61747000	37749000	26848000	55129000	65616000
MEDN0282	2–Furanoic Acid	Organic acid And Its derivatives	Organic acid And Its derivatives	111.008	112.016	[M-H]-	C5H4O3	C01546	HMDB0000617	6919	88-14-2	30845	2266	9896.5	15001	18472	17473	18900	15432	16247	19202	17669	15996	15083	23086	13517	18602	22674	25647	70652	11003	22318	13126	12231	12248	37033	15912	5884	9382.6	3217.4	6485.5	11340	12114	16069	27742	15096	22394	32759	21308
MEDN0284	2-Hydroxyisocaproic Acid	Organic acid And Its derivatives	Organic acid And Its derivatives	131.071	132.079	[M-H]-	C6H12O3	-	HMDB0000665	92779	498-36-2	59783	5635	13806	19697	22208	18799	21922	19717	19005	20950	14441	17849	10918	7743.1	25500	10184	14934	12499	30914	13198	26044	10922	19326	29175	27061	19989	11733	7292.6	17373	20117	17593	22080	15439	5967.2	39629	13988	14896	10511
MEDN0285	2-Methylsuccinic Acid	Organic acid And Its derivatives	Organic acid And Its derivatives	131.034	132.042	[M-H]-	C5H8O4	C08645	HMDB0001844	10349	498-21-5	91315	6344	67376	69396	66157	61920	74373	69833	79462	71538	55011	98101	48547	76064	109140	33564	35761	31789	67756	40428	30308	51417	50025	38329	32287	75630	40197	23998	52304	37301	63118	79007	32941	124990	101770	30470	31589	31623
MEDN0290	3-Hydroxy-3-Methyl Butyric Acid	Organic acid And Its derivatives	Organic acid And Its derivatives	117.055	118.063	[M-H]-	C5H10O3	-	HMDB0000754	69362	625-08-1	37084	5722	271000	289320	303990	312310	329300	297380	322820	273000	286000	349570	371240	503660	262310	390260	248250	280260	512970	180230	175320	216520	617420	673330	299020	240070	256930	316310	382320	514680	309890	310350	311990	362370	362460	275840	224360	278460
MEDN0299	Adipic Acid	Organic acid And Its derivatives	Organic acid And Its derivatives	145.05	146.058	[M-H]-	C6H10O4	C06104	HMDB0000448	196	124-04-9	30832	115	102270	114040	111040	117240	110270	105330	117310	121460	112490	193830	59732	88129	287100	104260	74732	62582	120840	118470	202700	97520	73329	138630	88362	349610	107370	176130	207210	45563	87426	171220	62177	106690	291150	75567	33478	59266
MEDN0300	Azelaic Acid	Organic acid And Its derivatives	Organic acid And Its derivatives	187.097	188.105	[M-H]-	C9H16O4	C08261	HMDB0000784	2266	123-99-9	48131	5750	2356400	2211300	2147300	2064300	2107300	2080600	2039500	2023900	3054300	2682700	2548900	2386600	2251800	2850200	2342400	1684300	2200700	3234100	3888100	2884200	1772100	1914000	2293200	2134500	1938700	2617200	1988300	1693400	2386700	2174300	2716500	1890500	2113200	1879300	1513800	1694700
MEDN0314	Glutaric Acid	Organic acid And Its derivatives	Organic acid And Its derivatives	131.034	132.042	[M-H]-	C5H8O4	C00489	HMDB0000661	743	110-94-1	17859	3254	67376	69396	66157	61920	74373	69833	79462	71538	55011	98101	48547	76064	109140	33564	35761	31789	67756	40428	30308	51417	50025	38329	32287	75630	40197	23998	52304	37301	63118	79007	32941	124990	101770	30470	31589	31623
MEDN0316	Guanidinoethyl Sulfonate	Organic acid And Its derivatives	Sulfonic acids	166.029	167.037	[M-H]-	C3H9N3O3S	C01959	HMDB0003584	68340	543-18-0	17228	6962	313350	265780	306590	353350	265390	286470	302770	283830	519200	234230	527790	288850	314860	417210	155080	118230	684160	180760	190480	335360	245000	300020	72686	334930	269930	440130	197860	463310	681300	275730	645560	369190	167090	95312	135890	279070
MEDN0322	Kynurenine	Amino acid and Its metabolomics	Amino acid derivatives	207.077	208.085	[M-H]-	C10H12N2O3	C00328	HMDB0000684	161166	343-65-7	16946	72	1147000	983110	888550	843020	821580	871450	870180	834300	987040	489780	377520	522750	642950	325810	633230	148390	409320	263230	1683100	149080	451210	1443600	466740	637440	315140	319670	417640	214910	540090	510260	665650	991450	510310	143060	723210	387620
MEDN0323	Kynurenic Acid	Amino acid and Its metabolomics	Amino acid derivatives	188.035	189.043	[M-H]-	C10H7NO3	C01717	HMDB0000715	3845	492-27-3	18344	5683	39309	36796	28605	31000	31633	22041	34027	30463	17596	14907	13932	31996	13357	7489.2	7455.6	9815.3	36801	26949	70028	4812.4	53514	52227	26798	19155	23851	10255	8306.4	36963	37159	8333.7	7799.3	40323	14746	18771	30490	15426
MEDN0327	L-Dihydroorotic Acid	Organic acid And Its derivatives	Organic acid And Its derivatives	157.025	158.033	[M-H]-	C5H6N2O4	C00337	HMDB0003349	439216	5988-19-2	17025	6899	129750	162020	141800	156290	142840	154280	145190	151010	180190	185300	176880	171540	170730	213060	142380	136700	172540	188570	145210	197550	140000	155630	143950	180250	160670	178670	150690	141440	192620	179350	155170	169540	163470	118050	112420	145730
MEDN0328	L-Homoserine	Organic acid And Its derivatives	Organic acid And Its derivatives	118.05	119.058	[M-H]-	C4H9NO3	C00263	HMDB0000719	12647	672-15-1	15699	5687	1595300	1513000	1445600	1497600	1489200	1554700	1673100	1577800	1953100	1329200	1405400	1659700	1524200	1112300	1565000	564090	1258000	1314100	1323200	1574500	1953200	1680400	836980	1411800	1922600	1556000	1500400	2124800	1777500	1390500	1650200	1892700	1641300	892470	1616900	1772200
MEDN0334	Mandelic Acid	Organic acid And Its derivatives	Organic acid And Its derivatives	151.04	152.047	[M-H]-	C8H8O3	C01984	HMDB0000703	439616	90-64-2	32800	5671	30801	33517	34896	37972	40446	40331	34253	41111	15799	20699	6031	13747	47875	9555.7	13793	101850	22765	5749.1	21726	8163.1	23463	11175	51965	22916	21088	1196.7	3375	134360	19990	16117	5186.6	14083	51216	5471.2	14612	95573
MEDN0335	Methylmalonic Acid	Organic acid And Its derivatives	Organic acid And Its derivatives	117.019	118.027	[M-H]-	C4H6O4	C02170	HMDB0000202	487	516-05-2	30860	3712	1476400	1516000	1477200	1530600	1396000	1608500	1536400	1455600	3454800	1702400	2022700	1859400	1819800	2235600	734530	1083800	1519800	1664500	1427900	2315000	1154600	1098900	1338000	2012800	1203100	1206300	935830	6083000	4676400	1728000	2379100	2249800	1398500	633100	828050	867170
MEDN0338	Phenyllactate(Pla)	Organic acid And Its derivatives	Organic acid And Its derivatives	165.055	166.063	[M-H]-	C9H10O3	C01479	HMDB0000779	3848	828-01-3	25998	5745	134340	137230	139960	138380	138700	139150	141640	135370	202240	46329	92164	79211	78582	48415	54967	25416	84791	39785	440210	30040	70765	81300	77695	64550	100770	36028	42963	139030	98636	39081	145000	84482	58220	25652	46929	60679
MEDN0343	Shikimic Acid	Organic acid And Its derivatives	Organic acid And Its derivatives	173.045	174.053	[M-H]-	C7H10O5	C00493	HMDB0003070	8742	138-59-0	16119	338	6031500	5803200	5656700	5785800	5662700	5826900	5547200	5957100	1663400	804820	1324900	5396100	2855400	2440800	11122000	3481300	5841300	15279000	5994600	2099100	3614700	4072300	14904000	5054300	3758100	3617500	5267200	5692500	1580100	959410	1314000	5184100	4411900	3947700	14351000	3752200
MEDN0344	Subericacid	Organic acid And Its derivatives	Organic acid And Its derivatives	173.081	174.089	[M-H]-	C8H14O4	C08278	HMDB0000893	10457	505-48-6	9300	4243	97071	95476	101650	100160	95987	91210	93225	98397	92027	102600	93589	92677	90754	117990	91062	86882	97480	111920	158100	113970	83502	78299	91447	102680	72741	96165	88141	76709	115930	93465	115170	79155	96494	92768	80683	72041
MEDN0348	TXB2	FA	Oxidized lipids	369.228	370.236	[M-H]-	C20H34O6	C05963	HMDB0003252	5283137	54397-85-2	28728	422	158730	163380	152050	116620	115340	138970	143390	141090	416.3	154280	10437	1463.7	415670	64405	2782.7	1263.7	169640	99.763	117180	124370	46176	319.16	25073	425.69	211770	4157.8	74838	53536	958.44	86205	812570	2695.6	501180	25652	12303	3240.8
MEDN0350	(±)15-HETE	FA	Oxidized lipids	319.227	320.235	[M-H]-	C20H32O3	C04742	HMDB0003876	5280724	54845-95-3	15558	-	1430200	1335800	1329800	1359200	1216100	1292500	1284200	1353500	1856100	660630	99034	2045200	2142600	118170	3962300	36321	607100	1034100	2474400	205100	1247800	5713700	353020	311170	252910	737020	337110	2873500	467190	1029500	365120	5050400	1576000	93925	1764500	2036400
MEDN0352	O-Phosphorylethanolamine	GP	PE	140.011	141.019	[M-H]-	C2H8NO4P	C00346	HMDB0000224	1015	1071-23-4	17553	5233	24164000	23139000	23297000	24829000	24990000	26114000	25788000	27303000	20506000	19856000	30753000	20207000	22472000	25278000	23826000	13235000	22230000	22953000	18421000	21929000	22530000	25724000	12964000	27141000	23846000	20537000	22980000	28127000	25797000	26415000	31847000	24173000	16575000	13110000	26947000	31030000
MEDN0358	LPS(22:5/0:0)	GP	LPS	570.283	571.291	[M-H]-	C28H46NO9P	-	-	-	-	-	-	28973	21837	27805	21971	23989	25030	28660	24426	20090	25901	19547	23439	14908	12084	28824	3288.4	25020	19987	22847	22210	10799	16275	747.68	32642	26530	11674	13072	20108	10186	19791	25111	19994	9593.6	10723	4300.9	9428.3
MEDN0360	LPG(18:1/0:0)	GP	LPG	509.288	510.296	[M-H]-	C24H47O9P	-	-	-	-	-	-	54162	54028	57727	48508	45557	46104	41054	44220	13060	26710	27369	18754	5591	18908	14480	6640	30448	22824	26146	34139	10921	14389	2118.4	42283	32097	12986	16929	40206	14820	21378	33387	18160	1890.2	14659	18071	16833
MEDN0362	LPE(18:1/0:0)	GP	LPE	478.293	479.301	[M-H]-	C23H46NO7P	-	HMDB0011506	53480949	-	74971	-	138490000	128050000	120940000	114440000	100850000	101980000	101040000	102180000	111150000	120210000	180620000	213060000	95197000	71957000	193100000	6129800	195150000	136030000	40311000	202230000	46217000	87278000	3773000	309140000	259630000	76747000	52935000	158980000	101330000	112250000	148150000	122620000	64018000	48492000	17189000	75546000
MEDN0364	LPE(18:0/0:0)	GP	LPE	480.309	481.317	[M-H]-	C23H48NO7P	-	HMDB0011130	9547068	-	75036	-	1997300	1767400	1623100	1583400	1373600	1371200	1347200	1365900	270540	437450	245920	529290	192330	215960	562580	218560	583040	292020	1278100	519710	361260	259480	53867	469330	578990	367250	386870	1422100	279390	429390	492200	263050	131120	572740	352590	624410
MEDN0366	LPE(16:0/0:0)	GP	LPE	452.278	453.286	[M-H]-	C21H44NO7P	-	-	-	-	-	-	13100000	11992000	11243000	10889000	9637600	9683700	9755400	9246500	4974200	9653300	6286600	11163000	3596900	3199100	10094000	601590	10968000	5505800	8188900	11576000	2695600	3704700	181160	15469000	15539000	4280000	4639400	13864000	4606700	7273500	8437100	7080000	2431600	2818800	1259900	4565100
MEDN0368	LPE(14:0/0:0)	GP	LPE	424.246	425.254	[M-H]-	C19H40NO7P	-	-	-	-	-	-	1073800	986380	957830	937010	826820	809940	773940	760620	450930	378450	866170	1465100	368430	224360	834550	73452	685890	297520	1144900	427110	1052200	247750	10703	1209600	656130	236770	340280	8630000	1760800	360120	1480300	1250500	182250	186610	94914	1413300
MEDN0375	13-HOTrE	FA	Oxidized lipids	293.212	294.1	[M-H]-	C18H30O3	-	HMDB0010203	10469728	87984-82-5	72641	-	126870	140140	130440	125670	121350	117330	124930	113570	258960	105710	46595	356300	422070	99469	211000	38431	58013	238640	81948	43257	87509	535830	50566	73982	36213	113910	41279	185100	89790	111820	45864	457520	290790	52721	60399	160550
MEDN0376	9,10-DiHOME	FA	Oxidized lipids	313.238	314.246	[M-H]-	C18H34O4	C14828	HMDB0004704	9966640	-	-	-	999640	1090300	1028300	1017900	879300	904880	928620	931750	1238900	1108600	1464000	1221300	1899600	2605200	914350	840330	929660	1038800	870180	1135200	945540	830060	780240	839000	882570	1061900	860270	905910	1225200	1029100	858730	855130	1702400	1458400	797690	1022500
MEDN0380	FFA(16:1)	FA	FFA	253.217	254.2	[M-H]-	C16H30O2	C08362	HMDB0003229	445638	373-49-9	28716	188	280030	279620	277750	255870	254530	291390	273970	283480	310460	361700	381960	325680	284150	396390	266630	95213	279810	289950	63833	336400	140400	218110	40735	239360	207550	360790	223050	181000	301210	296680	208790	143140	286170	311710	131950	251070
MEDN0381	FFA(16:0)	FA	FFA	255.232	256.24	[M-H]-	C16H32O2	C00249	HMDB0000220	985	57-10-3	15756	187	22698000	20256000	19993000	21179000	19965000	26154000	23562000	24080000	21807000	21071000	20958000	20020000	19752000	20408000	20013000	15980000	21893000	20022000	16831000	22830000	19479000	21455000	15359000	21127000	18389000	21021000	21260000	18479000	20640000	20909000	24298000	18305000	21837000	20778000	18138000	18918000
MEDN0383	FFA(18:2)	FA	FFA	279.232	280.24	[M-H]-	C18H32O2	C01595	HMDB0000673	5280450	60-33-3	17351	191	21715000	21070000	21329000	20810000	21394000	25825000	24285000	23035000	26984000	23965000	29443000	27283000	21728000	26330000	21617000	14913000	19730000	23301000	12106000	23198000	17708000	21345000	13057000	19819000	19323000	26050000	21931000	18882000	23681000	22620000	21896000	19590000	21813000	22933000	16480000	21126000
MEDN0385	FFA(12:0)	FA	FFA	199.17	200.17	[M-H]-	C12H24O2	C02679	HMDB0000638	3893	143-07-7	30805	5611	3437700	3259900	3073900	3002600	2801500	2761900	2748700	2623500	5289900	5034500	9052600	8657500	4632300	10720000	3340500	772220	5402200	4737300	1319800	6193300	1199700	1559600	1092800	1379300	1625000	9114600	1934600	1042300	5000200	3968800	1232700	1188000	6097100	7646700	924990	3023800
MEDN0390	EPA	FA	Oxidized lipids	301.217	302.22	[M-H]-	C20H30O2	C06428	HMDB0001999	446284	10417-94-4	28364	6423	4417600	4295800	4252200	4354600	4351600	4362500	4387600	4462200	3489900	5033200	5896200	5283700	3051200	5420400	5825100	1269800	12736000	2619400	1007500	4344400	7976600	2573300	488580	5099800	3533900	4651300	1917400	5895100	3615100	3675700	4223200	2705900	3702000	3721400	4244700	8525200
MEDN0391	DHA	FA	Oxidized lipids	327.232	328.24	[M-H]-	C22H32O2	C06429	HMDB0002183	445580	6217-54-5	28125	3457	212500	201340	222540	202960	226920	198460	219520	235500	129280	196200	210590	239840	145250	43491	264990	102910	256520	154140	169930	136890	220860	197460	63935	372570	293830	112110	159330	242250	148410	179330	327960	258620	140400	58248	148800	326110
MEDN0394	FFA(20:2)	FA	FFA	307.264	308.27	[M-H]-	C20H36O2	C16525	HMDB0005060	6439848	2091-39-6	73731	-	51108	42378	42947	45241	38396	53158	47521	52879	63581	88435	98122	70554	85768	64003	49380	10005	53194	61243	24515	63061	15820	39343	8382.9	40392	30507	84416	42596	30018	61549	63342	37056	20181	89382	73135	14496	51614
MEDN0396	FFA(10:0)	FA	FFA	171.139	172.15	[M-H]-	C10H20O2	C01571	HMDB0000511	2969	334-48-5	30813	336	16056	20873	24215	25242	20674	21464	20358	15840	30539	22429	33288	42937	21169	60358	62943	6558.9	105010	29018	336.61	34910	34401	13135	2993.8	45198	13563	59047	8166.3	9950.1	38680	25249	9980.4	3372.4	35159	74554	31281	51379
MEDN0398	AA	FA	Oxidized lipids	303.232	304.24	[M-H]-	C20H32O2	C00219	HMDB0001043	444899	506-32-1	15843	193	3789700	3803700	3774500	3407800	3666400	4147500	3986400	4106200	3662900	3848700	4240200	3427100	3369200	2755100	3520800	2132800	3952500	3341100	2993900	3573900	3056800	3499200	1628800	4280900	4382600	3597300	2826400	4050300	3411500	3090900	4066300	3493000	3333900	2595000	2774000	3915500
MEDN0399	FFA(20:0)	FA	FFA	311.295	312.3	[M-H]-	C20H40O2	C06425	HMDB0002212	10467	506-30-9	28822	401	10009	9905.7	8052.5	6829.2	9507.2	5986.3	5957.5	8841	11246	13472	5716.2	10992	10088	10863	8226.2	13647	11379	8418.7	8767.1	7598.7	11433	5494.4	12578	5798.3	9007.5	7643.8	14454	9598.5	9235.1	12229	8225.6	7506.8	7691.2	2660.9	11031	9062
MEDN0410	4-Hydroxybenzaldehyde	Benzene and substituted derivatives	Benzene and substituted derivatives	121.029	122.037	[M-H]-	C7H6O2	C00633	HMDB0011718	126	123-08-0	17597	-	257660	248660	255020	269490	263420	264370	273500	287390	175250	163510	187980	200380	180420	195120	245730	156670	171650	156620	382670	170560	267300	205950	169580	166300	165110	133590	182330	557890	185260	186220	210840	202820	188760	225830	291800	204990
MEDN0411	Neopterin	Heterocyclic compounds	Pteridines and derivatives	252.073	253.081	[M-H]-	C9H11N5O4	C05926	HMDB0000845	4455	2009-64-5	-	248	24387	29413	19618	25139	25853	26812	21714	19680	42176	13405	23235	27478	16743	5865.8	13332	1793	21288	17971	64212	2854.4	7943.4	21588	11377	29750	5500.1	13698	20096	1535.1	17727	17225	48116	27084	7567.6	4557.9	16614	26652
MEDN0413	Ethylmalonate	Organic acid And Its derivatives	Organic acid And Its derivatives	131.034	132.042	[M-H]-	C5H8O4	-	HMDB0000622	11756	601-75-2	741548	4180	67376	69396	66157	61920	74373	69833	79462	71538	55011	98101	48547	76064	109140	33564	35761	31789	67756	40428	30308	51417	50025	38329	32287	75630	40197	23998	52304	37301	63118	79007	32941	124990	101770	30470	31589	31623
MEDN0419	Uridine 5-Monophosphate	Nucleotide And Its metabolomics	Nucleotide and Its metabolomics	323.028	324.036	[M-H]-	C9H13N2O9P	C00105	HMDB0000288	6030	58-97-9	16695	-	11029000	10854000	11402000	10558000	10681000	9321200	10319000	11660000	4968400	8215800	9199600	7716800	9703500	9577700	12149000	1242200	7372900	8795000	17783000	6760700	15969000	10154000	1744400	10887000	4485700	6681300	12832000	15622000	6227600	6501500	4925500	15593000	9853600	5974500	11799000	15846000
MEDN0428	N6-Succinyl Adenosine	Nucleotide And Its metabolomics	Nucleotide and Its metabolomics	382.1	383.108	[M-H]-	C14H17N5O8	-	HMDB0000912	20849086	4542-23-8	71169	5867	1767700	1654600	1490300	1417100	1501900	1584000	1520300	1427900	2226800	1390500	1533600	1111300	1841800	1458600	765200	182750	1074000	3178800	1063400	1954500	591490	1894300	309760	1773900	426060	772510	647080	1130100	1734300	1089500	1100000	1632300	1362600	174360	591320	610070
MEDN0431	2-(Dimethylamino)Guanosine	Nucleotide And Its metabolomics	Nucleotide and Its metabolomics	310.115	311.123	[M-H]-	C12H17N5O5	-	HMDB0004824	92919	2140-67-2	19289	7086	188290	213060	210730	225200	204120	198070	195910	218500	290220	148570	331150	169540	216640	118220	108190	62504	187950	215980	151640	190620	187790	217320	69737	150670	139120	140720	142320	489960	269160	142530	556440	169150	223790	68987	111300	164330
MEDN0434	Β-Pseudouridine	Nucleotide And Its metabolomics	Nucleotide and Its metabolomics	243.062	244.07	[M-H]-	C9H12N2O6	C02067	HMDB0000767	15047	1445-07-4	17802	5734	883030	876640	708180	734890	787830	849950	661340	832050	1214400	917110	1026500	1335200	1086700	825870	811890	495680	1347100	928870	533180	1040600	1090700	813750	423530	823360	1023100	833760	808760	1156200	886520	744270	1129600	1016200	1008900	573950	895840	978000
MEDN0439	N-Acetylthreonine	Amino acid and Its metabolomics	Amino acid derivatives	160.061	161.069	[M-H]-	C6H11NO4	-	HMDB0062557	152204	17093-74-2	45826	-	168180	241920	239160	256290	225590	191410	264700	268860	228770	99330	134020	214920	234670	150840	295390	108120	224200	163120	281610	184190	393660	330950	106610	186200	305710	308060	251740	273750	293950	144580	212130	342560	288850	138820	259070	368800
MEDN0445	Orotidine	Nucleotide And Its metabolomics	Nucleotide and Its metabolomics	287.052	288.059	[M-H]-	C10H12N2O8	C01103	HMDB0000788	92751	314-50-1	25722	5754	44514	31552	45123	42687	57890	48563	53162	45120	111480	69669	122010	47021	70009	78303	26206	19552	40643	147470	26291	141540	7912.1	60509	37648	64364	32588	41395	22957	43863	93271	80566	165910	38722	80652	33526	3336	18918
MEDN0452	2'-Deoxycytidine-5'-Monophosphate	Nucleotide And Its metabolomics	Nucleotide and Its metabolomics	306.049	307.057	[M-H]-	C9H14N3O7P	C00239	HMDB0001202	13945	1032-65-1	15918	6078	223390	195360	213580	220050	218400	187970	156880	195310	266720	690100	202550	156360	101270	945710	24985	257730	97221	501990	257540	425150	28039	105030	3948.8	272060	187540	103280	63294	72171	178710	263840	84328	289300	60999	1502.1	20394	58212
MEDN0455	Guanine	Nucleotide And Its metabolomics	Nucleotide and Its metabolomics	150.042	151.049	[M-H]-	C5H5N5O	C00242	HMDB0000132	764	73-40-5	16235	315	97398	91472	97066	134280	103280	105210	120920	99200	772690	358750	24390	363160	36187	33641	43639	223120	7718.5	13574	25671	56790	28611	32341	4977.3	22268	9993.9	21274	232810	49511	55772	78234	10835	507900	120180	6492.3	14288	11947
MEDN0460	N8-Acetylspermidine	Amino acid and Its metabolomics	Amino acid derivatives	188.176	189.184	[M-H]-	C9H23N3O	C01029	HMDB0002189	123689	34450-15-2	27911	6535	2303.6	10659	5947.8	6901.9	9246.9	10542	3645.6	7379.9	9286.6	12426	9160.5	6501.4	3205	10591	5493.7	4576.2	7014.9	12067	3679.2	9641.8	9519.6	938.89	3679.2	5046.6	11012	4587	1826.2	1363	2293	22418	2313.9	8243.8	2293	4131.5	2773.1	5046.3
MEDN0463	D-Fructose 6-Phosphate-Disodium Salt	Carboxylic acids and derivatives	Phosphate sugars	259	304.1	[M-2Na+H]-	C6H11Na2O9P	-	-	22812950	26177-86-6	-	-	44173000	40048000	38276000	37859000	35031000	35253000	35671000	37031000	38414000	13815000	5620100	38731000	33115000	1480700	10311000	7100100	12889000	23319000	60089000	4460600	14058000	42680000	7310500	24207000	3213600	52400000	24630000	44547000	29727000	12141000	11903000	16375000	30351000	15634000	22268000	60707000
MEDN0478	Aminomalonic Acid	Organic acid And Its derivatives	Organic acid And Its derivatives	118.014	119.022	[M-H]-	C3H5NO4	C00872	HMDB0001147	100714	1068-84-4	17475	-	56627	54114	73069	54928	54002	57098	65186	66158	132970	63226	79598	53391	69625	79395	36462	39983	64104	63387	49911	73008	32287	40655	41130	72318	47664	37957	27743	226480	182490	64055	114330	86477	43803	17925	40313	36211
MEDN0485	D-Fructose-1,6-Biphosphate-Trisodium Salt	Carboxylic acids and derivatives	Phosphate sugars	339	405.942	[M-3Na+2H]-	C6H11Na3O12P2	-	-	129893469	81028-91-3	-	-	1757300	2833300	5972200	4423900	6294700	5906600	4571300	2373500	307840	2580400	276210	6314100	66300000	156820	13501000	1075400	6107400	4761800	11970000	245080	12367000	2727500	1637900	12986000	1918200	2888000	65348000	12808000	5042100	7326200	202070	7154900	35689000	526490	3311900	3607700
MEDN0487	Allysine	Aldehyde,Ketones,Esters	Esters	144.066	145.074	[M-H]-	C6H11NO3	C01475	HMDB0001263	207	1962-83-0	17027	6118	17894	7989.4	8553	18753	13752	25666	11987	14132	20810	17400	39044	34393	8611.2	32909	779.36	4007.1	11178	24530	26311	11405	8279.5	13037	6813.5	20396	5135.3	4889.2	5689.8	20047	12381	44589	23432	15989	16804	6307.9	20851	29623
MEDN0494	8,15-Dihete	FA	FFA	335.222	336.23	[M-H]-	C20H32O4	-	HMDB0010219	53480358	80234-65-7	88456	-	3397400	3635800	3719300	3762700	3908200	5205500	4698200	5527200	2972800	3246000	3552700	2889600	3209000	3695700	3008300	2067900	2955000	3368900	1562400	3340300	3003100	3659600	1198900	3238300	3447500	3815700	3812800	3029600	3130800	3410800	3250700	3053800	3342200	3026100	3060700	3550600
MEDN0496	N-Acetylmethionine	Amino acid and Its metabolomics	Amino acid derivatives	190.054	191.062	[M-H]-	C7H13NO3S	C02712	HMDB0011745	6180	65-82-7	165927	-	314390	288850	253400	262190	248900	248630	255230	257250	274910	475720	371380	367970	301000	295420	203520	256180	305890	299270	609190	268020	252790	357900	433290	364120	233230	153630	170650	246770	183080	299700	183160	361260	296880	158700	159350	197980
MEDN0498	Ribulose-5-Phosphate	Carboxylic acids and derivatives	Phosphate sugars	229.011	230.019	[M-H]-	C5H11O8P	C00117	HMDB0000618	439184	4300-28-1	17363	-	6303500	5048800	5162900	5053000	4673600	4777900	5324600	5226800	4542500	6744000	4360000	6405400	8044300	3354100	4569700	9072900	4757700	6425500	6733800	4182400	3163100	4880500	6615200	5378300	3388700	4334500	4838200	5178100	4030600	5141300	3057000	4488300	5308000	2760500	3878900	4833600
MEDN0499	Argininosuccinic acid	Organic acid And Its derivatives	Organic acid And Its derivatives	289.115	290.123	[M-H]-	C10H18N4O6	C03406	HMDB0000052	16950	2387-71-5	15682	5115	8520800	7211900	8090900	7916600	7143800	7249300	7738000	8582700	7439400	2838400	1669300	6329100	4383200	1127800	2563600	4652500	2056700	3463300	9027200	1321500	2402300	7574200	2456100	3368800	1157200	9959500	3789000	8113500	4223200	2315400	2326800	2704800	4518800	2080400	4224900	11936000
MEDN0502	2-Deoxyribose 1-Phosphate	Carboxylic acids and derivatives	Phosphate sugars	213.016	214.024	[M-H]-	C5H11O7P	C00672	HMDB0001351	439287	17210-42-3	28542	6182	212980	215510	198150	176840	195850	154710	181150	161830	102280	108450	104710	240130	549410	24947	576860	84369	497600	247510	157630	82033	563590	147300	31867	195800	78755	126550	406380	348790	158520	136180	133290	141460	153600	257290	292260	224550
MEDN0506	N-Acetylglucosamine 1-Phosphate	Carboxylic acids and derivatives	Phosphate sugars	300.048	301.056	[M-H]-	C8H16NO9P	C04256	HMDB0001367	440272	6866-69-9	7125	6194	13981000	12936000	11941000	12947000	11138000	11910000	12064000	12532000	16317000	13465000	12690000	16222000	9373900	8982000	8678100	7008500	9347800	12167000	19491000	12300000	7855900	13627000	7660400	12600000	8100600	13213000	10754000	10551000	10774000	10928000	10254000	13045000	6791200	3103500	7441800	13005000
MEDN0528	(3-Methoxy-4-hydroxyphenyl)ethylene glycol sulfate	Organic acid And Its derivatives	Organic acid And Its derivatives	263.023	264.03	[M-H]-	C9H12O7S	-	HMDB0000559	5543	3415-67-6	137054	5543	81580	80666	89347	77970	89213	68601	75052	87908	51670	72373	90600	91888	78952	100410	70012	215950	153570	229470	91815	92332	135290	107440	143180	135430	74384	78284	61224	73906	42317	77782	75399	71792	76645	76586	86751	141390
MEDN0533	Xanthosine	Nucleotide And Its metabolomics	Nucleotide and Its metabolomics	283.068	284.076	[M-H]-	C10H12N4O6	C01762	HMDB0000299	3408	146-80-5	18107	3408	20159000	21325000	18909000	19201000	17158000	17351000	19696000	16782000	18720000	17784000	49872000	16333000	22553000	15906000	15726000	4372500	21701000	12942000	18872000	15355000	21978000	30165000	5635200	14554000	18458000	6501900	15292000	53340000	15590000	14058000	42608000	29269000	17039000	1770000	16703000	11059000
MEDN0534	Deoxyguanosine diphosphate(dGDP)	Nucleotide And Its metabolomics	Nucleotide and Its metabolomics	426.022	427.029	[M-H]-	C10H15N5O10P2	C00361	HMDB0000960	439220	3493-09-2	28862	5906	108450	99114	172710	117570	152090	147490	137920	138030	21717	145520	57237	39544	94468	80728	80387	26732	89149	131280	154690	45006	27062	46457	17155	229430	81967	76375	105010	149670	70807	114460	18479	88828	104820	20233	81443	45796
MEDN0537	ADP-ribose	Nucleotide And Its metabolomics	Nucleotide and Its metabolomics	558.064	559.072	[M-H]-	C15H23N5O14P2	C00301	HMDB0001178	6059	20762-30-5	16960	6059	246510	283270	304920	252320	282070	216150	229010	254440	260550	503150	511100	179920	134820	816410	199340	121380	284660	822540	185100	944880	104330	130870	103200	283880	204630	177410	229540	188310	334270	389060	148390	231760	144580	59321	110590	140300
MEDN0539	3'-Sialyllactose	Carboxylic acids and derivatives	Sugars	632.204	633.212	[M-H]-	C23H39NO19	-	HMDB0000825	5788	35890-38-1	-	5788	63307	51700	59974	50346	61460	64849	74485	76229	29258	88234	73204	38890	39593	34643	63566	34757	53485	43702	70218	19536	37086	28788	52791	28336	32850	20076	38028	33637	55210	92462	50258	44810	38975	59467	33842	133340
MEDN0540	1-Methylguanine	Nucleotide And Its metabolomics	Nucleotide and Its metabolomics	164.057	165.065	[M-H]-	C6H7N5O	C04152	HMDB0003282	3778	938-85-2	21803	3778	30379	26877	30167	29807	23233	32469	27234	21747	34927	26309	42018	29849	29435	17016	24899	11082	33697	32324	28969	21843	34728	34056	14611	23081	23426	30913	25120	51297	32798	25059	41492	28693	25045	16444	22373	40235
MEDN0547	dihydrotachysterol	Hormones and hormone related compunds	Hormones and hormone related compunds	397.347	398.355	[M-H]-	C28H46O	C06957	HMDB0015203	5311071	67-96-9	4591	-	185760	227520	180150	188940	135130	159910	164820	151380	164100	278600	612610	128850	24767	123800	209440	306550	118500	88739	388500	249830	99738	248910	266840	246210	215420	111170	115140	78379	168180	329140	233490	155170	82921	158990	467320	111440
MEDN0554	2-(4-Hydroxyphenyl)ethanol	Benzene and substituted derivatives	Benzene and substituted derivatives	137.06	138.068	[M-H]-	C8H10O2	C06044	HMDB0004284	7044	501-94-0	1879	7044	779300	806520	830780	800160	837920	826000	840870	840640	741770	651780	741100	710610	769030	745340	986440	763110	750140	819500	1046100	721040	781840	706460	730010	693060	727140	701870	752390	884760	846700	838390	837720	676000	789730	836330	814000	757140
MEDN0555	Hydroxyphenyllactic acid	Organic acid And Its derivatives	Organic acid And Its derivatives	181.05	182.058	[M-H]-	C9H10O4	C03672	HMDB0000755	5723	306-23-0	17385	5723	422120	421610	451520	431260	419480	439550	443980	418950	952380	193890	600530	580430	588820	270290	414010	222160	281320	232710	681570	187290	752910	588670	369980	422500	497330	302630	385460	540360	580260	197150	803640	680090	437450	197070	329310	354010
MEDN0561	N-Acetylaspartylglutamic acid	Amino acid and Its metabolomics	Amino acid derivatives	303.083	304.091	[M-H]-	C11H16N2O8	C12270	HMDB0001067	188803	3106-85-2	95120	-	1079100	1026400	1057400	986430	910190	1027300	773080	1036600	1625300	1323900	923300	1631300	1562700	903450	1004700	1830700	1053500	1225700	487250	884670	1283000	1332100	1971100	1926300	782290	1190400	1481200	1160300	1196300	663060	523070	2224900	812270	498100	776270	1070500
MEDN0570	L-Erythrulose	Carboxylic acids and derivatives	Sugars	119.034	120.042	[M-H]-	C4H8O4	C02045	HMDB0006293	5460032	533-50-6	27913	-	9420.8	8076.2	6904.8	10218	6816	8986	6959.8	7514.7	3423	20198	9845.3	4559.9	9617.5	4921.3	20719	18307	11556	3423.8	6974.9	3408	9254.9	4044.3	10512	6925.7	3988.5	4847.8	2565	3684.2	5016.9	7949.6	2353.6	6811.5	8196.6	4293	12428	9696.4
MEDN0573	GDP-L-fucose	Nucleotide And Its metabolomics	Nucleotide and Its metabolomics	588.074	589.082	[M-H]-	C16H25N5O15P2	C00325	HMDB0001095	6001	15839-70-0	17009	6001	131630	187660	210160	222360	174430	157670	167550	190850	70915	107820	44806	98495	140360	73720	136380	536460	76231	89114	219580	64501	91022	66460	790880	93152	72141	120640	229900	80015	85121	89426	47524	213880	191900	62620	173290	96562
MEDN0579	N-lactoyl-phenylalanine	Amino acid and Its metabolomics	Amino acid derivatives	236.092	237.1	[M-H]-	C12H15NO4	-	HMDB0062175	102199091	-	-	-	3637500	3288500	3238500	3034200	2913200	2861500	2873000	2845400	8393400	5262100	5896100	3131500	3422900	3925800	2331200	171360	4507200	4956300	3556200	5432800	4284700	3578800	438090	5338900	3952000	2581100	2195100	3543700	5512300	3930600	5260200	4610100	2204100	327300	1712200	2134500
MEDN0586	N-Acetyl-L-alanine	Amino acid and Its metabolomics	Amino acid derivatives	130.05	131.058	[M-H]-	C5H9NO3	-	HMDB0000766	88064	97-69-8	40992	5733	5856400	5381800	5559400	5683800	5452600	6210400	5675400	5702600	7677800	5569700	5153700	6760200	6643300	3594900	5840600	4313700	5757700	4754900	8380800	5075200	7609700	6184900	9209900	5281900	4995300	5930100	5807100	6363900	6015500	4840600	5066900	6644100	5521500	2728100	5313800	8039400
MEDN0588	Glycerophosphoric acid	Organic acid And Its derivatives	Phosphoric acids	171.006	172.014	[M-H]-	C3H9O6P	C02979	HMDB0000126	754	57-03-4	15978	5161	5308700	4672800	4820000	5296600	4586100	5163800	4885600	5240200	3929100	13397000	3157400	8021100	2467600	2947000	3259300	64444000	2442700	2254100	983680	2864200	2057300	2303900	49187000	2001700	2432200	2285100	3592100	1776300	2082400	3189900	2170300	2752600	2584600	14244000	1552100	1742900
MEDN0589	Cyclamic acid	Organic acid And Its derivatives	Organic acid And Its derivatives	178.054	179.062	[M-H]-	C6H13NO3S	C02824	HMDB0031340	7533	100-88-9	15964	-	27009	26706	25731	27651	24420	25079	24775	25501	1908.4	5921.4	41155	3888	10363	1275.1	7236.6	2185.4	553.11	3857.8	4947	738.02	1013.4	2031.7	1264.2	1199.7	1377.2	15792	1126.2	262820	1901	4046.4	3992.6	3162.8	9797.4	1946.9	157.26	231770
MEDN0593	D-Malic acid	Organic acid And Its derivatives	Organic acid And Its derivatives	133.014	134.022	[M-H]-	C4H6O5	C00497	HMDB0031518	92824	636-61-3	30796	-	17198000	17806000	16548000	18258000	17215000	18759000	18128000	18762000	22869000	14446000	16351000	23455000	34857000	5410300	18774000	10638000	18978000	22126000	15195000	11042000	27500000	20910000	14869000	22987000	10467000	16959000	23385000	22715000	26688000	15619000	16023000	28790000	26554000	6211500	13425000	17828000
MEDN0602	deoxyguanosine 5'-monophosphate(dGMP)	Nucleotide And Its metabolomics	Nucleotide and Its metabolomics	346.055	347.063	[M-H]-	C10H14N5O7P	C00362	HMDB0001044	65059	902-04-5	16192	-	698570	757310	804930	901400	738180	643340	711110	731090	383230	639520	443440	289050	793520	1984800	372410	68988	869940	641460	630670	681870	234880	451390	108430	681770	432010	376640	500900	564780	593820	344100	361660	699510	621340	50836	238180	393680
MEDN0604	Tetradecanedioic acid	FA	FFA	257.175	258.183	[M-H]-	C14H26O4	C11002	HMDB0000872	13185	821-38-5	76308	5833	109590	103450	104090	100640	90327	84715	88699	81655	94092	93475	76610	83658	81628	91419	81070	54518	81687	75390	93111	103710	103020	111740	86667	92517	94532	72599	134440	56803	95106	79349	66943	82318	92013	84019	71750	69016
MEDN0611	6β-hydroxytestosterone	Hormones and hormone related compunds	Hormones and hormone related compunds	303.196	304.204	[M-H]-	C19H28O3	C14497	HMDB0006259	65543	62-99-7	34477	-	17495	15495	15793	16005	19166	15947	16717	16999	17684	20617	15040	16964	14385	18289	14211	14954	15652	18162	11390	14878	14858	14650	11470	13692	13642	6724.1	17797	15606	13403	16181	14933	15937	14511	18951	14557	10781
MEDN0615	Carbamoyl phosphate	Organic acid And Its derivatives	Phosphoric acids	139.975	140.983	[M-H]-	CH4NO5P	C00169	HMDB0001096	278	590-55-6	17672	6002	20450000	21876000	23370000	23300000	23634000	23880000	24022000	23559000	18752000	19111000	27300000	20823000	20082000	25180000	22584000	12382000	19196000	23035000	17463000	22423000	20686000	24228000	11076000	26092000	23889000	20045000	22507000	25704000	25878000	24411000	28245000	24602000	16836000	11970000	24506000	28094000
MEDN0616	O-Acetyl-L-serine	Amino acid and Its metabolomics	Amino acid derivatives	146.045	147.053	[M-H]-	C5H9NO4	C00979	HMDB0003011	99478	5147-00-2	17981	3270	77010	111020	116280	106120	82596	118650	124320	105640	107410	140570	60379	116660	149660	69343	119040	165080	106440	119450	116400	98164	148460	164890	93578	123230	157540	122440	109100	131290	134040	103620	83656	149180	196770	106000	103320	107240
MEDN0621	Indoxylsulfuric acid	Heterocyclic compounds	Indole and Its derivatives	212.002	213.01	[M-H]-	C8H7NO4S	-	HMDB0000682	10258	487-94-5	43355	524	30640	35674	37958	39390	31561	33758	29924	37515	5490.2	48815	54125	15915	49677	45761	27117	20323	52708	59260	13533	5928.8	24112	11758	38063	16080	20034	8475.9	11933	207940	7607.3	63190	46397	10785	89008	94391	44629	29493
MEDN0622	Porphobilinogen	Organic acid And Its derivatives	Organic acid And Its derivatives	225.088	226.095	[M-H]-	C10H14N2O4	C00931	HMDB0000245	1021	487-90-1	-	-	2158900	1978900	1827900	2201300	1893100	1710400	1728300	1994200	2763100	1694100	1716900	1740200	1752300	1847900	2005300	2047900	1567500	1601400	2535300	2328200	1971900	1940200	1836700	1681000	1764100	1603200	1709600	2044900	2096600	1980600	2286500	1613100	1772200	1801200	2193500	1736500
MEDN0624	5'-Adenylyl sulfate(APS)	Nucleotide And Its metabolomics	Nucleotide and Its metabolomics	426.012	427.02	[M-H]-	C10H14N5O10PS	C00224	HMDB0001003	10238	485-84-7	17709	5933	190720	180780	285890	254130	278710	213110	260780	234520	10348	269290	95725	106410	277720	144270	275030	30450	238290	315590	335340	102300	94091	109160	42644	583230	186730	209940	239070	260310	153690	383620	44079	316710	252890	34225	140130	80021
MEDN0632	N-Oleoyl Glycine	Alcohol and amines	Amines	338.27	339.277	[M-H]-	C20H37NO3	-	HMDB0013631	6436908	2601-90-3	73723	-	13380	16124	15558	15053	11874	14291	11699	13274	12858	9976.7	12343	12677	13490	7827.2	11834	12204	20395	10428	14142	11217	11493	14218	13564	13166	13422	12524	11464	11860	11428	17371	11851	18027	10438	12275	10697	15013
MEDN0651	Succinic anhydride	Organic acid And Its derivatives	Organic acid And Its derivatives	99.0082	100.016	[M-H]-	C4H4O3	C19524	HMDB0032523	7922	108-30-5	36595	-	2345600	2382500	5624200	3808900	6529000	3364700	4163800	2786500	1674300	1126900	1253800	1763100	2086800	1183100	2489300	1823900	2514700	1604900	2860700	1417200	3184300	2411800	3230700	4395800	2457100	3255300	5523300	6339400	2192600	2184900	1653300	3098400	3026700	5273900	3809200	3309500
MEDN0656	Indoleacetaldehyde	Heterocyclic compounds	Indole and Its derivatives	158.061	159.068	[M-H]-	C10H9NO	C00637	HMDB0001190	800	2591-98-2	18086	6068	4930400	4774700	4349300	4327400	4722400	4499300	4786000	4350300	5963300	6190400	5494300	4685100	4795300	4677800	4596200	2550000	5020500	5250100	4529000	5694400	5212200	4834400	3157100	4966500	4909000	5058700	4391400	5180200	5231900	4898700	4564400	4178100	4325200	3388000	3914500	4425900
MEDN0657	D-Xylulose 5-phosphate	Carboxylic acids and derivatives	Phosphate sugars	229.011	230.019	[M-H]-	C5H11O8P	C00231	HMDB0000868	439190	4212-65-1	16332	5829	6303500	5048800	5162900	5053000	4673600	4777900	5324600	5226800	4542500	6744000	4360000	6405400	8044300	3354100	4569700	9072900	4757700	6425500	6733800	4182400	3163100	4880500	6615200	5378300	3388700	4334500	4838200	5178100	4030600	5141300	3057000	4488300	5308000	2760500	3878900	4833600
MEDN0658	Hexadecanedioic acid	FA	FFA	285.207	286.214	[M-H]-	C16H30O4	C19615	HMDB0000672	10459	505-54-4	73722	5642	201880	203360	196310	202150	195940	194390	200520	201420	205720	143240	156530	194610	180890	222350	235480	117570	198500	143180	479230	205170	236470	231370	247380	211560	207770	170800	367020	127750	233770	168740	136360	163540	211200	281050	184570	138930
MEDN0661	2-hydroxy-2-(4-hydroxy-3-methoxyphenyl)acetic acid	Benzene and substituted derivatives	Phenolic acids	197.045	198.053	[M-H]-	C9H10O5	C05584	HMDB0000291	736172	55-10-7	1127735	697	33321	27739	23117	25546	17925	21604	23857	19420	18523	23256	18553	15010	15840	17183	15270	18244	17820	16691	20403	17731	18422	11907	13644	14384	14576	13402	12987	16159	9889.6	19049	15060	14095	9829.3	15438	24169	18948
MEDN0662	Glu-Leu	Amino acid and Its metabolomics	Small Peptide	259.129	260.137	[M-H]-	C11H20N2O5	-	HMDB0028823	4524287	2566-39-4	73506	-	1011000	938480	928100	893750	845910	846230	840450	852100	1097200	455520	511230	927960	1286000	221150	1303300	346250	814740	287450	396790	404330	1681600	995280	1073100	322990	400050	713930	970980	1490800	749600	502500	557270	811800	1160400	764080	1535500	1884700
MEDN0669	5-oxoETE	FA	Oxidized lipids	317.212	318.219	[M-H]-	C20H30O3	C14732	HMDB0010217	5283159	106154-18-1	52449	-	17554	18785	16154	18008	14334	14491	19569	18129	8780.2	6125.1	11652	13805	24322	4126.1	11856	9947.3	16836	4265.9	9739.4	5771.5	27124	20783	3014	3030.7	9362.7	5079.8	11487	92439	34389	4642.8	82820	24080	14514	4431	6561.2	16857
MEDN0678	Ethylsalicylate	Organic acid And Its derivatives	Organic acid And Its derivatives	165.055	166.063	[M-H]-	C9H10O3	-	HMDB0029817	8365	118-61-6	-	-	14692000	15310000	15283000	15637000	15318000	15716000	16433000	16850000	12463000	12253000	11824000	13390000	13419000	13743000	13119000	13725000	12191000	13719000	15889000	15192000	13928000	12902000	13063000	13282000	12684000	13807000	14241000	14809000	16740000	17046000	13049000	12022000	14949000	14718000	18428000	15130000
MEDN0682	Octadecanamide	Alcohol and amines	Amines	282.28	283.288	[M-H]-	C18H37NO	C13846	HMDB0034146	31292	124-26-5	34900	-	16311	14139	16786	15110	14542	13109	14620	14997	18975	16138	14743	17167	15174	12429	18453	19842	17936	15749	14323	19477	23135	18808	14205	16499	13944	15154	13604	16855	13981	13668	17667	14577	14080	14704	15206	17853
MEDN0685	Undecanedioic acid	FA	FFA	215.128	216.136	[M-H]-	C11H20O4	-	HMDB0000888	15816	1852-04-6	73713	5846	161540	170850	118530	132480	122260	143930	109010	94290	204.04	157100	1087.5	2676.6	364.58	1723.8	712880	1038400	804990	467.68	768.73	3418.1	524850	19902	554.51	70974	1684.2	1348.5	809.82	8332.8	742.71	143740	989.36	1131.4	604.32	408.67	755730	1047400
MEDN0704	Oxaloacetic acid	Organic acid And Its derivatives	Organic acid And Its derivatives	130.998	132.07	[M-H]-	C4H4O5	C00036	HMDB0000223	970	328-42-7	30744	123	58205	75025	49263	69828	46973	47605	62490	60074	91597	69830	66837	88749	43069	46674	47786	32592	65546	42853	38485	50033	68198	74163	47749	44385	82362	48172	64602	72685	69322	61000	55117	71850	68784	38894	58218	71412
MEDN0720	N-(2-Methylbenzoyl)glycine	Amino acid and Its metabolomics	Amino acid derivatives	192.066	193.074	[M-H]-	C10H11NO3	-	HMDB0011723	91637	42013-20-7	68455	-	18962	17308	18105	17254	16411	17932	17273	12851	17225	16691	7851.5	2435.1	15159	12202	14453	41692	29036	11192	22892	6589	28657	14591	53787	17075	19384	13694	20034	4798.8	14443	18390	4836.3	2830.8	21172	30671	20867	46970
MEDN0721	2-Methyl-5-nitroimidazole-1-ethanol	Alcohol and amines	Alcohols	170.057	171.064	[M-H]-	C6H9N3O3	C07203	HMDB0015052	4173	443-48-1	6909	-	19109	14733	18339	27801	27656	23689	22510	20732	5338.3	5782.2	966.86	14078	10367	475.28	24141	4461.9	14225	6669	15939	2985.2	32830	16954	4627.6	5204.1	6372.3	5115.8	34450	28348	6361.3	6399.2	3691.8	15770	10785	14188	24426	15697
MEDN0729	Phenoxyacetic acid	Benzene and substituted derivatives	Phenolic acids	151.04	152.047	[M-H]-	C8H8O3	C02181	HMDB0031609	19188	122-59-8	8075	-	22127	23486	25567	25008	25642	23417	25956	24372	2568.4	6692.4	2189.3	4274.3	1221.2	2784.3	4450.1	5685.9	2945	5640.2	1957.1	5177.8	1558.9	2228.9	334570	4682.2	1108.7	2964.2	998.33	6137.8	1594.2	3478.8	5206.7	6160.3	4378.7	2759.4	2339.3	3683.4
MEDN0739	4-Hydroxybenzyl alcohol	Benzene and substituted derivatives	Benzene and substituted derivatives	123.045	124.052	[M-H]-	C7H8O2	C17467	HMDB0011724	125	623-05-2	67410	-	11326	10114	11568	11875	10824	11782	6729.7	14018	21644	1968.7	15841	13013	8687.4	6317.5	8977	6240.8	4602.5	7205.7	11422	6131.2	17636	13177	9216.1	9243.3	12297	6593.1	7081.2	9994.2	9068	5813.4	20412	12917	8149.7	8965.6	6536.9	7742.1
MEDN0741	Methanesulfonic acid	Organic acid And Its derivatives	Sulfonic acids	94.9803	95.9881	[M-H]-	CH4O3S	C11145	-	6395	75-75-2	-	-	375690	332730	217680	298850	351790	333720	383990	410680	548180	296370	474710	348600	243750	506640	298300	139440	375410	363260	211170	404920	269280	374780	151570	331690	298040	298940	162620	298070	329150	459650	447210	408820	239610	204280	215370	270860
MEDN0745	Propylparaben	Benzene and substituted derivatives	Phenolic acids	179.071	180.079	[M-H]-	C10H12O3	-	HMDB0032574	7175	94-13-3	32063	-	16461	13685	15824	11833	12506	14106	14400	13540	18110	37669	18757	16192	21601	16152	9551.5	8659.5	8634.4	28833	20004	18787	9917.6	12297	5360.1	7589.7	5013.6	14451	19183	20044	18201	13766	14307	8455.3	5195.7	9403.4	5393.5	12884
MEDN0748	Methylparaben	Benzene and substituted derivatives	Phenolic acids	151.04	152.047	[M-H]-	C8H8O3	-	HMDB0032572	7456	99-76-3	31835	-	52559	49721	51634	50331	45293	49182	52109	51888	44454	278140	52470	42071	47211	43407	54064	41523	41341	61969	46852	48571	42758	38584	40793	43072	41900	45543	44972	50296	45850	59767	45173	42106	46643	42728	42424	46615
MEDN0749	1-Mar	FA	Oxidized lipids	359.222	360.23	[M-H]-	C22H32O4	-	-	60201795	1268720-28-0	-	-	6545	7898.5	7976.7	7515.6	6757.9	6106	7312.8	7660.1	3374.1	3804.5	321.56	14808	8665.4	135.31	23717	192.3	3018.1	6810.7	11228	140.94	6783.5	22167	820.14	1109.3	145.01	4012.1	134.52	14590	564.75	3128.7	1266.9	22475	4632.6	241.44	8999	10389
MEDN0750	(±)12-HEPE	FA	Oxidized lipids	317.212	318.219	[M-H]-	C20H30O3	-	HMDB0010202	10041593	81187-21-5	72645	-	28564	28040	24783	26290	27440	22522	27085	27708	18351	11530	1419.9	29851	26055	2556.4	88741	2632.1	45567	9481.3	15125	3258.6	108130	47580	3183.4	6368.2	7425.6	11087	12833	58534	7759.2	20861	3179.3	61099	14280	9787.1	49477	42298
MEDN0751	(±)12-HETE	FA	Oxidized lipids	319.227	320.235	[M-H]-	C20H32O3	-	HMDB0006111	5312983	71030-37-0	-	-	614140	601180	609450	585790	569250	563770	569060	586610	627050	269760	71835	845870	676460	71681	1415300	52113	380760	483400	806870	111920	837230	1456200	154890	163560	303500	404330	493850	1001800	224460	391360	135660	1568200	394340	263450	537960	377170
MEDN0752	(±)15-HEPE	FA	Oxidized lipids	317.212	318.219	[M-H]-	C20H30O3	-	HMDB0010209	53480357	88852-33-9	-	-	28564	28040	24783	26290	27440	22522	27085	27708	18351	11530	1419.9	29851	26055	2556.4	88741	2632.1	45567	9481.3	15125	3258.6	108130	47580	3183.4	6368.2	7425.6	11087	12833	58534	7759.2	20861	3179.3	61099	14280	9787.1	49477	42298
MEDN0754	(±)17-HDHA	FA	Oxidized lipids	343.227	344.235	[M-H]-	C22H32O3	-	HMDB0010213	6439179	90780-52-2	72637	-	61664	72211	64905	60158	61550	66754	58204	59439	60378	29452	3037.8	116570	87066	2107.4	213480	2045.7	34570	46797	90950	5010.7	68722	234940	14521	18017	11068	24207	10391	133410	24099	46425	13795	271980	50404	2017.1	81105	126750
MEDN0756	(±)18-HEPE	FA	Oxidized lipids	317.212	318.219	[M-H]-	C20H30O3	-	HMDB0012611	53481496	141110-17-0	-	-	28564	28040	24783	26290	27440	22522	27085	27708	18351	11530	1419.9	29851	26055	2556.4	88741	2632.1	45567	9481.3	15125	3258.6	108130	47580	3183.4	6368.2	7425.6	11087	12833	58534	7759.2	20861	3179.3	61099	14280	9787.1	49477	42298
MEDN0760	(±)5-HETE	FA	Oxidized lipids	319.227	320.235	[M-H]-	C20H32O3	-	HMDB0011134	5280733	-	28209	6554	79942	85609	75126	84381	77093	75245	75979	81882	83886	56354	48547	105120	87190	32723	74140	12962	47641	58558	68911	29560	25746	153840	12586	30605	37608	40373	17691	345010	112580	57304	84769	120180	76229	23395	37720	60426
MEDN0763	(±)9-HETE	FA	Oxidized lipids	319.227	320.235	[M-H]-	C20H32O3	-	HMDB0010222	5312978	79495-85-5	72785	-	79942	85609	75126	84381	77093	75245	75979	81882	83886	56354	48547	105120	87190	32723	74140	12962	47641	58558	68911	29560	25746	153840	12586	30605	37608	40373	17691	345010	112580	57304	84769	120180	76229	23395	37720	60426
MEDN0765	11,12-EET	FA	Oxidized lipids	319.227	320.235	[M-H]-	C20H32O3	-	-	-	123931-40-8	-	-	523890	508480	502740	508010	477350	471900	478990	500200	48094	614280	107030	67433	1410400	210040	70843	33824	964320	31840	161330	401530	155410	68438	137880	37339	956580	44367	1555500	139090	35742	875500	1332000	79220	1800200	330320	42155	86993
MEDN0767	12,13-EpOME	FA	Oxidized lipids	295.227	296.235	[M-H]-	C18H32O3	C14826	HMDB0004702	5356421	-	38299	-	443460	419070	410080	365190	388760	374070	380040	375130	407150	554120	551230	472780	539710	1253000	485050	378510	333490	370640	334260	439780	359580	377710	330100	292230	295550	403180	419110	373610	355580	516140	268400	326080	804830	913930	397450	432520
MEDN0769	14(S)-HDHA	FA	Oxidized lipids	343.227	344.235	[M-H]-	C22H32O3	-	-	-	119433-37-3	-	-	56462	52787	56730	54689	58171	48579	57940	50572	51433	29972	3879.5	126770	82426	2706.2	208190	2775.1	37087	45806	72765	5844.5	67795	209810	10146	21903	15122	27171	15738	107390	19019	43815	12398	231120	41282	6084.2	58767	98209
MEDN0771	15-oxoETE	FA	Oxidized lipids	317.212	318.219	[M-H]-	C20H30O3	C04577	HMDB0010210	5280701	81416-72-0	15559	-	348110	326320	304300	312760	304000	300330	313110	318270	130360	77315	26155	582290	1340100	39684	2454600	12034	508500	169770	83782	70476	694860	710050	91549	77374	162830	253730	98681	1449200	154850	178150	214020	1793000	302080	45515	468890	348490
MEDN0776	5(S),15(S)-DiHETE	FA	Oxidized lipids	335.222	336.23	[M-H]-	C20H32O4	-	HMDB0010216	5283158	82200-87-1	91286	-	3482.3	3212	4118.2	3748.8	2193.1	2603.3	3616.1	1541.4	167	6435.6	390.18	111.81	6588.2	1688.8	732.39	203.87	5934.5	44.069	187.65	2924	460.72	243.72	1093.9	125.11	7564.1	167.92	8901.3	492.36	127.68	5081.4	5433.9	133.6	9877.4	1601.9	83.629	105.98
MEDN0780	5-iPF2α-VI	FA	Oxidized lipids	353.233	354.241	[M-H]-	C20H34O5	-	-	-	180469-63-0	-	-	254090	288700	283040	290400	264680	282630	281090	285620	317580	933420	217720	2765.9	123330	1013.8	2987.2	2137	2070.3	272840	1112.9	2197.4	361390	365340	9098.9	1661900	245560	999410	279050	156600	351930	1042700	185940	3315	180690	2795.2	2147.7	3628.7
MEDN0781	6 keto-PGF1α	FA	Oxidized lipids	369.228	370.236	[M-H]-	C20H34O6	-	-	-	58962-34-8	-	-	757320	777760	769710	765140	713130	727600	720760	752750	987.61	2625300	4163	5579.3	1678200	377790	7810.3	2110.2	1739500	354.2	1382900	752030	30703	6658.3	479840	93.579	2870400	6227.9	1627300	33027	436.15	2877600	171940	5691.6	2180200	750300	14125	5784
MEDN0783	9,10-EpOME	FA	Oxidized lipids	295.227	296.235	[M-H]-	C18H32O3	-	-	-	-	-	-	443460	419070	410080	365190	388760	374070	380040	375130	407150	554120	551230	472780	539710	1253000	485050	378510	333490	370640	334260	439780	359580	377710	330100	292230	295550	403180	419110	373610	355580	516140	268400	326080	804830	913930	397450	432520
MEDN0790	PDX	FA	Oxidized lipids	359.222	360.23	[M-H]-	C22H32O4	-	-	-	871826-47-0	-	-	6545	7898.5	7976.7	7515.6	6757.9	6106	7312.8	7660.1	3374.1	3804.5	321.56	14808	8665.4	135.31	23717	192.3	3018.1	6810.7	11228	140.94	6783.5	22167	820.14	1109.3	145.01	4012.1	134.52	14590	564.75	3128.7	1266.9	22475	4632.6	241.44	8999	10389
MEDN0791	PGD1	FA	Oxidized lipids	353.233	354.241	[M-H]-	C20H34O5	C06438	HMDB0005102	5280936	17968-82-0	27696	-	33235	37005	30639	35778	32438	30119	38936	34468	1939.8	174260	753.93	653.69	69053	58901	9	215.93	274810	533.23	615.64	108800	2267.2	9	3213.6	451	281080	895.44	74027	9	512.42	153100	2348.4	9	26368	11717	7019.5	2733.5
MEDN0792	PGE1	FA	Oxidized lipids	353.233	354.241	[M-H]-	C20H34O5	C04741	HMDB0001442	5280723	745-65-3	15544	416	33235	37005	30639	35778	32438	30119	38936	34468	1939.8	174260	753.93	653.69	69053	58901	9	215.93	274810	533.23	615.64	108800	2267.2	9	3213.6	451	281080	895.44	74027	9	512.42	153100	2348.4	9	26368	11717	7019.5	2733.5
MEDN0793	Prostaglandin E2	Hormones and hormone related compunds	Hormones and hormone related compunds	351.217	352.225	[M-H]-	C20H32O5	C00584	HMDB0001220	5280360	363-24-6	15551	6089	566910	681590	709790	618590	564090	628240	650010	545060	1510.5	1484800	13476	6665.1	2036100	169770	4713.7	665.54	947340	172.05	118320	776690	27861	9379.3	164090	2150	754340	11756	2346100	81804	3299.3	879280	838240	11150	2251000	176270	10283	9346.8
MEDN0794	PGF1α	FA	Oxidized lipids	355.248	356.256	[M-H]-	C20H36O5	-	-	5280939	745-62-0	-	-	22003	19284	20666	22089	19292	18121	18338	20544	325.48	22237	382.05	1376.2	102500	21550	2034.5	185.57	15538	325.06	602.81	19131	2590.2	506.21	13374	597.95	33897	234.57	45326	357.93	494.35	42977	13945	843.31	118720	24839	1494.1	973.16
MEDN0795	PGF2α	FA	Oxidized lipids	353.233	354.241	[M-H]-	C20H34O5	-	-	-	551-11-1	-	-	116280	111730	121590	121630	113710	116660	114790	117140	2472	176650	16619	4866.1	398850	35644	3656.4	3095.8	105770	1020.5	19569	78545	39369	3899.6	65271	2268.5	205970	6142.2	219420	25424	5787	280660	403600	5625.2	487990	75098	6735	6856.7
MEDN0797	PGJ2	FA	Oxidized lipids	333.207	334.214	[M-H]-	C20H30O4	C05957	HMDB0002710	5280884	60203-57-8	27485	3464	39252	41970	45710	47741	41889	33238	42208	39905	211.87	89920	237.28	429.94	166100	31536	842.73	850.65	49925	723.97	4522	59946	1767	525.66	33061	152.32	94976	155.16	176320	2470.1	727.48	86124	13185	81.235	113020	15223	232.29	830.16
MEDN0802	RvD5	FA	Oxidized lipids	359.222	360.23	[M-H]-	C22H32O4	-	HMDB0004038	16061139	578008-43-2	138645	-	6545	7898.5	7976.7	7515.6	6757.9	6106	7312.8	7660.1	3374.1	3804.5	321.56	14808	8665.4	135.31	23717	192.3	3018.1	6810.7	11228	140.94	6783.5	22167	820.14	1109.3	145.01	4012.1	134.52	14590	564.75	3128.7	1266.9	22475	4632.6	241.44	8999	10389
MEDN0804	TxB3	FA	Oxidized lipids	367.212	368.22	[M-H]-	C20H32O6	-	HMDB0005099	6438711	71953-80-5	-	-	4591.6	4844.3	5031.6	6521.4	4943.6	4793.8	4720.7	4891	1460.9	6158.6	3462.8	613.03	10070	4077.8	105.44	1300	30503	596.95	1582.1	2665.2	184.7	1611.3	1140.2	514.55	5290.5	447.63	2741	5501.7	1984	4260.9	14278	1494.6	10265	196.39	601.37	1912.8
MEDN0807	FFA(14:0)	FA	FFA	227.201	228.37	[M-H]-	C14H28O2	C06424	HMDB0000806	11005	544-63-8	28875	196	8431.5	11517	11101	9611.1	11058	11622	10395	9496.1	9676.8	17803	21024	17159	12547	17844	14076	2462.7	14724	13140	2742.1	15594	3337.2	7394.8	1758	9905.6	6466.7	17829	7040.9	4371.6	10056	14151	6974.5	6724.4	13213	13627	3522.1	8685.5
MEDN0808	Myoinositol	Carboxylic acids and derivatives	Sugar alcohols	179.057	180.16	[M-H]-	C6H12O6	C00137	HMDB0000211	892	87-89-8	17268	5221	439360	489370	547000	520650	496970	440670	585880	515750	439990	865690	627140	539310	420960	903260	378510	695420	538710	511390	155270	714530	366710	553720	642450	680820	375160	801660	573010	346210	363500	534590	498550	529900	258780	283210	309270	521700
MEDN0816	4-Hydroxyhippurate	Amino acid and Its metabolomics	Amino acid derivatives	194.045	195.053	[M-H]-	C9H9NO4	-	HMDB0013678	151012	2482-25-9	71018	-	4777.9	4567.6	7180.6	4783.9	3905.8	4410.7	4865.3	6139	2557	2973.2	2384.8	2982.2	3060.9	1032	7502.7	14717	21421	1777.9	3493.7	675.42	5976.9	2373.7	23478	2117.7	4524.2	2124.6	1444.3	3963.7	2801.4	3052.3	3230.9	2721.7	3752.3	1794.7	9349.5	15815
MEDN0818	N-acetyl-beta-alanine	Amino acid and Its metabolomics	Amino acid derivatives	130.05	131.058	[M-H]-	C5H9NO3	C01073	HMDB0061880	76406	3025-95-4	16682	-	5955100	5822400	5495900	5678600	5609500	6288000	5838100	5676200	8170300	5804100	5340600	6732700	6629800	3583000	5852900	4586000	5768300	5035600	8438900	5141900	7526900	6182600	9230600	5560700	5077800	5941300	5837200	6695000	6458800	4968000	5142700	6773500	5867500	2973800	5405200	7907500
MEDN0820	3-Hydroxyglutaric acid	Organic acid And Its derivatives	Organic acid And Its derivatives	147.03	148.037	[M-H]-	C5H8O5	-	HMDB0000428	181976	638-18-6	-	5417	351090	366590	412540	324050	347320	421130	420410	429270	609530	202930	300240	561060	477290	65544	378990	260170	398130	270180	166420	201650	783020	877940	260770	451520	120190	376660	594840	808770	612910	190760	461830	502590	299220	92008	670590	832850
MEDN0822	Cysteine glutathione disulfide	Amino acid and Its metabolomics	Small Peptide	425.08	426.088	[M-H]-	C13H22N4O8S2	-	HMDB0000656	53477713	13081-14-6	143243	5628	13913000	11228000	11546000	11596000	9374900	9605300	10145000	11239000	13222000	12320000	15288000	10214000	5023400	13251000	6676500	16910000	10146000	11937000	13007000	12518000	1702100	9289900	15583000	12083000	8962900	7793100	4086700	6110400	13070000	9817700	8937000	12680000	1516200	100960	1811000	4453100
MEDN0823	Trp-Glu	Amino acid and Its metabolomics	Small Peptide	332	333.132	[M-H]-	C16H19N3O5	-	HMDB0029082	3634442	36099-95-3	-	-	119910	126880	155190	139650	148000	135590	155800	126860	166370	412680	198150	183410	62612	270530	74509	15958	74702	304270	91519	313240	25142	51255	42293	265630	246220	86331	43663	20271	69606	201620	51660	269310	55538	32433	25732	32832
MEDN0827	N-acetylornithine	Amino acid and Its metabolomics	Amino acid derivatives	173.093	174.1	[M-H]-	C7H14N2O3	C00437	HMDB0003357	439232	6205-08-9	16543	-	12391000	12311000	11955000	13006000	9531300	12312000	12419000	11415000	15446000	13417000	12893000	11863000	12091000	11366000	9866400	4429300	9693000	10845000	8365100	14363000	10048000	11440000	5701100	11709000	11241000	13355000	11123000	11989000	14461000	9529700	10154000	13095000	9739600	5323200	8504300	14317000
MEDN0832	D-Glucosamine 6-Phosphate	Carboxylic acids and derivatives	Phosphate sugars	258.038	259.151	[M-H]-	C6H14NO8P	C00352	HMDB0001254	439217	3616-42-0	15873	6111	266040	251990	217750	217370	173670	252040	255960	217170	286310	168100	162950	300010	117630	86418	127020	188840	145640	171770	312250	102970	255670	290480	133380	214870	136490	269610	222440	348910	283280	106020	207130	212550	158440	69556	128830	288890
MEDN0837	N-Methyl-L-Glutamate	Amino acid and Its metabolomics	Amino acid derivatives	160.061	161.069	[M-H]-	C6H11NO4	C01046	HMDB0062660	439377	35989-16-3	16440	-	101400	102540	110170	113320	116240	87001	69849	112360	145780	91962	97673	158680	62717	190110	44214	256770	65324	110230	61495	165640	51857	91361	193060	170760	43189	247800	184480	36255	89355	79872	56518	193970	86927	92495	67907	43263
MEDN0841	3-Ureidopropionate	Organic acid And Its derivatives	Organic acid And Its derivatives	131.046	132.054	[M-H]-	C4H8N2O3	C02642	-	111	462-88-4	-	-	29988	29208	36972	38378	36034	37229	38631	38286	62886	43937	40171	59325	63428	51519	53555	121890	44481	43083	36837	28983	52603	45054	118770	49322	33839	53920	48960	30425	57692	34703	41169	61384	59397	21986	38235	39562
MEDN0843	N-Amidino-L-Aspartate	Amino acid and Its metabolomics	Amino acid derivatives	174.052	175.059	[M-H]-	C5H9N3O4	C03139	HMDB0003157	439918	6133-30-8	17072	10	33247	41071	34826	49890	40815	35007	50378	39430	46271	57053	37171	60992	23983	35953	21422	40909	31546	57737	24661	57264	11211	27765	35297	57255	29406	35554	41951	34340	15915	43791	22947	47277	18598	3558.9	7244.3	16963
MEDN0854	3-Methylglutaric acid	Organic acid And Its derivatives	Organic acid And Its derivatives	145.051	146.058	[M-H]-	C6H10O4	-	HMDB0000858	73917	1501-27-5	86396	5821	27450	46071	43735	45459	42083	42332	33654	48082	23239	1734.3	18735	21905	25514	2111.7	968.85	13009	1600.1	17312	16079	12090	1410.4	10279	14922	1949.6	9125.4	28664	1295.1	1566.2	1212.5	1202.5	14443	22822	15289	1421.4	11718	1545.9
MEDN0856	2',4'-Dihydroxyacetophenone	Benzene and substituted derivatives	Benzene and substituted derivatives	151.04	152.047	[M-H]-	C8H8O3	C03663	HMDB0029659	6990	89-84-9	18414	-	52559	49721	51634	50331	45293	49182	52109	51888	44454	278140	52470	42071	47211	43407	54064	41523	41341	61969	46852	48571	42758	38584	40793	43072	41900	45543	44972	50296	45850	59767	45173	42106	46643	42728	42424	46615
MEDN1003	Inosine	Nucleotide And Its metabolomics	Nucleotide and Its metabolomics	267.073	268.081	[M-H]-	C10H12N4O5	C00294	HMDB0000195	135398641	58-63-9	17596	84	47090000	46229000	43866000	41249000	40651000	39523000	45221000	35425000	42083000	78566000	42008000	43684000	57128000	66848000	30222000	142240000	40879000	72663000	40505000	51971000	28513000	40593000	111620000	64417000	35584000	42084000	34049000	27242000	39554000	56417000	26191000	42869000	45319000	18871000	17154000	33587000
MEDN1005	Phosphoenolpyruvate	Organic acid And Its derivatives	Phosphoric acids	166.975	167.982	[M-H]-	C3H5O6P	C00074	HMDB0000263	1005	138-08-9	-	-	6243400	5934400	6675700	6289400	7424000	7881600	6939000	6828900	6931200	6254700	7740100	8804400	6119600	5125300	7934000	5228200	8458600	5782300	6199000	7113400	6390100	8152400	10339000	7020300	7953900	5817500	7461500	5399200	7648100	8052800	8012400	8084500	7591400	6903000	10909000	8460900
MEDN1006	Uric acid	Organic acid And Its derivatives	Organic acid And Its derivatives	167.021	168.028	[M-H]-	C5H4N4O3	C00366	HMDB0000289	1175	69-93-2	17775	88	15063000	14886000	14712000	14123000	15871000	13827000	17989000	16182000	16720000	12855000	19902000	21431000	16144000	11028000	23985000	16009000	24582000	11879000	12573000	14622000	19602000	20909000	24168000	12326000	17748000	13966000	16762000	12413000	15489000	15563000	18027000	17455000	18939000	15517000	27647000	20462000
MEDN1009	3-hydroxyphenylacetic acid	Organic acid And Its derivatives	Organic acid And Its derivatives	151.04	152.047	[M-H]-	C8H8O3	C05593	HMDB0000440	12122	621-37-4	17445	5429	27244	32065	34631	32261	34549	34079	31866	31764	13479	16516	5067.8	10531	37310	3400.7	13153	86555	15791	5010.2	23537	4706.6	18963	10376	47823	18634	20872	5839	3006.1	116130	16603	14940	5823.9	14265	41819	7164.8	12058	84999
MEDN1012	7-Methylguanine	Nucleotide And Its metabolomics	Nucleotide and Its metabolomics	164.057	165.065	[M-H]-	C6H7N5O	C02242	HMDB0000897	135398679	578-76-7	28664	-	30379	26877	30167	29807	23233	32469	27234	21747	34927	26309	42018	29849	29435	17016	24899	11082	33697	32324	28969	21843	34728	34056	14611	23081	23426	30913	25120	51297	32798	25059	41492	28693	25045	16444	22373	40235
MEDN1013	2'-Deoxyadenosine-5'-Monophosphate	Nucleotide And Its metabolomics	Nucleotide and Its metabolomics	330.06	331.068	[M-H]-	C10H14N5O6P	C00360	HMDB0000905	12599	653-63-4	17713	3461	49253	45724	60898	54881	40342	49428	53988	56030	28865	10095	14547	18678	55123	11331	34304	9569.4	14994	8319.6	34857	7964.3	45023	50900	6901.3	15294	9558.4	18101	51326	58147	36943	7725.6	17919	43002	52046	5173.8	33228	76431
MEDN1018	Ribitol	Carboxylic acids and derivatives	Sugar alcohols	151.061	152.069	[M-H]-	C5H12O5	C00474	HMDB0000508	6912	488-81-3	15963	316	40680	32986	36380	33541	23170	28268	41353	53717	62287	99210	61116	57443	17946	39229	32763	20944	4110.1	37973	36729	64845	26695	37844	2040.4	36640	19116	28076	21863	42559	31392	43011	48176	44366	25488	9267.7	6283.6	49175
MEDN1022	5,6-Dimethylbenzimidazole	Heterocyclic compounds	Heterocyclic compounds	145.077	146.084	[M-H]-	C9H10N2	C03114	HMDB0003701	675	582-60-5	15890	-	776710	831530	704410	702500	659710	702730	661080	724210	1044100	1034200	894680	796230	802110	710860	762950	366490	820050	837970	670990	952580	857480	758670	429900	877100	777310	868520	750060	806310	908300	825130	782210	672700	796130	550670	632110	731010
MEDN1023	2-Methoxy-4-[(E)-prop-1-enyl]phenol	Benzene and substituted derivatives	Benzene and substituted derivatives	163.076	164.084	[M-H]-	C10H12O2	C10469	HMDB0005802	853433	97-54-1	50545	-	55699	71642	72018	70677	55195	68672	60522	64637	42516	110800	26991	1040.4	14237	399.34	822.25	267.39	611.57	38938	709.67	1626.5	32900	36252	740.95	302930	26504	362330	25653	10878	37645	142040	26124	1083.6	21689	1833.5	2377.8	759.38
MEDN1024	D-piperidine acid	Heterocyclic compounds	Heterocyclic compounds	128.071	129.079	[M-H]-	C6H11NO2	-	HMDB0005960	736316	1723-00-8	41582	-	213590	257870	284430	280330	273030	199530	291740	285840	202120	82238	157190	287240	443880	59303	413970	151410	217290	81794	72282	108060	614980	266130	526020	88158	100010	301410	463160	275450	184320	143880	194670	236730	462350	275300	691880	628650
MEDN1035	13(R)-HODE	FA	Oxidized lipids	295.2	296.235	[M-H]-	C18H32O3	-	-	13723970	10219-69-9	-	-	5088500	4737000	4593300	4400300	4273200	4182500	4132700	4126000	6762000	4862700	3351800	8887100	9863200	5126100	7370200	3096200	3336500	5885900	4193000	3178000	3632000	10230000	3147800	2695600	3001200	4542400	4257600	5585500	3825700	4571700	2709200	12064000	8267500	3901900	3723500	4625600
MEDN1039	Indole-4-carboxaldehyde	Heterocyclic compounds	Indole and Its derivatives	144.045	145.053	[M-H]-	C9H7NO	-	-	333703	1074-86-8	-	-	34655	36349	35668	31094	36622	35753	41591	42343	23685	14863	19235	17069	19595	17424	22340	20835	25988	17316	49474	19133	28345	25521	27546	20429	22333	31540	31683	71933	18461	22332	29646	24179	18443	20801	28941	29803
MEDN1041	9(S)-HpOTrE	FA	Oxidized lipids	309.207	310.214	[M-H]-	C18H30O4	-	-	6450029	111004-08-1	-	-	20950	15216	16056	12770	12954	14279	14651	11914	13833	12038	15849	11248	15384	24618	11201	9036	13951	10960	10639	15166	14720	15795	15974	16147	19189	12658	14503	16106	21331	8838.9	7940.4	12402	14642	6732.6	14059	8951.2
MEDN1052	2-Hydroxyglutaric acid	Organic acid And Its derivatives	Organic acid And Its derivatives	147.029	148.037	[M-H]-	C5H8O5	-	-	439939	13095-48-2	-	-	300370	319360	356810	362660	275600	316660	333890	328190	125700	236340	154570	86248	224650	191230	125440	508810	113300	265060	287920	185320	95513	200280	353560	333390	159670	192210	106840	199600	135390	189780	141120	155480	179170	106880	122490	225500
MEDN1055	D-Calcium Pantothenate	CoEnzyme and vitamins	CoEnzyme and vitamins	437.214	438.221	[M-H]-	C18H34N2O10	-	-	443753	137-08-6	-	-	37135	28273	20928	19036	25539	24238	18664	28042	162170	129290	133230	63778	21720	105350	18249	29644	53322	44336	8718.8	74052	35784	29043	13542	29370	41694	25211	36041	41110	49971	32355	51974	173140	8486.4	1664.6	1405.8	13903
MEDN1056	Iminodiacetic acid	Organic acid And Its derivatives	Organic acid And Its derivatives	132.03	133.037	[M-H]-	C4H7NO4	C19911	HMDB0011753	8897	142-73-4	24786	-	12044000	13164000	11583000	12809000	12664000	14099000	12386000	13880000	16216000	13237000	10276000	12169000	12770000	8377100	9369800	7272000	10585000	10130000	7700900	11823000	8080800	13627000	4677700	11464000	8932100	10855000	13048000	18153000	11812000	10858000	6139500	13207000	13608000	6007300	11583000	13694000
MEDN1061	Glycine deoxycholic acid	Bile acids	Bile acids	448.306	449.314	[M-H]-	C26H43NO5	C05464	HMDB0000631	3035026	360-65-6	27471	5604	105430	101730	100930	75563	75287	59825	78093	52481	5275	928.15	17297	2345	81743	820870	778960	22493	477180	1463.3	16547	1492	648.12	13112	3035.7	1893.3	398680	1521.9	766.61	494610	6707.2	460.63	42150	3528.4	30198	82732	237290	32766
MEDN1064	N-arachidene glycine	Aldehyde,Ketones,Esters	Esters	360.254	361.262	[M-H]-	C22H35NO3	-	-	5283389	179113-91-8	-	-	8904.2	9931.3	8229.8	9532.8	9764	9539.1	9412.6	9392.4	4935.6	14215	17796	4716.1	6442.7	2929.8	2813.6	478.88	16671	8933.2	2700.1	7323.5	15167	4601.7	3801.1	4718	4113.2	6964.6	6158.2	10141	5183.6	7057.3	16350	9303.4	5046.9	1546.7	4209.2	5815.6
MEDN1066	Gly-Val	Amino acid and Its metabolomics	Small Peptide	173.093	174.1	[M-H]-	C7H14N2O3	-	HMDB0028854	2724807	1963-21-9	73922	-	4041.4	5833.7	6020.8	8545.9	2969.2	4060.1	7051.6	2272.8	1984.7	6293.7	7765.1	2400.1	2332.2	5913.6	2573	9	2156.3	3682.9	3589.1	11418	1329	309.02	4114.3	4671.4	6913	3065.1	1225.6	1265.5	421.25	5783.2	2323.1	2284	442.39	1398.7	630.65	431.73
MEDN1069	FFA(18:4)	FA	FFA	275.201	276.209	[M-H]-	C18H28O2	C16300	-	1931	2012-14-8	-	-	509770	484060	476580	468410	421710	420570	420150	406930	908260	1622000	2483200	1329700	613020	2379100	788720	148510	913790	885590	48936	839610	401140	285570	38270	305370	335860	2061200	266750	374000	893380	917360	335850	149970	912020	1226300	214900	743250
MEDN1076	N6-isopentene adenine	Nucleotide And Its metabolomics	Nucleotide and Its metabolomics	202.109	203.117	[M-H]-	C10H13N5	-	-	92180	2365-40-4	-	-	5269.8	4998.9	4846.1	4786	3978.7	4344.7	3207.9	3849.5	9079	5757.1	8296.8	7190.1	7286.5	1815.9	2818.5	928.28	3979.7	3857.4	2991.9	2296.4	6285	6446.5	2267.1	3217.3	2124	3802.6	4167.7	9672.7	5649.3	3757.5	7572.9	4521.2	8701.9	666.5	2685.6	3473.8
MEDN1078	cis-EODA	FA	Oxidized lipids	297.243	298.251	[M-H]-	C18H34O3	C19418	HMDB0061650	119250	2443-39-2	85661	-	145750	127660	132490	130030	119890	125380	120460	129050	210220	122580	399990	278570	914350	1110400	206170	45651	321340	206580	22914	309370	94079	55437	18093	33873	91171	360000	57358	87877	258590	134020	52171	82467	629250	854310	71890	163550
MEDN1079	FFA(22:6)	FA	FFA	327.232	328.24	[M-H]-	C22H32O2	-	-	6442063	25167-62-8	-	-	212500	201340	222540	202960	226920	198460	219520	235500	129280	196200	210590	239840	145250	43491	264990	102910	256520	154140	169930	136890	220860	197460	63935	372570	293830	112110	159330	242250	148410	179330	327960	258620	140400	58248	148800	326110
MEDN1081	12,13-DiHOME	FA	Oxidized lipids	313.238	314.246	[M-H]-	C18H34O4	-	-	10236635	263399-35-5	-	-	999640	1090300	1028300	1017900	879300	904880	928620	931750	1238900	1108600	1464000	1221300	1899600	2605200	914350	840330	929660	1038800	870180	1135200	945540	830060	780240	839000	882570	1061900	860270	905910	1225200	1029100	858730	855130	1702400	1458400	797690	1022500
MEDN1082	8-isoprostaglandin F1α	Hormones and hormone related compunds	Hormones and hormone related compunds	355.2	356.256	[M-H]-	C20H36O5	-	-	11164145	26771-96-0	-	-	9334.4	16159	17543	13727	13768	12129	11238	11024	655.02	26852	546.9	1145.3	32879	8850.2	1133.5	994.51	15128	575.69	1806.3	18205	789.53	404.24	6862.2	1128.4	29846	1239.7	51422	873.84	622.75	27603	6061.9	1220.2	32286	4819.6	366.06	314.29
MEDN1083	Sphingosine 1-phosphate	SL	SM	378.2	379.249	[M-H]-	C18H38NO5P	C06124	HMDB0000277	5283560	26993-30-6	37550	5272	71698	76844	83879	69361	68456	66776	63968	65959	42566	20132	23251	31343	81114	39675	96387	26592	51016	21150	217400	55289	154750	34481	54900	14712	81472	37942	108140	73457	26564	10208	18177	65617	53703	10367	142650	47019
MEDN1092	4-acetoxyphenol	Benzene and substituted derivatives	Phenolics	151.026	152.047	[M-H]-	C8H8O3	C13636	-	96009	3233-32-7	-	-	15199000	19784000	18075000	20538000	16239000	13544000	20493000	19616000	13636000	14633000	18274000	15880000	18973000	16536000	19199000	6639300	17809000	20395000	19577000	22382000	21386000	23552000	13953000	19293000	19237000	20308000	16650000	23625000	26326000	18914000	27591000	17147000	18866000	7669500	21637000	23364000
MEDN1098	2-ethyl-2-hydroxybutyric acid	Organic acid And Its derivatives	Organic acid And Its derivatives	131.071	132.079	[M-H]-	C6H12O3	-	HMDB0001975	77199	3639-21-2	-	6411	25524	29877	21516	33681	21755	22015	29248	21907	27038	14251	37316	14190	24960	21889	12617	18189	26408	64115	52486	39223	20539	48955	21120	33899	8793.9	9757.1	12778	51842	38218	20152	51970	13424	28873	11320	5005.7	34065
MEDN1108	1,6-anhydro-β-D-glucose	Carboxylic acids and derivatives	Sugars	161.045	162.053	[M-H]-	C6H10O5	-	HMDB0000640	724705	498-07-7	30997	5613	27444	35299	27756	33905	33662	27707	46330	38539	36432	37120	47409	32326	28908	28179	32696	71074	18659	45677	21862	57386	21852	24990	56661	54858	26631	51413	45666	21567	24101	34890	29574	23614	8415.6	24367	32317	31695
MEDN1114	D-Ribono-1,4-lactone	Carboxylic acids and derivatives	Sugar acids	147.03	148.037	[M-H]-	C5H8O5	-	HMDB0001900	111064	5336-08-3	74168	6380	351090	366590	412540	324050	347320	421130	420410	429270	609530	202930	300240	561060	477290	65544	378990	260170	398130	270180	166420	201650	783020	877940	260770	451520	120190	376660	594840	808770	612910	190760	461830	502590	299220	92008	670590	832850
MEDN1117	Uridine-5'-diphospho-N-acetylgalactosamine disodium salt	Nucleotide And Its metabolomics	Nucleotide and Its metabolomics	606.074	607.082	[M-H]-	C17H27N3O17P2	C00203	HMDB0000290	445675	528-04-1	16264	5281	2099400	2134500	2986100	3258900	3879700	2795900	2739000	2654000	963860	4549400	903170	483610	2326400	5230700	1448400	201840	1324700	4269200	1622200	2452200	234160	531830	84789	4007400	2175200	855430	1050400	720360	1726000	2589600	390450	3017700	1042000	42781	338530	609670
MEDN1125	N,N′-dicyclohexylcarbodiimide	Alcohol and amines	Polyamines	205.17	206.178	[M-H]-	C13H22N2	-	-	10868	538-75-0	-	-	2719800	2911500	2554400	2425600	2463000	2465100	2634200	2611900	3279200	3430800	2377300	3165900	2878200	2577400	2825900	3133700	2872300	3462700	2356700	2763000	3245000	3251400	3353200	2997600	2990900	1881300	2951800	3418600	2978100	2834400	3388600	3638800	3145000	2602400	3045200	2482000
MEDN1126	Gamma-Mercholic Acid	Bile acids	Bile acids	407.28	408.288	[M-H]-	C24H40O5	-	-	92805	547-75-1	-	-	183130	169880	174530	169630	125930	128370	146070	139980	14705	29358	902970	22516	160150	99851	263650	535010	279960	9150.6	25848	297040	121950	25946	29258	36068	9545.7	3799.7	21759	87719	23931	15149	825190	9173.6	100510	104650	234770	591450
MEDN1129	Erythrose	Carboxylic acids and derivatives	Sugars	119.034	120.042	[M-H]-	C4H8O4	C01796	HMDB0002649	94176	583-50-6	23956	289	9420.8	8076.2	6904.8	10218	6816	8986	6959.8	7514.7	3423	20198	9845.3	4559.9	9617.5	4921.3	20719	18307	11556	3423.8	6974.9	3408	9254.9	4044.3	10512	6925.7	3988.5	4847.8	2565	3684.2	5016.9	7949.6	2353.6	6811.5	8196.6	4293	12428	9696.4
MEDN1135	Heparin	Alcohol and amines	Alcohols	315.29	316.298	[M-H]-	C19H40O3	C00374	HMDB0001394	72733	6145-69-3	-	-	71544	70196	105470	82361	77396	66097	61231	68094	52038	73388	58054	61170	637140	64879	69065	114350	53062	58134	49421	52139	62047	52991	63474	60934	43317	61641	55088	67205	60972	54386	52607	49352	363760	52246	40998	52240
MEDN1144	9(S)-HODE	FA	Oxidized lipids	295.2	296.235	[M-H]-	C18H32O3	C14767	-	5312830	73543-67-6	-	-	22901	24261	17052	19711	16867	12041	12152	11583	42353	44255	127830	65565	63159	197240	51402	1735.8	38115	34798	4105.9	47389	5795.1	5771.6	2513.4	3013.3	10995	65336	12945	3698.4	39492	34269	9513.9	23567	68767	86413	7890.5	17310
MEDN1149	N-hexadecyl hydroxyproline	Amino acid and Its metabolomics	Amino acid derivatives	709.61	355.309	[2M-H]-	C21H41NO3	-	-	66690736	76652-69-2	-	-	6006.7	5965.9	4433	4952.2	5073.3	5651.2	5966.3	5331.8	5184.9	4281.2	4667.2	2854	4357.3	1436.8	3645.1	1093.4	3353.7	1995.2	11979	3719.6	12857	5618.3	1043.6	3247	2055.3	3516.1	7492.8	5398.1	2670.8	2091.3	3100.9	4179.7	5841.7	2104	2511.6	6381.3
MEDN1150	Indole-3-carboxylic acid	Heterocyclic compounds	Indole and Its derivatives	160.04	161.048	[M-H]-	C9H7NO2	C19837	HMDB0003320	69867	771-50-6	24809	3795	14289	20805	13965	17421	15306	14502	14307	14776	20433	22817	15075	14859	16442	20691	16147	7409.3	17525	20278	16442	18941	15925	16431	14403	15929	16600	16384	15584	14275	19969	18939	18127	15682	20498	13598	15921	14188
MEDN1156	FFA(20:4)	FA	FFA	303.2	304.24	[M-H]-	C20H32O2	-	-	1899	82073-91-4	-	-	195530	178070	186260	159530	171340	187520	167230	197430	193760	178930	184840	163930	171120	134000	183240	106640	187630	161960	142700	189060	149400	179150	84323	191920	194240	185870	132410	188220	155590	156710	203530	166320	159770	127030	146770	183180
MEDN1159	FFA(15:1)	FA	FFA	239.201	240.209	[M-H]-	C15H28O2	-	-	5312411	84743-29-3	-	-	518820	496550	337960	527590	363680	330400	358260	429590	36107	59609	51796	42462	29880	42288	51584	26395	31930	31867	46142	30649	28261	27846	49483	39657	37902	36994	35592	32739	27699	39998	33888	27770	35614	33672	56368	26167
MEDN1162	p-Tolyl Sulfate	Organic acid And Its derivatives	Sulfonic acids	187.009	188.014	[M-H]-	C7H8O4S	-	-	4615423	3233-58-7	-	-	8633200	8071900	7806800	7413700	7434300	7099800	6886000	7330100	651780	447020	958950	1170900	1925200	358850	275270	1894300	12489000	132350	5169400	999030	13879000	3142100	35091000	1534700	550820	407230	457890	39788000	627730	540700	833640	1087000	3375900	716040	357080	2030800
MEDN1167	4-Hydroxybenzoic Acid	Benzene and substituted derivatives	Phenolic acids	137.024	138.032	[M-H]-	C7H6O3	C00156	HMDB0000500	135	99-96-7	30763	5486	860930	883100	875650	899830	875890	903670	920200	906180	820480	686240	803570	790070	792530	787590	1064200	814890	826150	839580	1165600	769540	805220	785280	757470	739000	800200	782850	795120	953320	920290	875660	925410	769290	882680	888170	931130	865570
MEDN1183	Multifidol	Benzene and substituted derivatives	Phenolics	209.081	210.089	[M-H]-	C11H14O4	C10709	-	12892	125074-06-8	-	-	29023	23566	24987	21604	22055	21430	22900	23098	33570	26224	28053	23814	24667	33037	25629	18521	25334	32713	42888	31952	16040	20234	23408	19454	21302	28432	18919	20157	26654	23013	31985	18582	23145	20788	20480	19046
MEDN1199	4-hydroxyphenylglyoxylate	Benzene and substituted derivatives	Phenolic acids	165.019	166.027	[M-H]-	C8H6O4	C03590	-	355	15573-67-8	-	-	145040	141330	133970	151930	146440	132710	163340	151020	82481	103680	77701	93625	98088	108430	125380	91797	83373	115510	101020	88656	97614	88980	102250	100510	96785	89675	88729	102750	123960	88968	90338	109520	79610	89839	71679	91708
MEDN1206	3-Sulfocatechol	Benzene and substituted derivatives	Phenolics	189	189.994	[M-H]-	C6H6O5S	C06336	-	440983	35857-70-6	-	-	179030	166730	168710	153880	150080	169080	166170	157200	5380.5	40216	11751	73821	195650	54988	29466	457250	850660	56541	195290	34777	71542	11332	455960	43707	29639	55756	52378	868830	5564	14861	21352	94832	334650	88637	84756	466450
MEDN1213	2-(4-hydroxyphenyl) propionate	Benzene and substituted derivatives	Phenolic acids	165.06	166.063	[M-H]-	C9H10O3	-	HMDB0041683	102526	938-96-5	-	-	131190	118640	130310	128570	122720	120590	125050	128700	178410	39488	90549	73137	74466	44069	53073	32274	80060	35910	419100	22920	68424	70998	74860	61297	90574	34526	43231	135020	89226	33456	129650	71536	55444	24605	44885	61045
MEDN1224	Bis(1-inositol) -3,1'-phosphate 1-phosphate	Alcohol and amines	Alcohols	501	502.049	[M-H]-	C12H24O17P2	C19799	-	53262311	-	-	-	2675200	2499200	2393900	2285000	2262000	2119900	1997900	2212800	1658000	1745700	1105100	1469700	1180400	1340700	782340	1353800	1222000	1562800	2550400	1662000	1618100	1468100	1306400	1307300	2022500	1467800	2181300	1435700	1381900	1270900	1377600	1673900	1062700	750000	1030200	972000
MEDN1226	2-amino-4-oxovaleric acid	Organic acid And Its derivatives	Organic acid And Its derivatives	130.05	131.058	[M-H]-	C5H9NO3	C03341	-	6184	4439-83-2	-	-	5955100	5822400	5495900	5678600	5609500	6288000	5838100	5676200	8170300	5804100	5340600	6732700	6629800	3583000	5852900	4586000	5768300	5035600	8438900	5141900	7526900	6182600	9230600	5560700	5077800	5941300	5837200	6695000	6458800	4968000	5142700	6773500	5867500	2973800	5405200	7907500
MEDN1231	1-O-vanillyl-β-D-glucose	Benzene and substituted derivatives	Benzene and substituted derivatives	329.088	330.095	[M-H]-	C14H18O9	C20470	-	14132344	-	-	-	16851	17292	15210	15500	13768	19268	15641	16638	17634	19068	18414	18024	20949	21481	20008	22333	22293	18734	19209	20202	17152	22662	18783	18196	18845	17336	15097	18212	22460	13972	21522	20168	19437	22474	19272	22527
MEDN1235	L-2-amino-6-oximelic acid	Organic acid And Its derivatives	Organic acid And Its derivatives	188.057	189.064	[M-H]-	C7H11NO5	C03871	-	194695	75650-93-0	-	-	246730	265580	220800	249830	217090	167380	225760	241700	176520	179700	108990	181230	263670	106270	195170	356100	155150	153460	761910	97507	229160	196030	436620	143860	83578	216590	156170	176440	138200	149420	120740	205300	222380	101430	264900	235840
MEDN1236	Cyclic ADP ribose	Nucleotide And Its metabolomics	Nucleotide and Its metabolomics	540.1	541.061	[M-H]-	C15H21N5O13P2	C13050	-	583439	119340-53-3	-	-	174390	208350	184010	194970	174190	142800	121990	164100	147750	213470	147740	152620	136080	624820	110210	278340	204620	108960	41990	328110	82786	116480	116270	165190	229180	119650	166940	77506	124210	164280	82703	291250	115290	79325	74693	51536
MEDN1239	5-O-(1-carboxyvinyl) -3-phosphate	Organic acid And Its derivatives	Phosphoric acids	323.028	324.025	[M-H]-	C10H13O10P	C01269	-	439463	89771-75-5	-	-	4050000	4811900	5202700	5126900	5019000	4076900	4811200	5158000	2427800	3473600	3705800	3637900	5594600	6188600	4457300	426920	5090600	3423500	6336300	3807700	5613200	4127200	579890	4862200	2941600	3228200	5565200	5754200	3244000	2526300	2074500	6640900	4382100	1854000	3840100	5522600
MEDN1241	2-(α-D-mannosyl) -3-phosphate glyceride	Alcohol and amines	Amines	347.038	348.046	[M-H]-	C9H17O12P	C11516	-	13686	-	-	-	1650500	2094600	2292400	2408600	2263000	1703600	2200300	2181900	956050	718660	851900	826820	6461200	5149800	2021000	160440	10093000	990960	1193800	1992200	922170	1172100	309570	816400	1406000	771980	1788200	930990	1519700	520050	500630	2702400	3969300	89168	670860	1130600
MEDN1246	3-(pyrazol-1-yl) -L-alanine	Amino acid and Its metabolomics	Amino acid derivatives	154.062	155.069	[M-H]-	C6H9N3O2	C01162	-	151491	2734-48-7	-	-	2416400	2029300	2214100	2373600	2034100	1961600	2261700	2078200	3007400	2574600	2044700	2152200	2177300	1961900	1885400	772780	1928700	1838800	1565500	2327600	2293300	2494500	1005700	2506500	2149500	2256000	1968200	2737900	2821500	2045200	2243400	2803800	1774800	813560	1607800	2589200
MEDN1247	1-pyrroline-4-hydroxy-2-carboxylate	Heterocyclic compounds	Heterocyclic compounds	128.035	129.043	[M-H]-	C5H7NO3	C04282	HMDB0002234	440282	9054-77-7	16352	6564	282400	303000	355400	396380	360320	279650	303600	343400	219440	89231	154050	372120	507240	78986	526980	181950	268400	105290	99820	127900	769620	336030	646210	86392	145660	403180	512090	362370	207610	179490	230580	313710	546420	337740	925060	846290
MEDN1251	LPI(16:0/0:0)	GP	PI	571.288	572.297	[M-H]-	C25H49O12P	-	-	-	-	-	-	88432	74645	85045	78185	80170	74127	76244	71558	45147	89257	47188	52605	36332	33217	30974	5295.7	60691	64207	60689	55624	23468	43178	6398.5	67970	47411	40568	61296	76940	41115	49787	43414	54894	31597	13978	15251	27310
MEDN1264	LPE(0:0/22:4)	GP	LPE	528.31	529.317	[M-H]-	C27H48NO7P	-	-	-	-	-	-	565640	555850	518760	549240	479130	465510	481850	477920	141890	157110	103840	225930	239870	22013	209310	231030	167180	118160	737250	151850	244660	478010	207380	561070	193060	106480	306080	578040	154410	85304	223430	356350	228060	152580	252260	456220
MEDN1265	LPE(22:4/0:0)	GP	LPE	528.31	529.317	[M-H]-	C27H48NO7P	-	-	-	-	-	-	565640	555850	518760	549240	479130	465510	481850	477920	141890	157110	103840	225930	239870	22013	209310	231030	167180	118160	737250	151850	244660	478010	207380	561070	193060	106480	306080	578040	154410	85304	223430	356350	228060	152580	252260	456220
MEDN1267	LPE(0:0/22:5)	GP	LPE	526.296	527.301	[M-H]-	C27H46NO7P	-	-	-	-	-	-	277060	269680	233190	247240	202930	205550	231540	154720	77101	33831	73112	130760	165080	16578	108670	32021	96363	83615	213880	84426	131040	259870	30320	291240	105480	36234	207530	193910	73059	43157	124580	204180	113090	35789	79011	169270
MEDN1268	LPE(22:5/0:0)	GP	LPE	526.296	527.301	[M-H]-	C27H46NO7P	-	-	-	-	-	-	277060	269680	233190	247240	202930	205550	231540	154720	77101	33831	73112	130760	165080	16578	108670	32021	96363	83615	213880	84426	131040	259870	30320	291240	105480	36234	207530	193910	73059	43157	124580	204180	113090	35789	79011	169270
MEDN1269	LPE(0:0/22:6)	GP	LPE	524.279	525.286	[M-H]-	C27H44NO7P	-	-	-	-	-	-	956730	933910	958070	905810	845480	861510	828780	871320	324030	350840	132620	426380	557750	39268	408220	161920	628390	377340	690470	183530	564600	971290	83860	1073400	539610	136180	481000	790710	378150	180540	444230	720910	413940	85429	351640	810290
MEDN1270	LPE(22:6/0:0)	GP	LPE	524.279	525.286	[M-H]-	C27H44NO7P	-	-	-	-	-	-	956730	933910	958070	905810	845480	861510	828780	871320	324030	350840	132620	426380	557750	39268	408220	161920	628390	377340	690470	183530	564600	971290	83860	1073400	539610	136180	481000	790710	378150	180540	444230	720910	413940	85429	351640	810290
MEDN1271	LPE(0:0/20:2)	GP	LPE	504.311	505.317	[M-H]-	C25H48NO7P	-	-	-	-	-	-	888890	926890	855890	897810	732950	767100	738020	753960	547900	515740	1068100	1023000	549470	423200	1064500	177080	713920	638190	1013000	941560	285780	495780	114850	1387600	937560	477160	352200	1510000	606520	657970	1329000	518290	360240	1381500	223870	854480
MEDN1272	LPE(20:2/0:0)	GP	LPE	504.311	505.317	[M-H]-	C25H48NO7P	-	-	-	-	-	-	888890	926890	855890	897810	732950	767100	738020	753960	547900	515740	1068100	1023000	549470	423200	1064500	177080	713920	638190	1013000	941560	285780	495780	114850	1387600	937560	477160	352200	1510000	606520	657970	1329000	518290	360240	1381500	223870	854480
MEDN1273	LPE(0:0/20:3)	GP	LPE	502.295	503.301	[M-H]-	C25H46NO7P	-	-	-	-	-	-	1636700	1418900	1381700	1301100	1304800	1270700	1135300	1252200	478720	559970	623860	687220	877880	227240	554790	117730	613790	723790	927740	769990	478200	1387500	106670	2137800	588890	211110	915910	1676800	479950	391880	1049500	647630	670100	516550	314530	775440
MEDN1274	LPE(20:3/0:0)	GP	LPE	502.295	503.301	[M-H]-	C25H46NO7P	-	-	-	-	-	-	1636700	1418900	1381700	1301100	1304800	1270700	1135300	1252200	478720	559970	623860	687220	877880	227240	554790	117730	613790	723790	927740	769990	478200	1387500	106670	2137800	588890	211110	915910	1676800	479950	391880	1049500	647630	670100	516550	314530	775440
MEDN1276	LPE(20:4/0:0)	GP	LPE	500.28	501.286	[M-H]-	C25H44NO7P	-	-	-	-	-	-	5256200	4621800	4117900	3782000	3731200	3180600	2785500	2547000	21447000	32025000	19815000	11494000	9269000	11579000	2090000	201930	4713100	25856000	2208300	35163000	905490	3391200	187450	18476000	4096000	6256200	1597300	2106300	11540000	10415000	6297400	4311900	5192000	541890	413870	1376400
MEDN1277	LPE(0:0/20:5)	GP	LPE	498.263	499.27	[M-H]-	C25H42NO7P	-	-	-	-	-	-	212170	191120	186380	178200	171260	153240	162310	164830	52319	110550	29531	60185	101640	10455	127690	12729	261510	41768	49205	26961	280050	146720	8302.3	197470	49243	8352.4	94378	224500	29431	37100	54463	124500	82779	14560	100200	179890
MEDN1278	LPE(20:5/0:0)	GP	LPE	498.263	499.27	[M-H]-	C25H42NO7P	-	-	-	-	-	-	212170	191120	186380	178200	171260	153240	162310	164830	52319	110550	29531	60185	101640	10455	127690	12729	261510	41768	49205	26961	280050	146720	8302.3	197470	49243	8352.4	94378	224500	29431	37100	54463	124500	82779	14560	100200	179890
MEDN1279	LPE(0:0/18:0)	GP	LPE	480.309	481.317	[M-H]-	C23H48NO7P	-	-	-	-	-	-	1997300	1767400	1623100	1583400	1373600	1371200	1347200	1365900	270540	437450	245920	529290	192330	215960	562580	218560	583040	292020	1278100	519710	361260	259480	53867	469330	578990	367250	386870	1422100	279390	429390	492200	263050	131120	572740	352590	624410
MEDN1282	LPE(0:0/18:2)	GP	LPE	476.279	477.286	[M-H]-	C23H44NO7P	-	-	-	-	-	-	4679400	4646400	4261800	4125200	3386500	3733600	3580900	3642000	2654600	2386500	2981600	3465000	5242500	1368300	2612700	133570	2580100	4195600	2028000	2401300	1673500	3265400	195220	6163600	2189400	1210600	3338300	4098300	2949800	1486800	3611200	3117500	3389400	1172500	516420	1474000
MEDN1285	LPE(0:0/16:0)	GP	LPE	452.278	453.286	[M-H]-	C21H44NO7P	-	-	-	-	-	-	13100000	11992000	11243000	10889000	9637600	9683700	9755400	9246500	4974200	9653300	6286600	11163000	3596900	3199100	10094000	601590	10968000	5505800	8188900	11576000	2695600	3704700	181160	15469000	15539000	4280000	4639400	13864000	4606700	7273500	8437100	7080000	2431600	2818800	1259900	4565100
MEDN1287	LPE(0:0/16:1)	GP	LPE	450.264	451.27	[M-H]-	C21H42NO7P	-	-	-	-	-	-	5728200	5288700	4930200	4913200	3860000	4044300	4036600	3977100	2454400	3796500	4983400	5347400	2334600	1913200	6466000	102690	6730900	3431900	3024100	8399600	1411200	3092100	66813	17250000	8939900	2590800	1401700	6960200	2348200	3416900	4443100	3163400	1573700	1295400	661660	1656900
MEDN1299	1-Aminocyclohexanoic acid	Organic acid And Its derivatives	Organic acid And Its derivatives	142.087	143.095	[M-H]-	C7H13NO2	-	-	1366	2756-85-6	-	-	137860	152560	150790	147560	161420	160420	164400	150810	227790	229280	172980	143930	141400	130610	130670	53351	160770	173130	120300	202630	178750	160490	84349	178400	150710	179450	150080	182460	193810	172220	162690	162240	146500	100900	105690	161900
MEDP0002	D-Homocysteine	Amino acid and Its metabolomics	Amino acids	136	135.035	[M+H]+	C4H9NO2S	C00155	HMDB0000742	778	454-29-5	17588	3256	1499900	1480500	1376800	1214900	1535400	1197600	1310000	1415300	1993500	1199100	1259400	1190200	1357900	1354200	1579200	821700	1235700	1623500	1235000	1670400	1607000	1264200	918650	1564100	1346400	1750800	1338700	1868200	1747200	1708900	1537500	1913400	1559400	922750	1363200	1936600
MEDP0006	Glycine	Amino acid and Its metabolomics	Amino acids	76	75.032	[M+H]+	C2H5NO2	C00037	HMDB0000123	750	56-40-6	15428	20	632600	1121600	1087800	1000700	1166000	985840	1069100	1004300	1028300	346840	891260	615870	1089300	679860	935630	345710	699770	708720	858280	939750	882980	902990	590460	620880	484540	716780	1010300	1325900	530350	701160	1019600	953230	804830	493360	1283700	1070800
MEDP0007	L-Cystine	Amino acid and Its metabolomics	Amino acids	241	240.024	[M+H]+	C6H12N2O4S2	C00491	HMDB0000192	67678	56-89-3	16283	5207	2012900	2892800	2585300	2565000	2635100	2699100	2838800	2323800	1982800	569560	2022100	1693600	2604900	783500	3255700	707190	2026800	1091000	1548400	1916300	3529800	2074400	4537000	751850	1007300	1669900	2793000	4105400	1219500	1649300	2068800	1386100	2271300	4277600	7281900	4618300
MEDP0009	L-Tyrosine	Amino acid and Its metabolomics	Amino acids	182.1	181.074	[M+H]+	C9H11NO3	C00082	HMDB0000158	6057	60-18-4	17895	34	1110600	812750	1099900	1087700	1212000	1100000	1154700	822680	1464000	1231100	1096300	1145900	1116500	923570	1143600	745110	837880	824410	669910	1066800	1409100	1063900	901620	1264000	1177900	1330600	1157600	1298000	1121700	793880	791570	786640	828220	699170	1074500	1315600
MEDP0011	L-Lysine	Amino acid and Its metabolomics	Amino acids	147	146.106	[M+H]+	C6H14N2O2	C00047	HMDB0000182	5962	56-87-1	18019	5200	12036000	10474000	10884000	10486000	9181500	8988100	8951800	9580400	13579000	9493400	10517000	12085000	12085000	6127900	9680100	2652700	8594300	7422700	6740600	9993700	12166000	12093000	4407000	8800900	8818000	11225000	12050000	10263000	12030000	6273300	9839600	11479000	10225000	5514700	10885000	13983000
MEDP0012	L-Ornithine	Amino acid and Its metabolomics	Amino acids	133	168.067	[M-Cl]+	C5H13ClN2O2	C00077	HMDB0000214	6262	3184-13-2	15729	27	712820	570610	587840	583740	634770	548570	577470	618630	419980	423260	317880	527460	542830	364210	638550	290440	597290	307890	480390	393930	777320	518990	461770	323690	543040	498660	652300	915580	451680	379420	307070	498180	593360	580340	1057900	598240
MEDP0013	L-Alanine	Amino acid and Its metabolomics	Amino acids	90.048	89.048	[M+H]+	C3H7NO2	C00041	HMDB0000161	5950	56-41-7	16977	-	12237000	9222400	9720400	8582200	11132000	9652500	10515000	10155000	13110000	11007000	11515000	8929100	10146000	9122900	8611100	7383000	7442300	9662400	7450200	11131000	9659200	9491000	8621000	8665300	6215500	9237100	9001300	11363000	9816400	7877900	11360000	12621000	7833200	3688200	7713400	11233000
MEDP0014	L-Aspartic Acid	Amino acid and Its metabolomics	Amino acids	134.1	133.038	[M+H]+	C4H7NO4	C00049	HMDB0000191	5960	56-84-8	17053	5206	10544000	13077000	12313000	12696000	14205000	12955000	13214000	12684000	13568000	7114600	9245800	8365600	10599000	8746900	6803400	4757200	7308900	8533400	8127800	10858000	6288400	11614000	3112700	9357600	5360800	9434400	11290000	14558000	8357900	9011400	6618600	10977000	10240000	5652000	11066000	13221000
MEDP0015	L-Citrulline	Amino acid and Its metabolomics	Amino acids	176.1	175.096	[M+H]+	C6H13N3O3	C00327	HMDB0000904	9750	372-75-8	16349	16	3345500	3464500	3267600	3062700	3392100	3068900	2956600	2909800	4053600	908730	1458600	3962800	3144700	768220	2098500	1210200	2534100	1088100	4405700	1426700	3811400	3160400	3464600	976900	1843900	1702300	3027400	2313100	1775300	1141000	2343600	3720800	2850600	1291700	2896900	4062800
MEDP0016	L-Glutamic Acid	Amino acid and Its metabolomics	Amino acids	148.1	147.053	[M+H]+	C5H9NO4	C00025	HMDB0000148	33032	56-86-0	16015	5174	4777400	4798700	4689300	4899800	4913800	4838500	4981300	5032400	3781200	2948300	3115600	2897500	4170800	2204200	3132100	4102600	2793200	3226200	4935900	2601700	3613700	3984300	3886200	3258700	1960200	3984200	3084600	5568600	3435300	2883800	2832300	2928000	3619400	2262000	3735300	5169600
MEDP0017	L-Histidine	Amino acid and Its metabolomics	Amino acids	156.1	155.07	[M+H]+	C6H9N3O2	C00135	HMDB0000177	6274	71-00-1	15971	21	36161000	40206000	40963000	38538000	34792000	35158000	35862000	36749000	52832000	40547000	37364000	35557000	36807000	33370000	32126000	16417000	34263000	30735000	31138000	45790000	37633000	38619000	19375000	42584000	34690000	35232000	38266000	44046000	39728000	39516000	36623000	45073000	32326000	21550000	31645000	40283000
MEDP0020	L-Methionine	Amino acid and Its metabolomics	Amino acids	150	149.051	[M+H]+	C5H11NO2S	C00073	HMDB0000696	6137	63-68-3	16643	5664	238060	186950	173200	195980	318460	256830	293100	232220	366590	376030	264410	225550	228070	199810	237500	149470	308390	272540	139630	314850	335620	209510	204980	299110	236590	257500	278810	278360	321870	244390	228430	247960	196540	117490	233790	301140
MEDP0022	L-Proline	Amino acid and Its metabolomics	Amino acids	116.1	115.063	[M+H]+	C5H9NO2	C00148	HMDB0000162	145742	147-85-3	17203	29	49751000	40987000	44505000	45831000	44015000	49906000	46747000	46958000	73048000	44847000	47529000	56517000	50158000	26611000	40000000	14509000	40591000	35202000	36605000	43118000	55831000	53889000	19865000	48001000	36023000	46886000	47760000	50173000	58225000	34606000	45777000	49296000	45425000	18113000	40441000	61530000
MEDP0024	L-Serine	Amino acid and Its metabolomics	Amino acids	106	105.043	[M+H]+	C3H7NO3	C00065	HMDB0000187	5951	56-45-1	17115	5203	11997000	20241000	19737000	17170000	21711000	17951000	18856000	17656000	21697000	8751800	18566000	11746000	15771000	15574000	14541000	4688900	13188000	13218000	15736000	20291000	16351000	13601000	6488300	15087000	11820000	13663000	17933000	18050000	10682000	14530000	18747000	20189000	14512000	7740800	17695000	20516000
MEDP0025	L-Tryptophan	Amino acid and Its metabolomics	Amino acids	205.1	204.09	[M+H]+	C11H12N2O2	C00078	HMDB0000929	6305	73-22-3	16828	5879	33081000	33592000	32223000	28763000	30051000	30731000	31887000	28316000	55964000	44266000	41143000	30850000	31440000	27993000	28848000	11251000	35160000	38280000	29353000	42508000	38963000	34497000	16058000	34878000	34004000	35746000	27120000	38943000	47059000	39820000	40539000	32796000	35563000	22040000	27072000	33810000
MEDP0026	L-Valine	Amino acid and Its metabolomics	Amino acids	118.1	117.079	[M+H]+	C5H11NO2	C00183	HMDB0000883	6287	72-18-4	16414	5842	2591700	2834400	3186000	2348600	2882700	2352100	2605500	2130800	4316500	2964800	2634700	2851600	3210500	2788700	2987400	1557600	2641200	3328800	2862700	3873800	3303300	2905800	1634500	3122600	2411000	2739800	2915200	3543300	2850100	3550100	3074200	4029600	3498600	1669600	3332400	3889400
MEDP0029	Cysteamine	Alcohol and amines	Polyamines	78.03	77.03	[M+H]+	C2H7NS	C01678	HMDB0002991	6058	60-23-1	17141	3222	8204.5	11726	13130	16689	11264	17249	3712.4	15899	21722	34946	18965	16457	14225	27601	4097.7	8435.3	2969.3	31634	1176.2	36639	8398.8	5861	3083.9	10697	8249.7	12884	12146	5642.1	15924	24748	11849	12701	18707	3739.2	5119.4	4541
MEDP0036	5-Oxoproline	Amino acid and Its metabolomics	Amino acid derivatives	130	129.043	[M+H]+	C5H7NO3	C02237	HMDB0000805	499	149-87-1	-	-	4853700	6755500	5706800	5783700	6192300	5364800	5421000	5696200	7067100	3442000	5482200	4987600	5102600	5046900	5202400	5897100	4614000	4502200	4723300	6165400	6039500	5003000	6152300	3821800	4062600	5794800	6410400	5490100	4664500	5288900	5253200	5953500	5352200	4299500	6254200	7413800
MEDP0037	Asp-phe	Amino acid and Its metabolomics	Small Peptide	281.3	280.106	[M+H]+	C13H16N2O5	-	HMDB0000706	93078	13433-09-5	73830	5674	894710	884240	885540	915190	934100	887560	830700	734530	447280	1499300	534960	421030	327720	579790	423180	1005600	279460	805190	446290	835480	392800	356920	1449900	695950	323630	485900	263920	289550	293320	716750	201710	372080	325240	308110	406920	371980
MEDP0039	Betaine	Others	Others	118.1	117.079	[M+H]+	C5H11NO2	C00719	HMDB0000043	247	107-43-7	17750	287	16770000	18369000	17891000	13963000	20141000	15033000	14935000	17742000	9716800	22382000	14014000	10165000	13019000	21102000	15675000	14323000	19588000	18989000	23398000	20095000	13699000	10234000	10837000	20368000	16039000	13821000	14493000	27487000	11054000	22260000	14252000	13964000	13463000	24046000	17521000	13868000
MEDP0043	Glutathione Oxidized	Amino acid and Its metabolomics	Small Peptide	613.152	612.152	[M+H]+	C20H32N6O12S2	-	-	65359	121-24-4	-	-	5445000	7170000	7762900	5826000	5326000	4093400	4139000	3978400	8928000	11830000	5953400	3668600	1913400	19556000	2240200	27449000	6472700	14135000	31725000	7830600	204430	5427000	5075400	20699000	9366800	3010700	1040100	1496200	9964800	6585200	3356600	10892000	519500	26472	152060	936520
MEDP0044	Glutathione Reducedform	Amino acid and Its metabolomics	Small Peptide	308	307.084	[M+H]+	C10H17N3O6S	C00051	HMDB0000125	124886	70-18-8	16856	44	10710000	12295000	11711000	9150000	12644000	9232700	10732000	10955000	7625800	25450000	5897700	6357000	3182000	30322000	2285800	24639000	6020800	19133000	17420000	13066000	539440	5688400	272590	13813000	7930300	5246600	2026400	2058800	8791700	13447000	4415700	11532000	2201100	147570	201700	1291400
MEDP0045	Glyc-Pro	Amino acid and Its metabolomics	Small Peptide	173.2	172.085	[M+H]+	C7H12N2O3	-	HMDB0000721	79101	704-15-4	70744	-	363430	266200	250030	320900	213760	300770	282230	257010	616080	549370	1086300	305740	166400	693080	247600	30589	217590	723300	82384	809550	222550	192660	120710	501340	275240	266860	29343	110920	380050	315760	446750	226740	177040	113620	79852	215100
MEDP0047	Histamine	Alcohol and amines	Polyamines	112.08	111.08	[M+H]+	C5H9N3	C00388	HMDB0000870	774	51-45-6	18295	68	14672000	14556000	15111000	15354000	14517000	14535000	13995000	13979000	14413000	18957000	12597000	18935000	24578000	11328000	22299000	7522300	10371000	12097000	1421900	16701000	24150000	19479000	7976000	14260000	15235000	19528000	22857000	21139000	13439000	13080000	10286000	27112000	12946000	12688000	16331000	25976000
MEDP0052	L-Cysteine	Amino acid and Its metabolomics	Amino acids	122.02	121.02	[M+H]+	C3H7NO2S	C00097	HMDB0000574	5862	52-90-4	17561	5556	592140	546620	517850	549920	663300	586090	583440	544560	1148400	1495600	1099700	890380	654860	1712200	359590	56431	232480	812870	178710	1726200	204660	380930	112510	466360	360830	607750	223500	362270	559500	995970	583380	765770	831520	317560	189230	313760
MEDP0056	L-Homocystine	Amino acid and Its metabolomics	Amino acids	269	268.055	[M+H]+	C8H16N2O4S2	C01817	HMDB0000676	69382	626-72-2	89698	-	134520	166070	177410	125450	118590	127870	93015	118820	147270	176830	201680	97708	79021	214960	121870	179590	60287	192560	169400	167160	31608	70200	86065	178570	64948	66144	45929	77335	108830	148170	106460	196350	115790	41856	78444	78972
MEDP0061	N,N-Dimethylglycine	Amino acid and Its metabolomics	Amino acid derivatives	104	103.063	[M+H]+	C4H9NO2	C01026	HMDB0000092	673	1118-68-9	17724	277	8079400	9325800	9294400	9188700	9283000	9989200	10007000	10175000	10092000	10514000	11539000	11770000	11214000	9095000	10715000	6729500	10710000	9068400	4563600	9957000	9774100	11171000	5939600	9115800	10417000	9514400	11157000	11474000	10038000	9772200	11061000	9470300	10723000	5022300	6821900	9554300
MEDP0062	N6-Acetyl-L-Lysine	Amino acid and Its metabolomics	Amino acid derivatives	189.116	188.116	[M+H]+	C8H16N2O3	C02727	HMDB0000206	92832	692-04-6	17752	5216	603040	564160	559320	487770	509100	541820	466650	468510	573100	408910	452490	515210	705150	268380	273840	154770	315390	251580	204630	262920	705650	551410	273610	402890	315430	507460	646880	500550	315180	324010	416610	544360	549620	248070	469390	940880
MEDP0063	N-Acetylaspartate	Amino acid and Its metabolomics	Amino acid derivatives	176	175.048	[M+H]+	C6H9NO5	C01042	HMDB0000812	65065	997-55-7	21547	5776	325700	227300	181130	175790	161020	191550	166380	189340	91902	248070	160260	276100	131420	235160	101910	248660	188330	243830	118310	326600	66306	175860	174800	312190	178600	104550	146570	240930	118570	243030	102850	200540	134980	15147	74206	80403
MEDP0067	N-Acetylmannosamine	Carboxylic acids and derivatives	Sugars	222	221.09	[M+H]+	C8H15NO6	C00645	HMDB0001129	11096158	3615-17-6	63154	6024	33083	25526	42425	33531	38312	40502	66293	29602	40871	31876	36371	22820	14427	16781	14401	4299.2	9229	20066	33475	13913	22647	28866	6832.4	32257	32238	29500	21492	81436	38152	2120.6	31610	19512	43928	13596	19413	14452
MEDP0068	N-Acetylneuraminic Acid	Amino acid and Its metabolomics	Amino acid derivatives	310.1	309.106	[M+H]+	C11H19NO9	C19910	HMDB0000230	445063	131-48-6	45744	3321	234430	172510	214080	252310	173070	214210	235670	263780	182940	126140	191550	99941	123080	126040	76658	57147	52631	104530	291590	164020	111570	139050	239990	173750	101950	121290	67543	227640	177390	163020	231660	99396	145070	48053	146460	119590
MEDP0071	Gly-Leu	Amino acid and Its metabolomics	Amino acid derivatives	189.1	188.116	[M+H]+	C8H16N2O3	C02155	HMDB0000759	92843	869-19-2	73514	5727	1780800	1670500	1733700	1467200	1418900	1354400	1396400	1404700	896300	1371900	1144700	564710	357600	1179100	283620	1165500	308080	831770	3147300	1303400	144350	279790	1389600	915560	419360	306530	180160	294760	580040	623850	292260	534220	409740	142110	161830	248940
MEDP0077	Phenylacetyl-L-Glutamine	Amino acid and Its metabolomics	Amino acid derivatives	265.1	264.111	[M+H]+	C13H16N2O4	C04148	HMDB0006344	92258	28047-15-6	17884	-	473120	488690	488090	487090	503070	472920	468380	463240	105640	63318	47320	244050	870490	73174	208550	244960	192730	158330	165000	79132	502860	162010	1005000	188780	272690	86500	66381	3787400	105150	87472	49777	201180	1182500	175370	251570	191170
MEDP0081	Serotonin	Tryptamines,Cholines,Pigments	Tryptamines	177	176.095	[M+H]+	C10H12N2O	C00780	HMDB0000259	5202	50-67-9	-	-	37890	39633	59609	40003	38399	61983	36764	42529	374190	324110	17269	45295	42255	69452	43484	1781	96150	158580	1441.2	255790	9899.1	36463	1590	239910	32514	66091	25800	11363	65069	146420	20820	125500	35214	2291	69297	573.92
MEDP0084	Trimethylamine N-Oxide	Alcohol and amines	Amines	76	75.0684	[M+H]+	C3H9NO	C01104	HMDB0000925	1145	1184-78-7	15724	5876	62833	71118	53172	85531	44025	74466	74776	49025	73654	68603	75047	65813	66787	47340	29384	107380	45969	67457	24591	69260	86339	30593	143400	48875	53815	40418	28478	94056	57098	52923	38418	38594	55988	40818	29090	121080
MEDP0086	Urea	Alcohol and amines	Amines	61	60.032	[M+H]+	CH4N2O	C00086	HMDB0000294	1176	57-13-6	16199	6	5449200	5877700	5898900	5809000	5822500	5807300	5415000	5217000	265520	11761000	9	9	9	8762600	3312700	9	20835000	9744500	11279000	6799200	9	9	9381900	9	15769000	9	9	9	9	13091000	9	9	4389900	9915700	9015200	9
MEDP0087	L-Alanyl-L-Lysine	Amino acid and Its metabolomics	Amino acid derivatives	218.1	217.14	[M+H]+	C9H19N3O3	-	HMDB0028692	7016106	6366-77-4	132403	-	102750	72955	80690	46566	127460	82533	98521	80905	48862	133710	111720	177060	50250	105930	83479	90810	55915	76145	51041	43805	110760	99047	218520	98023	54675	95853	160810	109560	52709	59719	34905	83542	104790	76645	154340	134520
MEDP0089	N-Acetylhistamine	Alcohol and amines	Amines	154.1	153.1	[M+H]+	C7H11N3O	C05135	HMDB0013253	69602	673-49-4	28483	-	911880	1008600	918300	852780	979020	799490	749610	891990	763740	659940	996600	771360	1105300	966640	1068400	336240	848260	1183100	970010	1175700	829910	952920	534860	1041800	907040	990820	857190	1629900	1083400	938600	1461800	877350	848920	353350	1098400	1057800
MEDP0101	P-Coumaric Acid	Benzene and substituted derivatives	Phenolic acids	165.047	164.047	[M+H]+	C9H8O3	C00811	HMDB0002035	637542	501-98-4	32374	6450	15991000	13366000	15781000	14756000	17272000	16253000	17843000	13946000	21699000	19933000	15263000	16356000	17150000	15378000	15978000	11097000	12157000	13175000	11465000	16312000	20355000	17032000	13628000	19630000	17543000	18836000	15258000	18376000	16285000	13500000	12855000	13678000	12928000	10284000	14143000	21256000
MEDP0106	Benzoic Acid	Benzene and substituted derivatives	Benzene and substituted derivatives	123.037	122.037	[M+H]+	C7H6O2	C00180	HMDB0001870	243	65-85-0	30746	1297	715210	695290	702070	738450	711030	692240	684120	685350	857150	797500	1805200	799180	905420	854320	878710	773470	1320000	816040	1110300	1165200	2141400	743640	779840	859180	850160	819280	1006600	765880	1045900	942900	928850	695840	930260	1053700	704160	1077600
MEDP0110	2-Methoxybenzoic Acid	Benzene and substituted derivatives	Phenolic acids	153.047	152.047	[M+H]+	C8H8O3	-	HMDB0032604	11370	529-75-9	421840	-	133890	275080	223740	200280	292420	333140	331210	192260	233410	211010	204130	246010	307940	397530	383190	446000	296260	344620	321530	286730	310170	262610	311020	288330	275860	359410	389930	220430	466260	317650	522220	324860	273070	431900	323700	389060
MEDP0115	1,4-Dihydro-1-Methyl-4-Oxo-3-Pyridinecarboxamide	Heterocyclic compounds	Pteridines and derivatives	153.06	152.059	[M+H]+	C7H8N2O2	C05843	HMDB0004194	440810	769-49-3	27838	-	20697000	18112000	23676000	20727000	23953000	18762000	23402000	16923000	19689000	18833000	26115000	21169000	27579000	23500000	24803000	10678000	19480000	15552000	19214000	19090000	22885000	27397000	17409000	25084000	21535000	23533000	22404000	38321000	24285000	14256000	21391000	17909000	18607000	9480100	25543000	24089000
MEDP0118	4-Pyridoxic Acid	Heterocyclic compounds	Pteridines and derivatives	184.05	183.053	[M+H]+	C8H9NO4	C00847	HMDB0000017	6723	82-82-6	17405	239	25073	17172	9697.4	14969	16170	12110	19563	7123.4	14753	16977	7151.2	9631.7	10282	7061.2	18542	30376	28922	7045.9	52257	11203	33042	21255	29340	2322	17726	861	4039.3	25636	2952.1	9295.5	4076.6	3798.1	4370.9	8262	12049	43440
MEDP0119	6-Hydroxynicotinic Acid	CoEnzyme and vitamins	CoEnzyme and vitamins	140	139.027	[M+H]+	C6H5NO3	C01020	HMDB0002658	72924	5006-66-6	16168	-	17198	22345	23610	22489	27937	22321	19511	17116	24918	29261	5675.4	12722	19253	11355	10771	18385	24317	19012	19583	23068	28663	17399	33508	16617	21522	10046	32785	33016	10325	20197	23387	22138	12435	10008	24113	23501
MEDP0125	Choline	Tryptamines,Cholines,Pigments	Cholines	105.11	104.108	[M+H]+	C5H14NO+	C00114	HMDB0000097	305	62-49-7	15354	56	2293700	2009100	1998300	1824700	1883700	2109000	2094200	2086200	2258800	2674300	2181600	2433900	2145800	2035400	2223800	1651800	2088400	2091700	1036600	2033100	1987900	2181300	1242300	1685800	2217300	1960600	2458400	2145700	2357300	2034600	2196600	2268700	2255100	1214200	1458300	1835700
MEDP0127	Putrescine	Alcohol and amines	Polyamines	89	88.1	[M+H]+	C4H12N2	C00134	HMDB0001414	1045	110-60-1	17148	3226	936370	850070	882040	783880	751360	886920	750300	831490	1153200	707970	714760	688920	942120	703920	812090	565350	847940	644180	1550700	654610	747710	875560	494430	549370	675350	538050	601640	1098800	1074700	717550	825150	737390	785170	492860	760500	752040
MEDP0143	Biotin	CoEnzyme and vitamins	CoEnzyme and vitamins	245.09	244.088	[M+H]+	C10H16N2O3S	C00120	HMDB0000030	171548	58-85-5	15956	243	126580	131690	125170	130110	133460	118210	118130	131420	349600	441520	368830	109990	69056	222540	89032	43201	113770	430870	42287	510000	53715	94784	14165	293680	163080	166080	50312	72373	220650	231500	121140	173250	53439	15328	29812	46112
MEDP0150	2'-Deoxyinosine	Nucleotide And Its metabolomics	Nucleotide and Its metabolomics	253.1	252.086	[M+H]+	C10H12N4O4	C05512	HMDB0000071	65058	890-38-0	28997	3383	91244	73352	99865	108380	72311	85889	96891	95620	110110	92836	118780	105080	97410	53891	92310	28052	74264	87547	108310	64583	70447	179290	18171	82221	22493	53501	52619	128460	109490	94497	165540	68046	57167	25956	105990	199320
MEDP0151	2-Hydroxy-6-Aminopurine	Nucleotide And Its metabolomics	Nucleotide and Its metabolomics	152.1	151.049	[M+H]+	C5H5N5O	-	HMDB0000403	76900	3373-53-3	62462	5392	5757700	6267400	6876400	6243200	4552900	6215000	4545800	5898900	23243000	15145000	5361700	13639000	4979600	5955700	3651600	6344300	4746700	4953600	4285200	5205800	1865600	4620700	2699200	6161700	3400400	4084200	8847200	4309000	5056900	5886100	3786800	22799000	5152200	1153800	2223000	3759900
MEDP0154	5,6-Dihydro-5-Methyluracil	Nucleotide And Its metabolomics	Nucleotide and Its metabolomics	129.1	128.059	[M+H]+	C5H8N2O2	C00906	HMDB0000079	93556	696-04-8	27468	5135	297050	255080	248110	291820	274780	240530	236850	198520	242850	130600	210590	229570	158690	80122	181620	145280	167990	256660	609850	209940	208130	414350	139390	223510	147780	102650	168470	474860	275310	164410	276870	223490	100200	61894	204620	176300
MEDP0155	5-Methylcytosine	Nucleotide And Its metabolomics	Nucleotide and Its metabolomics	126.1	125.059	[M+H]+	C5H7N3O	C02376	HMDB0002894	65040	554-01-8	27551	3247	2108000	1965800	2133800	2097700	2043000	2088700	1985600	1965100	2464300	1512900	3171900	1408400	1921700	1301600	1229700	165930	1090000	3151500	1540700	1729500	505090	2749800	90223	3482500	1726200	646120	398020	2551900	3763400	2490700	5411900	2055500	1362100	162070	568850	845010
MEDP0157	7-Methylxanthine	Nucleotide And Its metabolomics	Nucleotide and Its metabolomics	167	166.049	[M+H]+	C6H6N4O2	C16353	HMDB0001991	68374	552-62-5	48991	-	75833	85307	81915	78903	90093	80893	78601	79716	120610	65137	84218	87917	79327	65889	40705	7626.2	117740	141760	43795	146020	60509	53703	9781.4	72648	48009	38836	60088	99311	102070	65047	158810	92860	45930	9813.9	32286	32199
MEDP0158	8-Hydroxyguanosine	Nucleotide And Its metabolomics	Nucleotide and Its metabolomics	300.1	299.087	[M+H]+	C10H13N5O6	-	HMDB0002044	65131	3868-31-3	1177182	-	180910	169350	169880	157600	133980	76058	172190	141070	225100	229380	152940	257160	192110	133960	137310	191640	173000	186550	64475	132380	151550	174160	130010	174590	100120	144580	204770	161300	157750	154980	96356	372120	215030	29216	81088	231450
MEDP0159	Adenine	Nucleotide And Its metabolomics	Nucleotide and Its metabolomics	136.1	135.055	[M+H]+	C5H5N5	C00147	HMDB0000034	190	73-24-5	16708	85	6681300	5886800	6736200	6518500	7922900	7530700	7850200	5947000	7838400	7767300	5917300	6522600	6573000	6305500	6909100	4679100	5518700	5116900	4806000	6659600	7953900	6519500	11051000	7744500	6869000	7726500	6600900	10880000	7349600	5297200	5080700	5362400	5193400	3877000	5104000	13688000
MEDP0163	Cytidine	Nucleotide And Its metabolomics	Nucleotide and Its metabolomics	244.086	243.086	[M+H]+	C9H13N3O5	C00475	HMDB0000089	6175	65-46-3	17562	3376	1291700	1090900	1404800	1111600	1220800	1249300	869520	1671600	609400	1876300	1892300	744120	1152300	7440200	616570	193330	956600	3481800	152680	2371600	418440	498430	107870	2016600	937390	1658000	1099900	649950	1188100	1151700	715590	973070	1205400	105950	434710	576130
MEDP0165	Cytosine	Nucleotide And Its metabolomics	Nucleotide and Its metabolomics	112	111.043	[M+H]+	C4H5N3O	C00380	HMDB0000630	597	71-30-7	16040	283	3864500	3812800	3965100	4261700	3054600	3339400	2924100	2445600	1348800	3356200	4782600	4538000	4866700	6650000	3356200	789230	4815400	4224200	3192400	3291000	4227500	4656700	884810	5297400	4034300	5834300	5888900	5165700	2683100	2648400	3075300	5606600	5310200	1585900	3057700	2194900
MEDP0167	Guanosine	Nucleotide And Its metabolomics	Nucleotide and Its metabolomics	284.092	283.092	[M+H]+	C10H13N5O5	C00387	HMDB0000133	6802	118-00-3	16750	87	27318000	25480000	28312000	25866000	25487000	30961000	27753000	24349000	46095000	57682000	25384000	38399000	28188000	31637000	16640000	88728000	18840000	29447000	9104700	22876000	19732000	20375000	45577000	28605000	16653000	19362000	28996000	17755000	22529000	27331000	15853000	53951000	24544000	6803500	13907000	25688000
MEDP0168	Guanosine 3',5'-Cyclic Monophosphate	Nucleotide And Its metabolomics	Nucleotide and Its metabolomics	346.2	345.047	[M+H]+	C10H12N5O7P	C00942	HMDB0001314	24316	7665-99-8	16356	6152	81337	93943	93173	146220	96570	157150	89948	90722	84522	115800	60201	153980	137440	72819	90916	2927.3	142660	129680	42587	109390	94303	109060	6456.1	126910	86650	136270	131520	113920	143460	132120	110700	235370	141280	17248	72192	111060
MEDP0169	Guanosine-5'-monophosphate	Nucleotide And Its metabolomics	Nucleotide and Its metabolomics	364	363.058	[M+H]+	C10H14N5O8P	C00144	HMDB0001397	135398631	85-32-5	17345	6216	2834100	2835000	2464700	2958000	3457300	3278500	3792500	1970300	2232200	3798600	2546500	3399500	4899800	6083500	2339700	114290	4005600	2749600	2684400	2717800	2277900	2375500	284330	5090500	3189200	2206600	2219700	3469100	1747400	2039100	1894200	3442900	2846900	353260	1137100	2020300
MEDP0170	Hypoxanthine	Nucleotide And Its metabolomics	Nucleotide and Its metabolomics	137	136.039	[M+H]+	C5H4N4O	C00262	HMDB0000157	790	68-94-0	17368	83	3788000	2979800	3251000	3438400	5082500	4413800	5189300	4088300	5422800	4462700	4105500	4427500	5296600	5215700	4876300	2696400	4536000	4112100	2751300	4621500	5219600	4075100	3380300	5031200	4562800	5024000	5163500	6030700	5551400	4252400	4698900	3924900	3145700	2028000	3789700	5435200
MEDP0173	Nicotinic Acid Adenine Dinucleotide	Nucleotide And Its metabolomics	Nucleotide and Its metabolomics	664.11	663.109	[M+H]+	C21H27N7O14P2	C00003	HMDB0000902	5893	53-84-9	15846	5858	232010	261070	204590	201760	126670	158730	136770	186810	205300	403950	163370	366100	175720	942170	107250	321420	202620	354620	97335	430550	56920	157410	229370	227620	209540	143510	264490	101830	130490	202500	131700	396670	153990	44874	59737	101680
MEDP0174	Purine	Nucleotide And Its metabolomics	Nucleotide and Its metabolomics	121	120.044	[M+H]+	C5H4N4	C15587	HMDB0001366	1044	120-73-0	17258	6193	2355900	2415700	2355900	2097400	2212900	2137600	2236500	2303800	2833700	2618600	2137700	2190200	2171800	2134400	2312800	1687100	2334700	2417400	2151000	2623400	2581500	2284200	1755200	2387600	2240300	2264800	2009600	2546400	2695800	2592200	2351300	2633400	2289900	1911100	2185000	2536600
MEDP0175	Pyrimidine	Nucleotide And Its metabolomics	Nucleotide and Its metabolomics	81.2	80.0374	[M+H]+	C4H4N2	C00396	HMDB0003361	9260	289-95-2	16898	-	94172	75219	62044	94716	75127	77335	73170	51961	118790	121410	79042	88924	111160	87360	73432	60231	92931	105290	58308	74524	89784	117930	53696	103570	80628	78475	104750	95341	101550	79001	82772	120200	90296	29602	59956	86876
MEDP0177	Thymine	Nucleotide And Its metabolomics	Nucleotide and Its metabolomics	127	126.043	[M+H]+	C5H6N2O2	C00178	HMDB0000262	1135	65-71-4	-	-	955300	982220	916300	991080	986030	976280	846890	826440	671650	130150	395060	847040	1035400	137560	1029400	173100	376690	246330	962800	241380	1296800	1037500	136340	255090	374700	508390	852710	1839900	651790	164360	727470	930770	1190200	238140	1021100	1727400
MEDP0178	Uracil	Nucleotide And Its metabolomics	Nucleotide and Its metabolomics	113.027	112.027	[M+H]+	C4H4N2O2	C00106	HMDB0000300	1174	66-22-8	17568	258	26083000	23017000	30956000	28208000	28875000	31267000	27871000	24513000	33426000	31858000	27851000	37970000	38636000	32458000	34068000	28495000	37159000	26030000	14728000	33668000	33284000	34741000	22103000	37188000	34149000	37992000	38848000	30940000	39163000	31163000	24689000	37027000	28711000	17746000	35409000	38782000
MEDP0179	Uridine	Nucleotide And Its metabolomics	Nucleotide and Its metabolomics	245	244.07	[M+H]+	C9H12N2O6	C00299	HMDB0000296	6029	58-96-8	16704	90	38623	24179	15415	48262	58793	32732	39475	19377	34203	19104	31613	31560	31216	25954	37041	34158	11636	23723	32064	20788	40753	24470	29021	22408	21719	40354	21679	19557	11128	42120	29403	21656	40733	37187	12721	32593
MEDP0180	Β-Nicotinamide Mononucleotide	Nucleotide And Its metabolomics	Nucleotide and Its metabolomics	335.1	334.057	[M+H]+	C11H15N2O8P	C00455	HMDB0000229	14180	1094-61-7	16171	5238	115810	169610	127860	116690	130650	105880	137510	139440	214060	170430	221880	164520	137230	432000	92283	247330	195090	172720	78526	252600	101780	151230	126000	144910	66069	128550	120570	131260	82262	128800	187530	162610	111560	68514	80151	74398
MEDP0184	3,3',5-Triiodo-L-Thyronine	Hormones and hormone related compunds	Hormones and hormone related compunds	651.7	650.79	[M+H]+	C15H12I3NO4	C02465	HMDB0000265	5920	6893-02-3	-	-	13449	10287	9425.7	7826	8645.1	7776.8	7162.4	7760.1	5675.1	10544	8010.7	8802.1	6605.8	7887.6	6708.1	5944.9	5259.3	7922.1	10794	6579.1	3641.5	6932.3	4145.5	4612.6	6897.1	6672.6	4649.4	7084.7	4833.9	5382.8	3478.5	6343.2	5979.4	5519.4	6380.1	5133.4
MEDP0185	Epinephrine	Hormones and hormone related compunds	Hormones and hormone related compunds	184	183.09	[M+H]+	C9H13NO3	C00788	HMDB0000068	5816	51-43-4	28918	5127	4647000	7866000	6797600	5211800	6706400	5790100	6489300	5952900	6592200	4952600	8201200	5733000	6424100	9621100	5508200	2264700	7554100	5976100	3565200	7113500	5725200	6554100	1323000	6645200	5355000	4752000	7687800	8612100	4828300	6978200	7750300	9862200	4548500	1337100	4942900	5962000
MEDP0186	L-Thyroxine	Hormones and hormone related compunds	Hormones and hormone related compunds	777.687	776.687	[M+H]+	C15H11I4NO4	C01829	HMDB0000248	5819	51-48-9	-	-	191870	187320	164060	170860	141690	163800	150210	156270	122250	186280	123330	192880	123570	172250	221090	92206	256660	270340	245690	153250	128290	205320	279940	166470	186620	184410	98850	113230	113120	174350	83386	151900	190170	382640	368900	125040
MEDP0203	Trans-Cinnamaldehyde	Benzene and substituted derivatives	Benzene and substituted derivatives	133	132.058	[M+H]+	C9H8O	C00903	HMDB0003441	637511	14371-10-9	16731	6931	245010	242210	251710	267980	224650	236920	224380	237950	25247	4143.4	1374.7	5519.8	2188.4	42740	3038.7	3501.1	342120	2464.2	1898.3	9965.1	8187.8	5979.1	769580	464.1	54906	4966.1	786.83	3394.5	26818	2368.9	1154.1	1675.2	4188.8	33974	3405.5	3402.7
MEDP0212	N-Acetyl-5-Hydroxytryptamine	Tryptamines,Cholines,Pigments	Tryptamines	219	218.106	[M+H]+	C12H14N2O2	C00978	HMDB0001238	903	1210-83-9	17697	366	45474	41580	42463	40981	38046	36538	48404	38063	39934	27530	37029	11834	30142	20014	9032.6	8203	9559	15538	20641	15667	5733.6	14609	6850.1	31911	12950	10151	8241.2	10437	16304	9420.5	16142	26730	30589	5272.7	15421	10754
MEDP0217	Dl-Threitol	Carboxylic acids and derivatives	Sugar alcohols	123.1	122.058	[M+H]+	C4H10O4	C16884	HMDB0004136	169019	7493-90-5	48300	-	14380	15965	26340	21405	16195	19539	17077	5903	23293	14063	10886	14108	26835	18905	20430	7278.3	29000	13740	15792	12427	7232.5	24658	8466	28675	22626	13101	19746	17702	15015	16135	11401	24152	25440	7689.1	6250	19776
MEDP0229	Lactose	Carboxylic acids and derivatives	Sugars	343	342.116	[M+H]+	C12H22O11	C00243	HMDB0000186	84571	63-42-3	36219	267	114510	137750	144130	158500	110900	132330	104420	107170	96770	73486	33401	122870	126710	19803	37959	20313	58535	69532	228190	28229	70234	136430	32030	72987	15826	168380	90990	120500	116710	51648	29962	66146	86763	50880	83348	157900
MEDP0232	N-Acetyl-D-Glucosamine	Carboxylic acids and derivatives	Sugar derivatives	222	221.09	[M+H]+	C8H15NO6	C00140	HMDB0000215	439174	7512-17-6	506227	3356	33083	25526	42425	33531	38312	40502	66293	29602	40871	31876	36371	22820	14427	16781	14401	4299.2	9229	20066	33475	13913	22647	28866	6832.4	32257	32238	29500	21492	81436	38152	2120.6	31610	19512	43928	13596	19413	14452
MEDP0242	Nicotinamide	CoEnzyme and vitamins	CoEnzyme and vitamins	123.1	122.1	[M+H]+	C6H6N2O	C00153	HMDB0001406	936	98-92-0	17154	1497	84314000	91117000	85317000	90784000	83893000	93444000	90675000	83571000	130760000	129300000	134550000	128380000	130960000	109190000	90089000	77111000	120930000	126090000	58254000	117720000	100650000	137290000	77609000	141910000	111290000	105880000	105030000	97983000	129770000	113410000	121870000	145580000	104460000	31616000	55809000	106560000
MEDP0244	All-Trans-13,14-Dihydroretinol	CoEnzyme and vitamins	CoEnzyme and vitamins	287.2	286.23	[M+H]+	C20H32O	C15492	HMDB0011618	446798	115797-14-3	52075	-	504970	554260	410620	622940	384880	245550	322660	264240	1722500	2451300	2441900	2408500	942150	2822600	1337600	115960	978540	2044800	42584	1967800	59347	225170	176640	486670	472940	3510800	296020	93804	1282200	2055700	624920	128520	1362300	307720	26062	512000
MEDP0246	Nicotinic Acid	CoEnzyme and vitamins	CoEnzyme and vitamins	124	123.032	[M+H]+	C6H5NO2	C00253	HMDB0001488	938	59-67-6	15940	6272	989660	863300	868100	747250	979180	782780	841630	1030300	1140200	994120	815480	822210	774860	882180	970300	593060	928070	986590	782380	974870	850790	799620	557900	891320	722110	992520	774700	2346200	969740	855140	1020700	1164800	875830	552840	824590	1306700
MEDP0248	N-Methylnicotinamide	CoEnzyme and vitamins	CoEnzyme and vitamins	137	136.064	[M+H]+	C7H8N2O	-	HMDB0003152	64950	114-33-0	64399	-	58604	58293	62118	60278	67202	67025	63320	58585	139180	3590.3	37449	4387.8	153910	184610	74480	784.66	4244.8	8074.1	21858	630.98	39453	6157.7	9484.4	11442	10538	2185.3	7389.6	137810	206290	6109.1	52304	5522.1	79088	109830	47412	4581.3
MEDP0251	Trigonelline	CoEnzyme and vitamins	CoEnzyme and vitamins	138	137.048	[M+H]+	C7H7NO2	C01004	HMDB0000875	5570	535-83-1	18123	273	1204300	1187500	1181000	1075900	1357600	1217700	952500	1076200	1688100	1608300	1414500	1374700	1447000	1422800	1413300	894940	1388900	1466900	919390	1422800	1174100	1347600	1119400	1345900	1180100	1421400	1345500	1636500	1581600	1615200	1509300	1987300	1405800	599210	1054900	1563900
MEDP0273	5-Hydroxytryptophol	Heterocyclic compounds	Indole and Its derivatives	178.08	177.079	[M+H]+	C10H11NO2	-	HMDB0001855	9061	154-02-9	-	5730	30184	29223	26132	33575	22087	34110	24985	13786	126920	48924	38457	55674	51178	15993	44367	4246.3	29486	34616	7284	61231	26899	30622	2739.8	79192	25074	24857	16678	9747.2	47003	30888	20373	74859	15989	2066.6	42970	15125
MEDP0275	Indole-3-Acetic Acid	Heterocyclic compounds	Indole and Its derivatives	176.1	175.063	[M+H]+	C10H9NO2	C00954	HMDB0000197	802	87-51-4	16411	5211	2280300	2071500	1671100	1768700	1545100	1486100	1413500	1621700	2765200	2442200	2272500	1963400	2118200	1785400	1826300	977860	2140900	2217000	1642700	2236500	2118000	1895600	1056500	1695100	1745000	1809300	1513500	1998100	2132100	2164300	2161300	1742800	2058800	1261800	1538000	1637100
MEDP0276	Indole-3-Carboxaldehyde	Heterocyclic compounds	Indole and Its derivatives	146.1	145.053	[M+H]+	C9H7NO	C08493	HMDB0029737	10256	487-89-8	343043	-	34152	33978	25145	24655	27003	21943	24586	25878	14736	14059	18641	13522	8233.6	22480	8808.2	48759	22461	11520	38972	20158	27371	21171	78499	13313	10319	12131	4771.6	38133	17189	17771	6497.3	10415	8010.2	15778	13803	41037
MEDP0281	1,3-Diaminopropane	Alcohol and amines	Amines	75	74.084	[M+H]+	C3H10N2	C00986	HMDB0000002	428	109-76-2	15725	5081	54109	61832	56341	67731	52469	56519	52416	61972	47026	51784	45679	52185	69139	46669	59007	53369	56278	52455	64774	54534	66799	58633	56733	56707	55647	48730	76443	67990	47306	53497	46170	62616	60836	48697	68358	56547
MEDP0296	4-Guanidinobutyric Acid	Organic acid And Its derivatives	Organic acid And Its derivatives	146.085	145.085	[M+H]+	C5H11N3O2	C01035	HMDB0003464	500	463-00-3	15728	6938	5269700	5653600	5251100	5247700	6162600	5318800	5007000	5021900	4151000	9651500	3784400	4420300	4490100	6595300	3531700	7273600	4043400	4518800	7922800	5148000	3687700	4679700	4175300	5633400	5742900	6989000	4549300	6094500	4217100	6373100	4071400	6322800	5828800	4834000	4365300	6514600
MEDP0297	5-Aminovaleric Acid	Amino acid and Its metabolomics	Amino acid derivatives	118.2	117.079	[M+H]+	C5H11NO2	C00431	HMDB0003355	138	660-88-8	15887	6902	447970	634920	559010	510150	696990	522680	579420	542690	390740	89541	219450	344820	332220	160740	262710	88299	370000	81676	397590	144090	457770	231440	240340	180900	144110	403190	512330	546260	286590	163870	276930	623180	236780	137010	491200	421380
MEDP0298	6-Aminocaproic Acid	Amino acid and Its metabolomics	Amino acid derivatives	132.095	131.095	[M+H]+	C6H13NO2	C02378	HMDB0001901	564	60-32-2	16586	-	1614100	1495900	1769600	1595200	1632300	1714700	1690400	1548400	2274000	2094800	1830800	1667500	1759400	1419000	1600200	1176000	1698200	1777600	1423600	1893900	2048300	1778900	1489300	1814000	1654700	1907100	1619900	1710400	2033200	1743500	1548900	1895500	1758000	990590	1601100	1985200
MEDP0299	7-Methyluric Acid	Amino acid and Its metabolomics	Amino acid derivatives	183	182.044	[M+H]+	C6H6N4O3	C16355	HMDB0011107	69160	612-37-3	149744	-	657630	447000	454130	437770	396610	344810	403260	403670	491300	488900	505370	440110	523930	424910	427680	477300	450990	498700	559920	480220	443840	425670	350240	425440	414210	344440	315760	409110	392730	467900	444950	366000	308160	465530	340850	474200
MEDP0305	Creatinine	Organic acid And Its derivatives	Organic acid And Its derivatives	114.059	113.059	[M+H]+	C4H7N3O	C00791	HMDB0000562	588	60-27-5	16737	8	595810	587760	616120	542930	656270	568380	709090	668820	624340	561140	601740	603410	627710	657480	661030	865320	751970	590960	675810	528440	587320	718390	855140	577600	472100	603710	637440	628430	559340	586930	583870	1026300	589060	560860	702470	673200
MEDP0307	Dl-2-Aminooctanoic Acid	Organic acid And Its derivatives	Organic acid And Its derivatives	160.126	159.126	[M+H]+	C8H17NO2	-	HMDB0000991	69522	644-90-6	75145	5923	169910	161800	152430	135630	133420	146120	132450	125000	115440	218410	303200	243220	161300	148760	137210	198000	138520	159970	153130	242360	135790	99184	155890	124940	114510	220940	113930	141890	93154	223590	278190	210290	167910	169940	131640	150140
MEDP0313	Guanidineacetic Acid	Organic acid And Its derivatives	Organic acid And Its derivatives	118.1	117.054	[M+H]+	C3H7N3O2	C00581	HMDB0000128	763	352-97-6	16344	5163	450790	692460	682520	591190	766580	617930	655030	579760	445640	126040	265960	469410	400740	174370	299190	100920	422200	114950	463800	143240	481870	290700	248110	223700	171580	405540	595610	630270	283960	166160	285950	677330	254010	142870	548210	416150
MEDP0315	Hippuric Acid	Organic acid And Its derivatives	Organic acid And Its derivatives	180.1	179.058	[M+H]+	C9H9NO3	C01586	HMDB0000714	464	495-69-2	18089	1301	83507	82947	72911	79453	80770	72456	77378	74564	31502	16038	16029	56356	143200	25646	23150	400020	159520	28091	19792	16997	54678	31931	351800	32973	69718	28545	20617	231480	32635	15893	17699	40073	198580	53511	30430	314240
MEDP0318	Kinurenine	Amino acid and Its metabolomics	Amino acid derivatives	209.1	208.085	[M+H]+	C10H12N2O3	C00328	HMDB0000684	161166	343-65-7	16946	72	3697400	3815900	3629800	3163200	3543000	3123500	3335700	3073600	2998500	1409200	1200600	1556500	2132900	1110500	2249100	495800	1451500	1139100	6980900	507140	1639900	4967200	1803500	2132400	1073700	1189700	1626300	819320	2239500	1954300	2488800	3722000	2122000	547630	2796700	1454900
MEDP0325	Maleic Acid	Organic acid And Its derivatives	Organic acid And Its derivatives	117.011	116.011	[M+H]+	C4H4O4	C01384	HMDB0000176	444266	110-16-7	18300	-	10237000	11325000	11174000	9910500	11207000	10392000	10558000	10571000	17625000	8237900	9966500	11331000	12542000	6934500	10615000	3611000	9677700	8857900	10188000	10947000	12718000	11234000	4255300	10474000	8534000	10684000	12471000	13222000	12065000	8608900	11200000	14052000	11969000	4583400	10031000	13987000
MEDP0326	N'-Formylkynurenine	Amino acid and Its metabolomics	Amino acid derivatives	237.1	236.08	[M+H]+	C11H12N2O4	C02406	HMDB0001200	910	1022-31-7	18377	-	146980	160010	166040	164530	150980	156670	163220	132350	170400	84030	31980	86097	85170	53696	139070	61830	86121	51924	193900	57000	129660	196700	141550	105980	74462	53587	93020	143950	74607	86152	93179	122380	63461	68245	228680	93648
MEDP0332	Cinnamic Acid	Organic acid And Its derivatives	Organic acid And Its derivatives	149.052	148.052	[M+H]+	C9H8O2	C00423	HMDB0000930	444539	140-10-3	35697	5880	29519	30752	27237	26729	21791	24158	23433	18424	9	9	9	9	9	9	9	9	143770	9	9	9	9	9	11834	9	36671	9	9	9	9	9	9	9	9	9	9	9
MEDP0336	LPC(0:0/14:0)	GP	LPC	468.3	467.301	[M+H]+	C22H46NO7P	-	HMDB0010379	460604	20559-16-4	64489	-	1289200	1327900	1228400	1171900	1176700	1214600	1240400	1260500	725110	547960	606300	547860	428130	201950	308960	87699	577420	563610	1793000	380750	313220	597210	41100	757100	331380	241630	325520	1057700	834100	456360	697990	569420	274430	182700	262270	732030
MEDP0338	LPC(16:0/0:0)	GP	LPC	496.33	495.332	[M+H]+	C24H50NO7P	-	HMDB0010382	460602	17364-16-8	72998	-	25817000	25710000	25169000	24104000	25871000	25641000	27339000	26513000	15275000	26043000	26561000	22787000	11586000	16326000	18499000	3039100	25545000	24666000	14842000	33255000	9073500	15236000	2011300	34584000	28803000	13852000	13346000	21981000	17642000	19927000	27838000	21072000	8466400	7980200	7601800	15143000
MEDP0357	Urocanic Acid	Organic acid And Its derivatives	Organic acid And Its derivatives	139.04	138.043	[M+H]+	C6H6N2O2	C00785	HMDB0000301	736715	104-98-3	30817	298	349370	284280	271550	247470	208890	298510	214920	223760	382660	175440	70668	103960	38190	93193	89628	136800	239760	102830	215810	66826	110730	69764	583000	54408	198870	158770	176290	180000	145870	129040	94172	59257	78185	75831	106330	77037
MEDP0363	Biopterin	Heterocyclic compounds	Pteridines and derivatives	238.09	237.086	[M+H]+	C9H11N5O3	C06313	HMDB0000468	445040	22150-76-1	63931	247	187370	229900	186330	161030	183460	154520	152610	206550	305160	106140	123500	205290	315580	54365	154730	28514	136810	229100	437190	79554	133530	242940	26392	172630	90217	102810	169680	220730	212740	63076	163150	244480	172250	29238	157560	136690
MEDP0367	γ-Aminobutyric Acid	Amino acid and Its metabolomics	Amino acid derivatives	104.06	103.063	[M+H]+	C4H9NO2	C00334	HMDB0000112	119	56-12-2	16865	-	144760	97245	74474	82902	95584	84577	81862	110900	73659	96222	40905	82592	89375	31804	67149	13232	80636	17686	77375	51938	90489	110570	18458	41154	61887	179530	74302	90949	96217	37847	73633	58735	62614	11409	83568	65010
MEDP0370	2-(Formylamino)Benzoic Acid	Benzene and substituted derivatives	Phenolic acids	166.04	165.043	[M+H]+	C8H7NO3	C05653	HMDB0004089	101399	3342-77-6	36575	-	49577	48148	42352	42765	36662	51133	39766	38985	133630	77831	93235	42959	57051	72628	33670	3316.2	69886	67798	61894	92474	71135	52611	6211.4	66774	56795	35570	26486	43149	79332	60678	82622	56598	32263	10509	33124	30554
MEDP0373	N-Acetylglycine	Amino acid and Its metabolomics	Amino acid derivatives	118	117.043	[M+H]+	C4H7NO3	-	HMDB0000532	10972	543-24-8	40410	5517	7801200	9126900	8600800	8485700	9127000	8083800	8438600	6885700	4396500	11273000	6782400	5203100	6538300	11230000	6510000	5853500	11921000	8280300	10652000	9729900	6369200	4668700	6459900	10090000	6976500	7094500	6875600	12620000	5532000	10033000	6671900	7160800	6240500	11673000	9150300	6909800
MEDP0374	Cyclic Amp	Nucleotide And Its metabolomics	Nucleotide and Its metabolomics	330	329.053	[M+H]+	C10H12N5O6P	C00575	HMDB0000058	6076	60-92-4	17489	5120	2061400	2560200	2670000	2458700	2417700	2988300	2685500	2344100	2564600	3410400	2473400	2768700	3982600	2344700	2038000	505520	2812800	2753800	2685600	2575600	2142500	2914500	736630	4010200	2389800	2649900	3083000	2991500	2793100	2720900	1613000	4401400	2907200	567610	1812700	2254200
MEDP0389	Pantetheine	CoEnzyme and vitamins	CoEnzyme and vitamins	279.13	278.13	[M+H]+	C11H22N2O4S	C00831	HMDB0003426	479	496-65-1	16753	6928	48594000	26204000	24913000	29431000	42510000	27098000	34162000	22080000	78931000	28554000	30865000	25819000	29736000	37228000	33595000	32502000	50818000	25908000	42992000	22754000	52577000	49017000	32978000	31413000	33416000	18096000	36256000	29552000	23246000	27040000	26832000	30007000	34058000	24446000	38362000	29115000
MEDP0393	Pyridoxine 5'-Phosphate	CoEnzyme and vitamins	CoEnzyme and vitamins	250	249.04	[M+H]+	C8H12NO6P	C00627	HMDB0001319	1055	447-05-2	28803	6156	262240	275740	253520	286560	236270	200760	278890	247810	685400	266960	176340	602930	394160	235960	185160	17734	441100	235520	182450	203650	186390	483710	103120	298310	576070	486330	794560	105350	208400	217210	168940	584570	701410	119020	87554	59448
MEDP0395	DL-Pipecolic Acid	Organic acid And Its derivatives	Organic acid And Its derivatives	130	129.079	[M+H]+	C6H11NO2	C00408	HMDB0000716	439227	3105-95-1	30913	5684	1341200	1013900	1102500	1177300	1176500	1673600	1357000	855410	816260	743460	707430	1126400	1350200	446330	1804700	1082900	713960	499310	1408900	442230	1820800	1481700	2759800	1340300	656300	1113000	1079200	859040	468940	803890	408970	565100	1060500	1439400	1534000	1361100
MEDP0401	5'-Deoxy-5'-(Methylthio) Adenosine	Nucleotide And Its metabolomics	Nucleotide and Its metabolomics	298	297.09	[M+H]+	C11H15N5O3S	C00170	HMDB0001173	439176	2457-80-9	17509	3425	972780	939070	875870	1031700	935060	1036000	1086900	1010300	101030	126040	153220	89895	139610	97910	108830	173230	99352	127920	640200	99977	179920	230520	183650	161440	89437	56255	179370	235360	95322	86302	181030	149580	123100	37264	294320	163760
MEDP0403	Deoxycytidine	Nucleotide And Its metabolomics	Nucleotide and Its metabolomics	228	227.091	[M+H]+	C9H13N3O4	C00881	HMDB0000014	13711	951-77-9	15698	3367	19018	17533	23467	11108	4908.4	10911	8933.6	16228	10721	25910	20668	14452	14818	10952	17867	10304	16605	16344	27837	21194	18876	19534	8966.3	19510	11503	14307	17861	14167	19739	17782	31557	6109.3	10371	3177.9	26530	16055
MEDP0409	Cys-Gly	Amino acid and Its metabolomics	Small Peptide	179	178.041	[M+H]+	C5H10N2O3S	C01419	HMDB0000078	439498	19246-18-5	4047	5134	293080	190210	238270	183470	235570	208490	207690	226880	166830	522080	202990	152650	75690	675600	71537	403840	83848	279960	252540	308770	9791.5	147640	35412	264260	141200	98960	42568	64379	186080	206200	113690	229130	40771	1407.4	1764.3	33858
MEDP0425	Imidazoleacetic acid	Heterocyclic compounds	Indole and Its derivatives	127.1	126.043	[M+H]+	C5H6N2O2	C02835	HMDB0002024	96215	645-65-8	16974	6445	1499500	1718000	1718500	1418300	1805000	1621000	1730500	1601600	913970	988140	1021600	1544900	1792400	1109900	1669800	2682800	1286900	1707300	1281400	1056700	2430000	1407000	2669800	1455400	1490700	2146900	2310100	1198900	768700	1422200	1074300	1341600	1739600	2603500	2333200	1962900
MEDP0428	Cholesterol	Hormones and hormone related compunds	Hormones and hormone related compunds	387.1	386.355	[M+H]+	C27H46O	C00187	HMDB0000067	11025495	57-88-5	16113	-	1403000	1446100	1346800	1324400	1149300	1245100	1257000	1217300	1590100	1747200	1514400	1419700	1432300	1368900	1335300	1336500	1464100	1562100	1132000	1333100	1493300	1242900	1264200	1257800	1083000	1052100	1141400	1127700	1110100	1338500	1362500	1144000	1159600	1499000	1127900	1234000
MEDP0429	FFA(18:3)	FA	FFA	279.3	278.225	[M+H]+	C18H30O2	C06426	HMDB0003073	5280933	506-26-3	28661	386	3059400	2631200	3012900	3070300	3537500	3310100	2897300	2370200	4982000	3614600	6375300	5043400	5225300	8220800	2221800	1007600	2740000	4149200	352360	4249900	1561500	1714700	318550	2078700	1748600	4687200	2728000	1483600	5271600	3589500	1924300	1610700	6037300	7105400	850360	4508600
MEDP0434	LPC(17:0/0:0)	GP	LPC	510.1	509.348	[M+H]+	C25H52NO7P	-	HMDB0012108	24779463	50930-23-9	74340	-	9544100	9896000	9836500	8961800	8749800	8709300	8806500	7979000	3970900	7990500	8894800	7566300	2871100	4496900	6501400	784070	9563700	6060300	2745000	10800000	3034300	3770600	540610	9883800	9747500	3026300	3679300	11987000	4925300	6893200	9835200	7409600	2089300	2008200	2512800	5218600
MEDP0442	Sn-Glycero-3-Phosphocholine	Tryptamines,Cholines,Pigments	Cholines	258.2	257.103	[M+H]+	C8H20NO6P	C00670	HMDB0000086	71920	28319-77-9	16870	370	2561300	3656000	3472300	3109700	2547200	2905400	2737300	2943100	6075800	7501600	6360000	1671100	1867200	10073000	2771800	84810	3512900	8868800	317300	8733500	417130	1020700	113750	5615900	2454600	2745000	2655000	640530	2505900	7140100	2065700	5085300	1934200	612050	390050	315530
MEDP0453	Indole	Heterocyclic compounds	Indole and Its derivatives	118	117.058	[M+H]+	C8H7N	C00463	HMDB0000738	798	120-72-9	16881	286	10286000	10553000	10575000	10109000	10439000	9984000	10579000	10603000	13900000	11931000	11424000	10279000	10034000	9792600	9994600	6109500	11139000	11448000	9464900	12393000	12081000	11101000	7357400	11601000	11415000	11339000	9735700	11823000	13100000	11305000	11914000	11165000	10569000	8814000	9902100	11711000
MEDP0461	2-Methylguanosine	Nucleotide And Its metabolomics	Nucleotide and Its metabolomics	298.1	297.107	[M+H]+	C11H15N5O5	-	HMDB0005862	135501934	2140-77-4	19702	-	7075300	6857500	7494800	6265800	6766200	5736300	6527700	6112800	12027000	6170400	7722200	7055200	7047200	5559400	2793000	695350	7803100	10330000	3921900	10238000	4822800	4965300	1062500	5212900	4559000	3724900	3857900	11551000	10155000	4614000	14300000	7333100	5768500	845790	2956400	3700600
MEDP0494	LPC(15:0/0:0)	GP	LPC	482.3	481.317	[M+H]+	C23H48NO7P	-	HMDB0010381	-	-	580912	-	8074200	7867600	7725700	7989800	7638700	7420900	7548100	7482500	2629700	5450000	6008500	5509500	1913100	2865600	5336700	709800	4629700	3740400	2994400	5639400	2304300	3525800	352200	4833800	6204900	1657700	2532600	8509300	3269200	4397400	6546600	5153000	1260500	977430	1894900	5861800
MEDP0495	LPC(0:0/18:2)	GP	LPC	520.33	519.332	[M+H]+	C26H50NO7P	-	-	-	-	-	-	27078000	29738000	27143000	29524000	29474000	29080000	27823000	27856000	9212700	8138700	14918000	10468000	24082000	5101300	6388100	1582300	16052000	17867000	7181600	11842000	14900000	20791000	2821800	28896000	8790400	6315400	24080000	27859000	17904000	8685300	32454000	23816000	16039000	3948000	5585800	17547000
MEDP0507	2-Hydroxycinnamic acid	Benzene and substituted derivatives	Phenolic acids	165.047	164.047	[M+H]+	C9H8O3	C01772	HMDB0002641	637540	614-60-8	18125	6727	15991000	13366000	15781000	14756000	17272000	16253000	17843000	13946000	21699000	19933000	15263000	16356000	17150000	15378000	15978000	11097000	12157000	13175000	11465000	16312000	20355000	17032000	13628000	19630000	17543000	18836000	15258000	18376000	16285000	13500000	12855000	13678000	12928000	10284000	14143000	21256000
MEDP0510	Carnitine C2:0	FA	CAR	204.122	203.116	[M+H]+	C9H17NO4	C02571	HMDB0000201	1	14992-62-2	57589	-	5428700	4356400	5005400	3947000	4539100	3619300	4076900	3538100	6734000	7081700	5428400	5541700	3900400	7542600	4930900	5297900	5991200	3558000	5028400	5333900	4354200	4902300	4268100	5188700	4814200	4548200	7412800	4561200	5005700	5596400	5494200	8274000	4132700	2649600	3199100	5001100
MEDP0514	Thiamine	CoEnzyme and vitamins	CoEnzyme and vitamins	265.111	265.112	[M]+	C12H17N4OS+	C00378	HMDB0000235	1130	59-43-8	18385	5242	150110	179270	168350	174570	174660	180710	178210	180240	374090	318940	231950	305560	246080	190150	134820	47915	277180	248860	85717	304880	251690	207530	8432.5	157460	222530	169680	135940	219330	440350	200110	225760	271730	229190	37921	62128	162720
MEDP0518	DL-Stachydrine	Organic acid And Its derivatives	Organic acid And Its derivatives	144.102	179.071	[M-Cl]+	C7H14ClNO2	-	-	44150282	4136-37-2	-	-	276900	234350	307210	175310	278180	280950	141900	195890	321290	302650	294680	549640	154720	294100	270700	238950	300710	348380	292010	209930	178940	323920	388250	276970	262010	325920	336390	323210	211940	230690	255750	344360	207260	148910	254570	215170
MEDP0519	L-Norleucine	Amino acid and Its metabolomics	Amino acids	132.102	131.095	[M+H]+	C6H13NO2	C01933	HMDB0001645	6334	327-57-1	18347	6334	10897000	9931600	10987000	10749000	10838000	10325000	11301000	10578000	15379000	14470000	11709000	10497000	9848200	9396100	9788500	4321300	11311000	12546000	8877600	13497000	12381000	10997000	5722400	12366000	10985000	11846000	9227800	12553000	13651000	12433000	11329000	11521000	10335000	7347300	8527600	12119000
MEDP0523	DL-Carnitine	FA	CAR	162.112	161.105	[M+H]+	C7H15NO3	C00318	HMDB0000062	2724480	541-15-1	16347	52	927490	1625300	1439900	1315900	1472700	1221100	1268000	1193300	1628900	1161900	1233700	1173800	2048300	1432000	1434900	1222800	1456500	1552000	1131800	1797000	945520	1622300	686520	1756500	1164400	1200500	1177800	1818900	1091700	1653700	1192900	2184900	1332900	450250	1043400	1286400
MEDP0528	5-Aminosalicylic Acid	Organic acid And Its derivatives	Organic acid And Its derivatives	154.043	153.043	[M+H]+	C7H7NO3	-	HMDB0014389	4075	89-57-6	6775	-	45501	37747	27929	35885	37848	17151	23623	28234	53666	31888	26814	23972	18395	22188	57249	48867	53087	24246	73190	18731	46786	25940	45405	15776	79903	11713	23399	40074	38213	27863	44904	17570	17956	20495	35300	41467
MEDP0529	Indole-3-acetamide	Heterocyclic compounds	Indole and Its derivatives	175.079	174.079	[M+H]+	C10H10N2O	C02693	HMDB0029739	397	879-37-8	16031	-	403730	393770	380750	356200	376480	349030	282240	307170	262360	155230	113510	180490	163810	80592	255960	182900	179540	141830	1221600	74678	309780	489720	166570	160770	119070	120880	184760	315290	194620	129380	220140	243450	194180	127050	298440	237910
MEDP0535	Triethyl phosphate	Organic acid And Its derivatives	Phosphoric acids	183.071	182.071	[M+H]+	C6H15O4P	-	HMDB0012228	74190	78-40-0	42383	-	496740	507240	470840	457750	432250	433900	418870	440790	905570	883360	916440	1079700	829400	889550	929690	1050400	867530	887010	939680	856780	910020	769930	985700	970970	856540	797970	598870	724860	1198100	835210	896650	755020	1304700	1077800	1229000	902380
MEDP0537	LPC(O-16:0/2:0)	GP	LPC	524.36	523.364	[M+H]+	C26H54NO7P	-	HMDB0062195	108156	74389-68-7	44811	-	14985000	12821000	14134000	12797000	14238000	14332000	13597000	13587000	3134600	5967100	7029200	5147100	2237400	4076500	3960400	1503700	10852000	6244600	6675600	11334000	2808900	3864500	849100	14525000	10487000	3778500	4514000	9982300	4257700	6390400	10711000	6270000	1588300	5168800	3649400	5749000
MEDP0540	7,8-dihydro-L-Biopterin	Heterocyclic compounds	Pteridines and derivatives	240.102	239.102	[M+H]+	C9H13N5O3	C02953	HMDB0000038	135402011	6779-87-9	64277	5106	40015	32586	29984	52524	23104	52645	40996	54061	67705	15741	27676	38034	52763	12599	24284	4846.4	34467	16005	129520	23688	20872	46719	5054.2	49622	12613	20440	23732	26638	55823	17084	63510	94815	58192	7959	25463	46061
MEDP0550	18-Hydroxycorticosterone	Hormones and hormone related compunds	Hormones and hormone related compunds	363.209	362.209	[M+H]+	C21H30O5	C01124	HMDB0000319	11222	561-65-9	16485	5308	346900	389880	232080	278860	194060	155370	173980	236150	118280	94562	57169	480870	1199800	70370	1970600	759780	462270	146210	118310	700630	721960	556370	138160	71102	110960	399630	69964	1038100	178950	189560	163820	1148700	311550	42738	362000	330230
MEDP0584	Pterine	Heterocyclic compounds	Pteridines and derivatives	164.049	163.049	[M+H]+	C6H5N5O	C00715	HMDB0000802	73000	2236-60-4	18265	5766	56105	61210	14247	24413	69214	60837	49533	33129	75976	32804	87138	105100	77068	35828	83339	24472	27660	74606	50017	34722	24796	40446	11762	65182	27966	39675	79675	78144	44798	43873	77075	46833	62089	54304	57718	86686
MEDP0587	N-Alpha-acetyllysine	Amino acid and Its metabolomics	Amino acid derivatives	189.116	188.116	[M+H]+	C8H16N2O3	C12989	HMDB0000446	192590	1946-82-3	35704	5435	603040	564160	559320	487770	509100	541820	466650	468510	573100	408910	452490	515210	705150	268380	273840	154770	315390	251580	204630	262920	705650	551410	273610	402890	315430	507460	646880	500550	315180	324010	416610	544360	549620	248070	469390	940880
MEDP0598	2'-Hydroxy-5'-methylacetophenone	Benzene and substituted derivatives	Benzene and substituted derivatives	151.068	150.068	[M+H]+	C9H10O2	-	HMDB0032592	15068	1450-72-2	-	-	1894600	1792900	1667700	1679600	1371200	1447400	1372800	1409500	2381200	2766700	1935200	2762300	2503700	2150300	2191100	1110600	2440600	2107000	685660	2270700	2473800	2087800	2045900	1958400	2185100	1049700	1530500	1361800	2275000	934520	2750200	2354000	2810100	2141300	1971800	1429200
MEDP0601	Spermidine	Alcohol and amines	Polyamines	146.158	145.158	[M+H]+	C7H19N3	C00315	HMDB0001257	1102	124-20-9	16610	254	5524500	5448900	5425400	5181700	5130000	5381300	5294900	4401800	2889500	3789000	2696900	4587400	8254400	2525500	5732900	3443100	4583400	3843000	6633900	5117000	7560400	4896000	3502600	5278300	4869600	3965300	10899000	8194600	3190100	4220300	2305300	7153300	4966900	2348400	7230600	4340200
MEDP0611	N-Acetyl-L-Histidine	Amino acid and Its metabolomics	Amino acid derivatives	198.08	197.08	[M+H]+	C8H11N3O3	C02997	HMDB0032055	273260	2497-02-1	16437	-	65854	33770	38065	63589	97819	47260	56511	76394	36216	105760	72423	59396	36078	43644	32707	35006	36893	59256	59086	107850	113170	31748	73687	94144	61175	55953	45548	60010	35291	74282	40179	73789	59286	66306	34539	59102
MEDP0627	Isonicotinic acid	Organic acid And Its derivatives	Organic acid And Its derivatives	124.032	123.032	[M+H]+	C6H5NO2	C07446	HMDB0060665	5922	55-22-1	6032	-	6662400	7087800	6766500	7221800	6649400	7212300	7204200	6688100	10443000	10442000	10642000	10557000	9414500	8610700	7066600	5609900	9237800	10143000	4717300	9304200	7864600	10738000	6111300	10886000	8516700	7891400	8407300	7675800	9086800	9110300	9587400	11396000	8457800	2579900	4725300	8487900
MEDP0634	FFA(20:1)	FA	FFA	311.287	310.287	[M+H]+	C20H38O2	C16526	HMDB0002231	5282768	26764-41-0	32425	6563	30196	31149	35653	32019	31391	26806	21440	18274	58880	14272	24451	37210	116890	18864	27051	47430	24987	17739	128890	14301	50864	50825	55225	52269	23385	25743	20707	34861	10621	17960	9285.4	19902	35784	118870	41058	87082
MEDP0637	Phe-Pro	Amino acid and Its metabolomics	Amino acid derivatives	263.132	262.132	[M+H]+	C14H18N2O3	-	HMDB0011177	7020642	7669-65-0	74750	-	272860	223090	180760	170080	215440	240070	263950	140560	293480	439510	416930	198270	149470	231460	291730	68729	158470	332050	111940	389930	248930	213140	147280	247370	130330	221150	96808	136670	281790	346890	324310	231610	163000	201660	230510	279060
MEDP0638	LPE(16:1/0:0)	GP	LPE	452.27	451.27	[M+H]+	C21H42NO7P	-	HMDB0011504	52925129	-	-	-	105100	106790	99234	97838	78337	83736	76868	76701	48178	80040	107480	92461	41913	49509	122580	1832.7	138790	62316	47180	196230	31866	74036	992.82	425240	215690	63538	24675	137160	53508	67320	115030	53462	33975	28382	15102	31371
MEDP0658	Ethyl dodecanoate	Alcohol and amines	Amines	229.1	228.209	[M+H]+	C14H28O2	-	HMDB0033788	7800	106-33-2	-	-	147770	163240	162130	128680	115970	99105	169380	129520	158690	140000	175580	145650	133100	188040	161980	156830	184240	149510	190890	180630	206970	136200	124420	151320	108610	123690	109290	112100	159390	134460	143120	118540	148600	181190	138030	148070
MEDP0664	L- Tyrosine methyl ester	Amino acid and Its metabolomics	Amino acid derivatives	196.2	195.09	[M+H]+	C10H13NO3	C03404	HMDB0029217	70652	1080-06-4	17215	-	741530	773090	685440	796070	750040	702900	667140	643900	508890	412810	463710	288610	558390	296040	174350	29553	159520	232630	371180	192560	91366	329350	45114	664840	146770	144830	196150	261850	364770	184800	255900	475160	435760	47391	83497	161520
MEDP0677	Butylamine	Alcohol and amines	Amines	74.1	73.0891	[M+H]+	C4H11N	-	HMDB0031321	8007	109-73-9	43799	-	561000	720030	765450	654020	815970	673460	740430	658630	1049500	536360	698800	642950	658600	633450	766830	254790	555360	541370	500530	712590	720100	591500	307540	682500	449420	622130	721360	811090	662340	574140	707750	953230	662330	315040	639330	910460
MEDP0682	Hydroxyacetone	Aldehyde,Ketones,Esters	Ketones	75.1	74.0368	[M+H]+	C3H6O2	C05235	HMDB0006961	8299	116-09-6	27957	-	106170	84849	88737	68296	100350	88634	72888	80495	113670	102620	156780	123220	118720	150600	86954	47902	76253	127180	64939	101330	83639	94945	42588	97976	77370	116190	92366	72743	99957	81306	94293	100690	93420	74270	67646	83188
MEDP0685	Methylcysteine	Amino acid and Its metabolomics	Amino acids	136.2	135.035	[M+H]+	C4H9NO2S	-	HMDB0002108	24417	1187-84-4	45658	6490	36812000	32122000	36681000	36626000	44112000	40256000	44503000	33402000	45856000	45207000	32872000	36448000	37895000	35850000	38979000	25099000	29106000	26917000	27609000	35386000	48669000	40489000	35044000	46323000	42423000	45263000	39680000	47487000	37301000	32296000	27621000	32198000	31918000	24953000	34308000	48581000
MEDP0691	Ethylparaben	Organic acid And Its derivatives	Organic acid And Its derivatives	167.3	166.063	[M+H]+	C9H10O3	-	HMDB0032573	8434	120-47-8	-	-	8293.1	5852.3	7059.1	13100	5578	7381.5	9316.2	7109.7	13351	15167	15431	12955	15149	14043	12873	11388	12642	17247	13037	12893	13256	13265	14240	10920	15197	11819	10198	12523	11862	18323	16355	11225	14021	11079	12649	16326
MEDP0692	Triethylamine	Others	Hydrocarbon derivatives	102	101.12	[M+H]+	C6H15N	C14691	HMDB0032539	8471	121-44-8	35026	-	1116500	948360	1085600	1106800	1298100	937480	964610	974950	1446700	1042900	982860	1022700	956410	685830	1122000	668880	999920	1455100	1095400	1252700	994170	933280	765750	1094600	824140	1184100	1211000	1216200	1228100	1250900	991080	1256900	1155200	546650	982580	1264400
MEDP0694	2,5-Dimethyl pyrazine	Heterocyclic compounds	Heterocyclic compounds	109.3	108.069	[M+H]+	C6H8N2	-	HMDB0035289	31252	123-32-0	-	-	354670	505470	407210	436380	396070	451410	497780	388780	413640	368360	567200	489850	527450	563670	481200	451840	367720	522970	384000	304870	398780	454680	466830	345370	442320	378250	364290	352630	585870	434640	682820	389020	569590	538500	441620	513770
MEDP0729	Barbituric acid	Heterocyclic compounds	Heterocyclic compounds	129	128.022	[M+H]+	C4H4N2O3	C00813	HMDB0041833	6211	67-52-7	16294	-	12138000	11721000	11379000	14616000	9386700	8841100	9711200	8872900	12692000	12424000	13921000	11453000	12696000	13305000	8394500	5998300	12864000	15887000	10013000	6089300	7845500	10933000	9049500	11278000	11287000	10509000	10142000	8324400	7425800	13438000	8804100	14178000	7860700	10549000	10449000	7933800
MEDP0752	DL-Leucine	Amino acid and Its metabolomics	Amino acids	132.095	131.095	[M+H]+	C6H13NO2	C00123	HMDB0062203	857	328-39-2	-	-	1614100	1495900	1769600	1595200	1632300	1714700	1690400	1548400	2274000	2094800	1830800	1667500	1759400	1419000	1600200	1176000	1698200	1777600	1423600	1893900	2048300	1778900	1489300	1814000	1654700	1907100	1619900	1710400	2033200	1743500	1548900	1895500	1758000	990590	1601100	1985200
MEDP0789	2-Pentyl-3-phenyl-2-propenal	Aldehyde,Ketones,Esters	Aldehydes	203.4	202.136	[M+H]+	C14H18O	C12288	HMDB0031313	1712058	122-40-7	32318	-	84860	88636	74720	100330	76337	73390	70675	84033	112950	107340	105470	127120	124450	117730	87776	110540	95516	108090	114560	89674	99710	96845	112600	96853	89198	123990	107850	188900	109390	136260	89726	95960	103880	86032	83796	118270
MEDP0792	PYRROLIDINE	Heterocyclic compounds	Heterocyclic compounds	72.3	71.0735	[M+H]+	C4H9N	-	HMDB0031641	31268	123-75-1	33135	-	4595500	3904600	3818000	3718000	3314900	3716100	3487300	3308500	5925200	4782000	4199800	4260700	4246300	3448900	3615000	1927600	3646300	3615400	3010900	4253100	4614700	4504000	2203800	4382100	3825300	4359100	3673500	3867300	5304600	3449000	3590800	3812400	3400700	1580700	2926200	4236000
MEDP0821	6-Methylnicotinamide	Heterocyclic compounds	Pteridines and derivatives	137.1	136.064	[M+H]+	C7H8N2O	-	HMDB0013704	96351	6960-22-1	88954	-	38149000	37163000	32800000	36312000	35921000	38631000	38767000	35653000	31470000	59539000	32340000	31849000	43096000	43862000	20826000	115670000	28563000	50534000	32135000	36914000	23412000	28406000	88199000	49863000	24827000	30267000	26863000	20943000	31193000	45210000	20571000	41391000	39770000	15981000	15910000	30324000
MEDP0831	1-Aminopropan-2-ol	Alcohol and amines	Alcohols	76	75.0684	[M+H]+	C3H9NO	C05771	HMDB0012136	4	78-96-6	19030	-	62833	71118	53172	85531	44025	74466	74776	49025	73654	68603	75047	65813	66787	47340	29384	107380	45969	67457	24591	69260	86339	30593	143400	48875	53815	40418	28478	94056	57098	52923	38418	38594	55988	40818	29090	121080
MEDP0859	Gly-Phe	Amino acid and Its metabolomics	Amino acid derivatives	223.2	222.1	[M+H]+	C11H14N2O3	-	HMDB0028848	92953	3321-03-7	-	-	1594800	1650000	1820100	1725600	1772000	1560300	1597800	1370500	1699300	2926700	2342400	1034900	552110	2148500	419700	1543100	531270	1628300	1171500	2346700	219270	395680	2046200	2374800	834010	448860	201960	322370	747020	1416400	717710	938420	468110	93383	216790	249490
MEDP0868	N-Methylalanine	Amino acid and Its metabolomics	Amino acid derivatives	104	103.063	[M+H]+	C4H9NO2	-	HMDB0094692	5288725	3913-67-5	17519	-	8079400	9325800	9294400	9188700	9283000	9989200	10007000	10175000	10092000	10514000	11539000	11770000	11214000	9095000	10715000	6729500	10710000	9068400	4563600	9957000	9774100	11171000	5939600	9115800	10417000	9514400	11157000	11474000	10038000	9772200	11061000	9470300	10723000	5022300	6821900	9554300
MEDP0871	Dihydro-D-sphingosine	SL	SM	302.5	301.298	[M+H]+	C18H39NO2	C00836	HMDB0000269	91486	764-22-7	-	-	1490400	1269200	1261600	1374000	1537100	1407600	1367500	1571600	1191500	1175900	1049800	877490	1013700	1176200	1161100	1570700	1172100	1135300	1980500	1301800	1556000	1102600	1504000	1237100	1279800	1365700	1415600	1311100	861760	1340800	1511400	1324500	1031800	1467400	1422800	1150800
MEDP0877	Cytidine 5'-Diphosphocholine	Nucleotide And Its metabolomics	Nucleotide and Its metabolomics	489.2	488.107	[M+H]+	C14H26N4O11P2	C00307	HMDB0001413	13804	987-78-0	16436	6229	5046000	6672100	6575100	4903000	6925300	5484300	5843600	5824900	5241500	3923800	8275600	2239500	3357500	7881000	2094000	2087400	3983200	6836800	6393200	6992900	2168200	4130800	600190	6319500	2558400	1655200	1535900	7221200	5470200	7288300	9265700	4027600	2010100	85889	575280	1521500
MEDP0880	N-Alpha-Acetyl-L-Asparagine	Amino acid and Its metabolomics	Amino acid derivatives	175.3	174.064	[M+H]+	C6H10N2O4	-	HMDB0006028	99715	4033-40-3	-	-	12302000	7637700	7623200	7642000	6990100	7570200	7749300	9031600	10315000	11954000	7643800	10962000	6409700	6384200	6111500	2424900	5633100	6396100	5526100	9528600	6900100	8140500	3330700	7218300	7225800	11698000	6249800	7234600	13781000	5424200	7145200	6663000	6542000	3701400	5884400	8889600
MEDP0881	Phosphocholine	Nucleotide And Its metabolomics	Nucleotide and Its metabolomics	185.1	184.074	[M+H]+	C5H15NO4P	C00588	HMDB0001565	1014	107-73-3	18132	6326	7759100	8007400	7883300	7689000	7280700	7176300	6974400	6403500	11671000	10953000	11753000	9975500	9674800	12714000	6309800	6015300	8560100	11377000	7144900	12998000	6571800	7599900	6602300	10153000	8622200	9128000	9050200	6674800	10199000	10629000	8098200	8920500	8017100	4677900	4754400	6266200
MEDP0882	Thiamine Monophosphate	Heterocyclic compounds	Heterocyclic compounds	345	345.079	[M]+	C12H18N4O4PS	C01081	HMDB0002666	3382778	273724-21-3	37574	3488	41622	23770	11135	15962	21051	22994	15338	29767	12076	43840	12570	13227	12090	18684	22104	13687	18780	14619	14617	20097	4848.6	24245	9178.6	15958	21387	35544	16787	7643.7	21061	22540	4189.7	16756	18619	18022	29035	4833.5
MEDP0883	2,4-Dihydroxypteridine	Heterocyclic compounds	Pteridines and derivatives	165.3	164.033	[M+H]+	C6H4N4O2	C03212	-	10250	487-21-8	-	-	425510	388570	471790	421730	471030	437220	500720	409840	634300	516390	435020	514430	456640	406370	497690	335620	321420	272670	338390	458290	568690	497260	385010	605240	515850	543410	493180	551360	429230	355740	324850	421430	385810	293520	380480	503860
MEDP0889	Cortisol	Hormones and hormone related compunds	Hormones and hormone related compunds	363.5	362.209	[M+H]+	C21H30O5	C00735	HMDB0000063	5754	50-23-7	17650	5124	33920	30332	27247	28692	25277	27962	25944	26581	14364	120950	5146.9	13374	23096	15504	19209	19960	34402	21359	46607	8499	31832	14031	38252	29267	63751	84160	82573	36138	10491	102450	2728.6	11067	28658	32710	23332	24352
MEDP0891	L-Tryptophanamide	Amino acid and Its metabolomics	Amino acid derivatives	204.3	203.106	[M+H]+	C11H13N3O	C00977	HMDB0013318	439356	20696-57-5	791437	-	308020	288920	287620	251860	261430	249050	294590	273290	393550	340460	336730	274760	285100	277250	286630	153390	320770	326420	251620	344750	311370	298300	176460	314880	311700	319050	246720	309380	371530	342640	356620	275190	302560	210110	256080	306010
MEDP0892	Catechol	Benzene and substituted derivatives	Phenolics	111.1	110.037	[M+H]+	C6H6O2	C00090	HMDB0000957	289	120-80-9	18135	282	5050100	5163000	5247300	5264500	5445700	5400700	5304800	5286000	6051500	5372700	5748600	5624900	6168500	5881400	6430200	6527800	5981300	5864800	5549000	5180600	5880000	5868500	6155600	5435900	5924400	5882800	5436000	5558900	6560200	5745000	6934900	5732900	6326000	6677900	6107600	6280000
MEDP0894	3-Methoxytyramine	Benzene and substituted derivatives	Phenolics	168.1	167.095	[M+H]+	C9H13NO2	C05587	HMDB0000022	1669	1477-68-5	742324	5094	95150	112720	76456	95749	89210	90004	95639	81529	110070	107880	102310	86912	84399	94552	84899	63958	76936	90459	92411	95815	99254	98573	70873	95110	82180	87264	60737	84767	110190	96266	107950	93373	79341	79803	80749	110170
MEDP0898	Pyridoxal	Heterocyclic compounds	Pteridines and derivatives	168.3	167.058	[M+H]+	C8H9NO3	C00250	HMDB0001545	1050	66-72-8	17310	6312	61486	63357	77670	75510	42511	81754	46670	72667	126540	46978	58206	79019	65391	6609.4	18932	48353	21214	66092	111040	64299	11709	102150	7606.6	66752	12006	48221	11498	75434	90199	79268	25359	54929	61580	35384	24030	82859
MEDP1001	Delta-Hexalactone	Aldehyde,Ketones,Esters	Esters	115.075	114.068	[M+H]+	C6H10O2	-	HMDB0000453	13204	823-22-3	589927	5442	31736	46178	39094	29019	19759	41521	53968	32829	44892	27724	49171	42183	34490	29263	53907	44269	46465	44182	51538	49937	29889	43955	48384	36708	51029	43335	42712	51664	49876	52249	53503	48451	39550	46929	48008	52581
MEDP1002	Acetylcholine	Alcohol and amines	Polyamines	146.117	145.11	[M+H]+	C7H15NO2	C01996	HMDB0000895	187	60-31-1	15355	57	307280	293700	246380	352240	253510	273930	253870	247080	274130	1143800	385360	376370	207500	314440	152030	342110	190910	278900	467620	277400	243750	415750	372920	300970	282990	387190	201750	261880	286310	327120	185630	257290	230010	202900	178920	307450
MEDP1005	β-Alanine	Amino acid and Its metabolomics	Amino acids	90.048	89.048	[M+H]+	C3H7NO2	C00099	HMDB0000056	239	107-95-9	16958	5119	12237000	9222400	9720400	8582200	11132000	9652500	10515000	10155000	13110000	11007000	11515000	8929100	10146000	9122900	8611100	7383000	7442300	9662400	7450200	11131000	9659200	9491000	8621000	8665300	6215500	9237100	9001300	11363000	9816400	7877900	11360000	12621000	7833200	3688200	7713400	11233000
MEDP1006	Creatine	Organic acid And Its derivatives	Organic acid And Its derivatives	132.067	131.07	[M+H]+	C4H9N3O2	C00300	HMDB0000064	586	57-00-1	16919	7	13500000	10927000	12243000	13066000	12695000	13227000	12728000	12493000	18198000	14328000	14168000	15111000	12390000	12694000	10648000	24593000	11022000	17081000	12707000	11137000	11156000	14445000	30393000	15147000	8468000	17186000	10095000	10732000	17129000	8967100	12433000	15264000	9209300	4561300	7768300	14061000
MEDP1013	γ-L-Glutamate-Cysteine	Amino acid and Its metabolomics	Small Peptide	251.06	250.062	[M+H]+	C8H14N2O5S	C00669	HMDB0001049	123938	636-58-8	17515	5966	1487800	1437400	1222700	1389100	1271500	1265700	1171200	1196200	966080	776240	934370	1572700	1223800	552890	433360	810870	856660	711070	306510	928300	514570	1239900	134700	447460	374000	843970	876540	1651700	790580	734630	485440	1163000	800440	108720	451650	1210600
MEDP1017	2-Aminoisobutyric Acid	Amino acid and Its metabolomics	Amino acid derivatives	104	103.063	[M+H]+	C4H9NO2	C03665	HMDB0001906	6119	62-57-7	27971	37	8079400	9325800	9294400	9188700	9283000	9989200	10007000	10175000	10092000	10514000	11539000	11770000	11214000	9095000	10715000	6729500	10710000	9068400	4563600	9957000	9774100	11171000	5939600	9115800	10417000	9514400	11157000	11474000	10038000	9772200	11061000	9470300	10723000	5022300	6821900	9554300
MEDP1019	aminoisobutyric acid	Amino acid and Its metabolomics	Amino acid derivatives	104	103.063	[M+H]+	C4H9NO2	C03284	HMDB0002166	439434	4249-19-8	33094	6520	8079400	9325800	9294400	9188700	9283000	9989200	10007000	10175000	10092000	10514000	11539000	11770000	11214000	9095000	10715000	6729500	10710000	9068400	4563600	9957000	9774100	11171000	5939600	9115800	10417000	9514400	11157000	11474000	10038000	9772200	11061000	9470300	10723000	5022300	6821900	9554300
MEDP1022	Threoninyl-Phenylalanine	Amino acid and Its metabolomics	Small Peptide	267.124	266.127	[M+H]+	C13H18N2O4	-	HMDB0029068	4099799	-	-	-	165330	168970	192390	196490	223130	200650	243580	207010	195590	157720	106090	172430	216890	91625	90017	17327	145160	254640	198060	216010	90238	200000	52113	281250	92045	182490	109360	295510	289170	84169	119730	230140	117530	49200	82443	65685
MEDP1033	Benzaldehyde	Benzene and substituted derivatives	Benzene and substituted derivatives	107.048	106.042	[M+H]+	C7H6O	C00193	HMDB0006115	240	100-52-7	17169	-	13097000	13925000	13062000	12492000	13869000	12393000	13527000	13960000	16969000	16544000	13025000	13307000	13193000	12394000	13178000	9430100	14315000	13645000	12570000	15479000	15163000	13501000	10137000	14210000	13488000	14593000	12613000	14832000	15445000	15674000	12654000	16196000	13524000	10665000	12275000	15758000
MEDP1034	Stachyose	Carboxylic acids and derivatives	Sugars	689.208	666.222	[M+Na]+	C24H42O21	C01613	HMDB0003553	439531	470-55-3	17164	6951	9339.8	11324	3472.4	8436	11583	15328	8019.3	8709.2	8985	6039	4735.7	3631.3	1980.5	5637.1	669.16	681.15	1275.3	11507	669	4641.5	8020.7	7933.5	4812.2	2640.7	2009.5	1981	21330	3985.3	2668.5	5431.3	669	7892.9	11978	3302.3	3962	10261
MEDP1035	alpha-hexylcinnamaldehyde	Benzene and substituted derivatives	Benzene and substituted derivatives	217.159	216.151	[M+H]+	C15H20O	-	HMDB0031736	1550884	101-86-0	55365	-	36132	35369	29217	31481	40115	32574	34017	40257	31325	24585	34083	23536	46744	20574	18522	27027	31790	38904	29431	35598	33617	34006	28462	33456	22167	26745	30604	31219	27938	24505	28030	29851	35082	26148	23032	24543
MEDP1040	N-(2-hydroxyethyl)stearamide	Alcohol and amines	Amines	328.319	327.314	[M+H]+	C20H41NO2	-	-	27902	111-57-9	-	-	186640	200170	225110	231390	241690	235640	242560	220320	103860	39494	141030	58306	238020	13601	25191	24494	112000	65870	75569	44754	581760	196050	24865	65412	18450	100820	253330	588620	138830	73457	191880	115270	303920	29401	67150	338270
MEDP1045	Biliverdin	Tryptamines,Cholines,Pigments	Pigments	583.2	582.248	[M+H]+	C33H34N4O6	C00500	HMDB0001008	5280353	114-25-0	17033	5938	169340	168240	219830	251110	235250	226740	249150	197970	125640	133970	133060	260690	113200	118540	92835	77372	136950	184450	196130	244020	23051	30722	499820	340830	159660	194870	2454.4	21447	271960	235560	141770	301880	237070	166190	16684	220530
MEDP1061	DL-O-tyrosine	Amino acid and Its metabolomics	Amino acids	166.085	165.079	[M+H]+	C9H11NO2	C02057	HMDB0006050	994	150-30-1	91038	-	41016000	40481000	39432000	34787000	36205000	35518000	35189000	37077000	54379000	45056000	40388000	39936000	38270000	37063000	40463000	28290000	41697000	40257000	38140000	46446000	42024000	38225000	30101000	39722000	38260000	42320000	35367000	41869000	46424000	42838000	39171000	42236000	40158000	31321000	34665000	42004000
MEDP1062	Thioacetic acid-S-methyl ester	Aldehyde,Ketones,Esters	Esters	91.1	90.0139	[M+H]+	C3H6OS	-	-	73750	1534-08-3	-	-	2164900	2143400	2108000	2349600	2805000	1775300	1500200	2183900	3051600	2287100	2015500	1901900	1776300	1855900	2067500	1111000	1816000	2545200	1878200	2388000	2509900	2212500	1278100	2035400	1748300	2401000	1938500	2930700	2598000	2174400	2525900	2636300	1935000	1359100	2123500	3064100
MEDP1064	9-Fluorenol	Alcohol and amines	Alcohols	183.077	182.073	[M+H]+	C13H10O	-	HMDB0059803	74318	1689-64-1	16904	-	623360	626270	574280	542270	507800	527640	503310	528040	1170500	1088100	1151800	1336500	1002200	1126100	1153400	1259300	1048400	1065400	1139600	1031800	1096600	937960	1247800	1152500	1053500	1014100	730680	884850	1432400	1039000	1145600	911370	1533800	1332300	1498000	1084800
MEDP1067	Palmitoyl N-isopropylamide	Alcohol and amines	Amines	320.298	297.303	[M+Na]+	C19H39NO	-	-	5063962	189939-61-5	-	-	143980	134180	140740	138530	150560	136720	132740	127880	123960	170910	107950	122800	102560	126300	170540	108570	107700	135120	76823	114740	145970	119700	86963	103920	114610	67566	122350	78077	88003	112240	145120	96008	113850	156480	111000	106820
MEDP1068	PC(8:0/8:0)	GP	PC	510.3	509.312	[M+H]+	C24H48NO8P	-	-	24779244	19191-91-4	-	-	88399	89810	89000	107960	90788	81122	56380	81541	27027	34207	53163	42917	13593	25065	45846	2084.1	68838	29462	26775	63681	38152	46192	1355.7	106860	55173	20436	35049	128880	45857	27735	91164	57193	17103	9678.3	23790	46389
MEDP1072	7-methylguanosine	Nucleotide And Its metabolomics	Nucleotide and Its metabolomics	298.1	297.107	[M+H]+	C11H15N5O5	-	HMDB0001107	135445750	20244-86-4	20794	6008	7075300	6857500	7494800	6265800	6766200	5736300	6527700	6112800	12027000	6170400	7722200	7055200	7047200	5559400	2793000	695350	7803100	10330000	3921900	10238000	4822800	4965300	1062500	5212900	4559000	3724900	3857900	11551000	10155000	4614000	14300000	7333100	5768500	845790	2956400	3700600
MEDP1076	Kojibiose	Others	Others	325.111	342.116	[M-H2O+H]+	C12H22O11	C19632	HMDB0011742	164939	2140-29-6	33020	-	42818	42469	33832	39000	48374	53643	26204	37373	12485	30100	17806	44746	43911	25460	68358	134310	43551	30367	120820	22560	48941	24915	125110	42218	33721	54138	78502	39246	13444	25553	31718	39526	76206	101590	30323	80522
MEDP1077	2'-O-methyladenosine	Nucleotide And Its metabolomics	Nucleotide and Its metabolomics	348.1	281.112	[M+H]+	C11H15N5O4	C04779	HMDB0004326	102213	2140-79-6	119928	-	29340000	21171000	23037000	27916000	18328000	19856000	20728000	23444000	14916000	25089000	25935000	19277000	22544000	50820000	12186000	1826500	33795000	22838000	22723000	21213000	7840700	17290000	2768900	26653000	18925000	13070000	15994000	19296000	18623000	16928000	15439000	18810000	14859000	1565200	6441100	9454800
MEDP1080	Gly-Trp	Amino acid and Its metabolomics	Small Peptide	262.109	261.111	[M+H]+	C13H15N3O3	-	HMDB0028852	92181	2390-74-1	-	-	68453	84933	99914	91990	126460	106610	110800	84155	48820	173780	79238	40262	28151	73412	42298	58929	39022	79015	41692	131030	11437	21914	97744	99163	67448	27401	23710	18374	39300	90050	27721	52770	24440	24082	28836	31370
MEDP1083	Oxypurinol	Nucleotide And Its metabolomics	Nucleotide and Its metabolomics	153	152.033	[M+H]+	C5H4N4O2	C07599	HMDB0000786	135398752	2465-59-0	28315	5752	238540	198540	210920	233740	185970	179880	205990	189040	369940	459180	245400	303380	218550	261500	143880	803210	131450	286560	140230	196270	167100	158030	326500	250240	148970	177350	187230	112660	183800	244930	151740	377500	214630	70392	134390	208600
MEDP1084	Carnitine C12:0	FA	CAR	344.271	343.272	[M+H]+	C19H37NO4	-	-	168381	25518-54-1	-	-	198090	168750	194630	188040	192870	183230	189630	170420	151860	147490	136120	132900	323140	232260	128210	65513	113350	65660	293100	149170	173080	109600	217260	346450	60939	219760	258980	42910	104410	80216	108320	222960	221940	82261	61745	78231
MEDP1090	Thiazole	Heterocyclic compounds	Heterocyclic compounds	86.0047	84.9986	[M+H]+	C3H3NS	C02740	HMDB0029713	9256	288-47-1	43732	-	47028	49356	50284	73750	62305	52619	64348	44013	13775	12977	6740	26463	41855	3707.2	54871	14596	37291	19076	34996	7423	75164	36653	21806	18597	19932	11215	72005	76872	11226	16858	11141	23884	32708	25768	44832	40770
MEDP1093	Allopurinol	Nucleotide And Its metabolomics	Nucleotide and Its metabolomics	137.048	136.038	[M+H]+	C5H4N4O	-	HMDB0014581	135401907	315-30-0	40279	-	30384000	32488000	29409000	30920000	30556000	31104000	33747000	31710000	25219000	48500000	28213000	27654000	35375000	39392000	17997000	100460000	24549000	42561000	26686000	32829000	18343000	24412000	83085000	39464000	21902000	24710000	20870000	17996000	24603000	40470000	18175000	35456000	31769000	14673000	13449000	25907000
MEDP1100	2-Aminomethylpyrimidine	Nucleotide And Its metabolomics	Nucleotide and Its metabolomics	110.07	109.064	[M+H]+	C5H7N3	-	-	17848325	372118-67-7	-	-	4832300	4328100	4246900	4522500	4404200	4137600	4445600	4826700	5359200	5915800	3739700	4519900	3609100	3890600	4029000	2164600	3407800	3621100	3519200	5324600	4399600	4145300	2696300	4829300	4223800	4945100	3092900	4878300	5108900	4733100	4039600	4549900	3449500	2504200	3752100	4696100
MEDP1103	PGD2	FA	Oxidized lipids	335.222	352.225	[M-H2O+H]+	C20H32O5	C00696	HMDB0001403	448457	41598-07-6	15555	6221	64782	61723	51601	54198	41183	47655	30722	38038	9	124180	9	9	201120	42149	9	9	73015	9	4971.3	78101	9	9	40863	9	126880	9	146850	1349.2	9	104150	22998	9	125800	18200	9	2939.6
MEDP1120	Estrone	Hormones and hormone related compunds	Hormones and hormone related compunds	271.159	270.162	[M+H]+	C18H22O2	C00468	HMDB0000145	5870	53-16-7	17263	264	128430	96076	77332	82429	78375	96496	67965	79784	60540	87270	171360	140560	302900	39577	260090	22889	144980	43296	130290	42519	146670	306120	55978	95768	89388	215140	211560	103390	98359	107160	299470	102870	513020	170250	210440	187360
MEDP1127	1-acetylindole	Heterocyclic compounds	Indole and Its derivatives	160.1	159.068	[M+H]+	C10H9NO	-	-	68470	576-15-8	-	-	810310	769150	800010	701630	700420	580320	687320	759770	1199100	813420	951800	788590	825910	647720	776520	443010	868460	887700	738760	879400	904970	672060	508080	810480	736620	779950	625630	881770	962740	844010	916550	781490	820840	686570	706690	670710
MEDP1132	3-Carboxypropyltrimethylammonium	Organic acid And Its derivatives	Organic acid And Its derivatives	146.117	145.11	[M+H]+	C7H15NO2	-	-	22620	6249-56-5	-	-	307280	293700	246380	352240	253510	273930	253870	247080	274130	1143800	385360	376370	207500	314440	152030	342110	190910	278900	467620	277400	243750	415750	372920	300970	282990	387190	201750	261880	286310	327120	185630	257290	230010	202900	178920	307450
MEDP1138	1-methylhistamine	Alcohol and amines	Polyamines	126.101	125.095	[M+H]+	C6H13Cl2N3	C05127	HMDB0000898	11957601	6481-48-7	29009	5854	1113200	1080100	1167300	1171800	1310300	1104400	1095400	1073200	1395900	759470	1660200	739190	1029600	725020	625070	125490	558460	1759600	928940	976440	247000	1377500	122330	2070400	972970	323040	203690	1513100	2117400	1422500	2740000	1171500	772190	139600	349130	428680
MEDP1144	L-Isoleucine	Amino acid and Its metabolomics	Amino acids	132.092	131.095	[M+H]+	C6H13NO2	C00407	HMDB0000172	6306	73-32-5	17191	5193	3381600	2935200	2933500	2361400	2816200	2735600	2812100	2515800	3097700	2123100	2981700	2859100	2393600	2499600	2058400	4265200	2931800	3002600	2998300	2705100	2162100	2906700	5086100	3103100	1689400	2746800	2000600	2789800	2720800	1815900	2439900	3345200	1729400	1136700	1744200	2940300
MEDP1146	LPC(O-18:0/0:0)	GP	LPC	510.4	509.385	[M+H]+	C26H56NO6P	-	-	3985	74430-89-0	-	-	1370600	1260600	1367900	1347800	1212900	1095200	1212500	1141200	227390	337330	288690	376040	150260	247450	223420	95477	487440	299700	978350	631000	240950	290310	104070	800630	625800	168130	437380	1093000	271610	345460	519280	605720	103300	167080	320650	470300
MEDP1161	Creatine phosphate	Nucleotide And Its metabolomics	Nucleotide and Its metabolomics	212.043	211.036	[M+H]+	C4H10N3O5P	C02305	HMDB0001511	587	67-07-2	17287	6288	198350	234030	189580	204850	226950	205330	158460	160260	340750	340990	321730	303940	254390	411850	203880	193450	245280	365730	214090	319290	226280	171460	178020	297310	279300	246210	241520	216610	275720	297510	188450	209270	231870	156410	135850	197620
MEDP1163	Palmitoyl-EA	Alcohol and amines	Amines	298.3	297.267	[M+H]+	C18H35NO2	-	-	54428293	94421-67-7	-	-	29115	33940	33356	32496	27139	22366	22726	23557	44609	20056	44085	28745	59602	19693	22074	2147.8	43776	14251	11142	19335	127110	67449	3251.3	31599	16715	54678	42101	67518	40304	12750	47651	23609	61684	8792.2	10370	49155
MEDP1165	PC(O-16:0/O-2:0)	GP	PC-O	510.4	509.385	[M+H]+	C26H56NO6P	-	-	-	-	-	-	1370600	1260600	1367900	1347800	1212900	1095200	1212500	1141200	227390	337330	288690	376040	150260	247450	223420	95477	487440	299700	978350	631000	240950	290310	104070	800630	625800	168130	437380	1093000	271610	345460	519280	605720	103300	167080	320650	470300
MEDP1166	PC(16:0/2:0)	GP	PC	538.3	537.343	[M+H]+	C26H52NO8P	-	-	-	-	-	-	553670	567450	570450	567390	583170	486750	516490	436160	287880	1398100	372610	980840	305970	4961600	281280	374960	1096300	1031000	225400	795220	609060	284890	42151	971760	2378400	283830	360690	103090	233430	707220	156580	760590	236680	118220	192730	184160
MEDP1170	9-octadecenal	Aldehyde,Ketones,Esters	Aldehydes	313.3	266.261	[M+H]+	C18H34O	-	HMDB0030965	5283381	5090-41-5	417823	-	9530500	8394800	9159000	9192400	10105000	9978300	10019000	9570800	5474500	5690400	5889200	6337400	8061100	4250500	7414100	6090100	7529800	5343400	7475400	7169200	6940000	7081400	5638100	7328600	8597800	6745100	12162000	9382200	6002800	6931900	8164500	9812800	8242700	11442000	7367600	8138700
MEDP1171	Butenoyl PAF	Others	Others	550.4	549.379	[M+H]+	C28H56NO7P	-	-	45138381	-	-	-	9245100	9458800	9941500	9696800	9837900	8919900	9141100	8713300	2013100	5058100	14226000	3929300	1819300	4859600	4146900	690350	13198000	7304500	4036500	19527000	2537000	4293000	421850	31300000	18318000	4210300	1933700	5887800	5134200	7233300	16059000	3212800	1151700	3152300	1637800	4488000
MEDP1177	N-Methyl-α-aminoisobutyric acid	Amino acid and Its metabolomics	Amino acid derivatives	235.2	117.079	[2M+H]+	C5H11NO2	-	HMDB0002141	75725	2566-34-9	134261	6508	2552500	2411700	2033600	2303700	2473500	2268100	2574500	2229300	538620	3813600	1465900	1200000	1592800	2964900	2268400	504290	4214100	1693300	2184200	2579800	1467900	834220	522890	2762800	3103100	1960900	1579700	5844800	885030	2249500	1688300	1137300	1847100	4530400	3221700	1561900
MEDP1178	Methylamine	Alcohol and amines	Amines	141.1	140.106	[M+H]+	C6H12N4	C00218	HMDB0000164	6329	74-89-5	16830	3767	1387300	1549800	1615900	1699000	1766200	1703900	1664900	1653500	1542300	1324500	1110700	1560100	1661600	1523800	1340400	1524500	1561200	1669000	1563600	1653700	1391800	1694000	1667300	1531800	1612100	1412600	1678900	1767800	1605800	1714300	1741200	1754100	1639800	1694100	1547800	1749900
MEDP1194	Calcitriol	Alcohol and amines	Alcohols	417.3	416.329	[M+H]+	C27H44O3	C01673	HMDB0001903	5280453	32222-06-3	17823	6382	61463	57566	48537	51531	55113	43956	50050	51730	53943	42094	60090	52838	47257	68900	53760	41174	46700	55181	157640	35554	56589	48816	75172	38360	18504	46882	47159	52086	40262	48941	45954	54832	54513	64459	73524	112980
MEDP1196	Biotinamide	Alcohol and amines	Polyamines	244.108	243.104	[M+H]+	C10H17N3O2S	C01893	HMDB0001458	5006	6929-42-6	16615	6255	1474800	1434700	1452700	1380500	1410600	1339400	1283700	1211200	5569500	1593500	2083200	3652400	2343400	1099700	2252300	1212900	3059500	2710500	426390	1763300	4619100	4895500	316810	2615100	823870	848920	1944100	2819900	4348900	978190	2314200	3442600	1752600	168280	787980	3600300
MEDP1197	Hypotaurocyamine	Alcohol and amines	Polyamines	152	151.042	[M+H]+	C3H9N3O2S	C02419	-	11062553	1119-54-6	-	-	8973200	8044600	8270600	8398900	8148500	7448200	8223700	7319400	12272000	15247000	6554900	11362000	9217000	9475800	4889700	28323000	5277700	8362900	3292700	6923800	5145400	6155500	11926000	8324600	4055400	5621600	7350900	5198200	6004000	8279400	4439400	14573000	8112500	1969100	4095800	8275400
MEDP1202	5'-deoxy-5'-fluoroadenosine	Nucleotide And Its metabolomics	Nucleotide and Its metabolomics	270.1	269.092	[M+H]+	C10H12FN5O3	C19766	-	448403	731-98-6	-	-	308960	322630	319780	314510	317660	309790	250080	282930	32038	13692	44391	19748	51938	52318	84672	338620	65019	15255	166260	15894	205890	151970	704520	35313	9790.6	23123	175660	194940	34023	16378	35615	37490	99094	91794	374840	280430
MEDP1203	(1R, 6S) -6-amino-5-oxocyclohexyl-2-ene-1-carboxylic acid ester	Aldehyde,Ketones,Esters	Esters	156.1	155.058	[M+H]+	C7H9NO3	C19831	-	49852389	-	-	-	6655400	7426400	7488500	7074000	6480800	7207100	7005800	6978000	9706000	7134900	7189800	6573200	7116100	6379600	6242100	3105400	5994600	5588500	6468600	8583100	7867100	6760100	3922600	8013700	5907100	6839500	7012300	7899900	7083200	7277400	6720000	8275200	6345100	3785400	6280200	7143400
MEDP1211	N-acetylpyrrolidine	Heterocyclic compounds	Heterocyclic compounds	114.066	113.084	[M+H]+	C6H11NO	-	-	77650	4030-18-6	-	-	1038600	602780	693300	587910	713890	644270	725320	799170	712510	980060	684090	870080	601150	643850	613860	898700	650640	621740	695790	691090	564270	780980	917830	572290	653030	899100	562330	638660	946830	515590	644690	742370	479600	487110	607110	776340
MEDP1212	1,3-Dicyclohexylurea	Alcohol and amines	Polyamines	225.196	224.189	[M+H]+	C13H24N2O	-	-	4277	2387-23-7	-	-	669180	791410	648140	677760	594450	629410	599240	707900	704080	777360	754700	708300	748580	768720	705400	725380	706250	714580	728920	762590	687230	710560	658970	686810	738540	697260	570250	596640	662200	647700	676260	658140	651880	686350	699270	672710
MEDP1221	PC(O-16:0/O-1:0)	GP	PC-O	496.3	495.369	[M+H]+	C25H54NO6P	-	-	-	-	-	-	21803000	21324000	20815000	20761000	21987000	21754000	22227000	22281000	13536000	21068000	22678000	19828000	10515000	14053000	16493000	2935500	22561000	20694000	13483000	28699000	8526200	13206000	1915100	29801000	24575000	12510000	12025000	18133000	15441000	17110000	23238000	17453000	7854500	7251200	6880300	13379000
MEDP1228	Heterodendrin	Others	Others	262.128	261.121	[M+H]+	C11H19NO6	C08332	-	10530	66465-22-3	-	-	2472300	2543300	2576500	2552900	2650200	2702500	2530500	2021400	5448600	4805400	2938300	3163900	4504100	1895200	4226900	5759700	5231600	1504100	1473300	970850	5583900	3425300	1724700	2673300	3597100	2325300	2750800	4063200	6154600	3054400	2883000	3296700	3701600	419340	1970900	5092600
MEDP1235	Di-n-propyl phthalate	Aldehyde,Ketones,Esters	Esters	251.128	250.12	[M+H]+	C14H18O4	C14469	-	17395469	131-16-8	-	-	331820	346310	343240	327350	305000	321610	323600	327390	124960	398170	376750	359430	175540	324870	413510	454780	505980	573140	493240	309940	413690	272940	329490	384020	132930	217020	261780	235230	151370	481860	304100	313500	325740	720080	591630	637380
MEDP1242	4-tert-butylbenzoic acid	Benzene and substituted derivatives	Phenolic acids	179.106	178.099	[M+H]+	C11H14O2	C14535	-	17395535	98-73-7	-	-	197000	151890	153480	151030	125520	137930	136690	130640	416220	437650	416830	455780	427610	416180	439160	469770	429880	497090	405920	381350	392900	382820	492290	422370	392510	408830	499460	299290	423050	352120	403620	409110	406250	380670	320710	394040
MEDP1243	4-Hydroxytryptamine	Tryptamines,Cholines,Pigments	Tryptamines	177.102	176.095	[M+H]+	C10H12N2O	C21762	-	11297	570-14-9	-	-	64135	61311	75614	66388	59343	55629	52200	51643	12345	19274	30796	9169.3	1001600	95541	21948	6281	7900.7	2541.7	6316	5058	7579.3	7275	4078.5	29872	4722.8	7714.5	3501.7	385410	14563	20914	29377	9827.8	919740	44598	24336	10993
MEDP1246	2,4-diacetamino-2,4,6-triphenoxy-D-mannopyranose	Carboxylic acids and derivatives	Sugar derivatives	247.1	246.122	[M+H]+	C10H18N2O5	C20424	-	163312161	-	-	-	1044000	1110600	1164800	1186200	1103500	1114300	963420	931640	630610	2125200	767140	485520	401240	939560	462440	862040	424850	1189900	440250	1315800	403490	307620	969310	856580	496680	519900	307070	339510	414670	1020900	358720	506880	355930	280050	373720	368970
MEDP1247	1-deoxyvaleric acid	Organic acid And Its derivatives	Organic acid And Its derivatives	235.2	234.162	[M+H]+	C15H22O2	C20404	-	71448993	-	-	-	2292600	2215800	2317100	1986900	2308900	2219800	2155500	2385100	2662600	2560700	1820700	2133000	2726600	2586800	2212200	3435300	2193400	2563100	2960600	1842200	2848900	2619100	3519400	1249800	1812200	2313000	2791100	1993800	2291800	2467600	1761700	2321300	2966600	2840400	3075800	2431300
MEDP1251	2-Mercaptobenzothiazole	Heterocyclic compounds	Heterocyclic compounds	167.994	166.986	[M+H]+	C7H5NS2	C14437	-	17395437	149-30-4	-	-	40368	41929	30669	25841	28787	22132	19439	18434	36193	37422	36692	35556	35627	44135	35922	33867	29430	33725	25249	43661	32088	30473	27686	30399	29144	27347	19827	22962	36988	26265	30118	27271	31661	26588	24148	28060
MEDP1255	Urobilin	Tryptamines,Cholines,Pigments	Pigments	591.3	590.31	[M+H]+	C33H42N4O6	C05794	-	8089	1856-98-0	-	-	1341900	1472000	1599600	1398100	1165100	1362400	1478800	1237900	138360	42406	39577	77824	21895	171420	350540	14048	13998	817590	57230	175410	27248	54209	3255900	131440	565100	65024	14896	62611	78116	50903	30994	75102	36213	229870	313810	25801
MEDP1272	20,26-dihydroxyecdysone	Hormones and hormone related compunds	Hormones and hormone related compunds	497.3	496.304	[M+H]+	C27H44O8	C16500	-	47205796	19458-46-9	-	-	4919300	4762200	4643400	4485500	4578500	4733800	4555400	4615000	2850200	4413100	4977300	4149900	2237600	3068500	3663000	602950	4615600	4452900	2829300	5954700	1800700	2790800	448400	6075500	4955900	2635400	2482100	4070300	3331900	3636800	4752600	3753300	1558200	1550000	1509600	2642400
MEDP1273	10-deoxyformamycin	Others	Others	454.3	453.309	[M+H]+	C25H43NO6	C11994	-	14155	11091-33-1	-	-	63714000	58862000	58563000	65299000	64742000	46601000	67813000	43151000	28640000	61225000	45948000	72351000	33811000	25677000	98569000	4531800	80794000	35555000	49425000	78825000	24034000	24978000	1819100	91509000	141130000	32836000	34739000	75955000	31903000	49378000	49397000	48854000	27854000	26888000	8876800	31874000
MEDP1274	(4Z, 7Z, 10Z, 13Z, 16Z, 19Z) -Eicosahexaenoate	Aldehyde,Ketones,Esters	Esters	357.3	356.272	[M+H]+	C24H36O2	C16185	-	47205493	81926-94-5	-	-	18676	16133	15937	14953	9942.8	8939	12035	7014.5	1909.6	18329	45977	5704.8	45901	14531	10244	65697	5085.8	2408.2	32724	44490	1885.6	2313.9	11294	3932.3	3290.7	1193.8	21413	7834.9	2233.7	18855	39624	5398.1	34245	13097	12822	80115
MEDP1280	S-Adenosyl-L-Methionine	Amino acid and Its metabolomics	Amino acid derivatives	399.142	399.144	[M+H]+	C15H22N6O5S	C00019	HMDB0001185	9865603	17176-17-9	15414	6064	596890	487900	436200	468130	532350	578720	470950	593670	77836	133910	192550	71055	50507	188850	75913	67694	65778	120120	311570	126830	57842	97189	123380	142320	84173	76165	54249	99401	70945	43506	171490	64968	43439	12631	95670	76515
MEDP1294	Leu-Gly	Amino acid and Its metabolomics	Small Peptide	189.114	188.116	[M+H]+	C8H16N2O3	-	-	79070	615-82-7	-	-	318820	269230	398720	286990	330290	199300	199660	192840	293800	265070	300360	254600	172810	319140	165290	223710	121930	209020	378210	216940	156620	129600	137920	317090	147930	209600	100050	154780	167340	138790	107040	227640	176300	70709	130730	160440
MEDP1295	Cytarabine	Nucleotide And Its metabolomics	Nucleotide and Its metabolomics	244.083	243.086	[M+H]+	C9H13N3O5	C02961	HMDB0015122	6253	147-94-4	28680	-	1042900	676200	772990	915210	910580	628950	644140	419640	555540	1863600	1483800	499250	824230	7975300	526310	192800	455540	2253200	209770	1949700	456290	339900	124540	1770000	1038700	1367300	1336500	595050	860310	574770	297800	616360	833390	128600	767440	466610
MEDP1298	Pregnanetriol	Alcohol and amines	Alcohols	337.273	336.266	[M+H]+	C21H36O3	C14680	-	101967	1098-45-9	-	-	762940	592730	565390	605400	600490	565680	511790	482400	358090	372350	606600	523420	674220	212920	517130	23594	480920	720020	359670	395430	253920	384640	29690	1086900	385240	233040	385050	634150	379390	262170	472440	516520	629110	223400	94241	242590
MEDP1304	Piperidone	Heterocyclic compounds	Heterocyclic compounds	170.1	169.11	[M+H]+	C9H15NO2	C17730	-	96024060	28186	-	-	24655	17239	19071	20629	20726	17733	18479	19247	24215	18062	24116	18463	42699	17437	37817	29387	17147	47268	16941	32133	23838	19775	42370	13386	17165	19168	14119	22847	19375	34291	41119	16807	17831	23577	17461	11835
MEDP1307	(2S, 3S) -3-methylphenylalanine	Amino acid and Its metabolomics	Amino acid derivatives	180.101	179.095	[M+H]+	C10H13NO2	C20895	-	854352	25488-25-9	-	-	401800	415610	406070	364860	376400	367320	323490	352240	348430	231960	302100	147320	288490	214210	93366	21094	66655	155610	235220	136550	62744	181660	33639	384390	83662	90558	99665	168670	202000	134090	138590	225090	262810	18002	57417	99071
MEDP1314	Monoisobutyl phthalate	Aldehyde,Ketones,Esters	Esters	223.095	222.089	[M+H]+	C12H14O4	-	-	92272	30833-53-5	-	-	1649700	1284700	1524500	1349700	1317700	1498500	1158000	1083400	1479600	1805500	1656000	1600300	1514400	1488100	1672300	1745500	1339100	1351800	1564300	1749700	1355200	1348700	1613800	1184100	1519100	1415200	1302800	1099100	1384800	1539200	1453400	1372400	1371300	1465900	1498700	1230800
MEDP1316	MG(0:0/16:0/0:0)	GL	MG	331.274	330.304	[M+H]+	C19H38O4	-	-	-	-	-	-	46554	30663	29270	47312	50909	40193	54050	60768	18399	42285	28352	56130	51179	26330	32655	28072	27866	15139	35327	26642	36407	32671	29977	35374	68177	32718	109500	53418	47169	31977	21841	47953	29468	65780	17978	42639
MEDP1317	MG(16:0/0:0/0:0)	GL	MG	331.274	330.304	[M+H]+	C19H38O4	-	-	-	-	-	-	46554	30663	29270	47312	50909	40193	54050	60768	18399	42285	28352	56130	51179	26330	32655	28072	27866	15139	35327	26642	36407	32671	29977	35374	68177	32718	109500	53418	47169	31977	21841	47953	29468	65780	17978	42639
MEDP1318	LPC(0:0/22:4)	GP	LPC	572.363	571.364	[M+H]+	C30H54NO7P	-	-	-	-	-	-	1801100	1905200	1900900	2004500	1828200	1867700	1820700	1788800	613400	531500	1157700	880630	584400	154540	649030	636590	709370	828160	1680900	717170	807250	1443700	623400	2154100	774860	381040	930790	2387000	702460	735870	1910700	1068800	589210	407440	752270	2584200
MEDP1319	LPC(22:4/0:0)	GP	LPC	572.363	571.364	[M+H]+	C30H54NO7P	-	-	-	-	-	-	1801100	1905200	1900900	2004500	1828200	1867700	1820700	1788800	613400	531500	1157700	880630	584400	154540	649030	636590	709370	828160	1680900	717170	807250	1443700	623400	2154100	774860	381040	930790	2387000	702460	735870	1910700	1068800	589210	407440	752270	2584200
MEDP1322	LPC(22:5/0:0)	GP	LPC	570.347	569.348	[M+H]+	C30H52NO7P	-	-	-	-	-	-	1769000	1793400	1818900	1869200	1857600	1721600	1806400	1687000	380880	309200	406040	551640	776690	83753	409890	344570	1549400	534870	486770	412760	1908400	1784000	247640	1750000	351370	212860	950700	2760400	594400	411960	1108500	1203300	714770	210630	685490	3283000
MEDP1326	LPC(20:1/0:0)	GP	LPC	550.37	549.379	[M+H]+	C28H56NO7P	-	HMDB0010391	52924051	-	88685	-	5724800	5896400	5880000	5792300	5149400	5648500	6081000	5194900	1120700	2978300	9065500	2365400	1144300	3022700	2453600	386690	7611400	4441800	2407800	11851000	1582900	2324500	262790	18644000	11347000	2831200	1250200	3789500	2854400	4433800	10718000	2025700	696190	1935500	952510	2635700
MEDP1328	LPC(20:2/0:0)	GP	LPC	548.362	547.364	[M+H]+	C28H54NO7P	-	HMDB0010392	52924053	-	83055	-	10336000	10940000	10708000	10777000	10118000	9923200	10249000	9988800	3458100	3941200	14341000	5828700	3858400	5467600	4420500	1351700	8569600	8535000	5674600	14054000	2878200	5595900	996830	18112000	8616900	4323400	3473000	11388000	6775900	6487300	22690000	4948000	2715400	5805100	2321500	8421400
MEDP1330	LPC(0:0/20:2)	GP	LPC	548.362	547.364	[M+H]+	C28H54NO7P	-	-	-	-	-	-	10336000	10940000	10708000	10777000	10118000	9923200	10249000	9988800	3458100	3941200	14341000	5828700	3858400	5467600	4420500	1351700	8569600	8535000	5674600	14054000	2878200	5595900	996830	18112000	8616900	4323400	3473000	11388000	6775900	6487300	22690000	4948000	2715400	5805100	2321500	8421400
MEDP1331	LPC(0:0/20:3)	GP	LPC	546.347	545.348	[M+H]+	C28H52NO7P	-	-	-	-	-	-	4636500	5997700	5931300	5848100	5711900	5971800	5817900	5788900	1266800	913580	1865900	1406500	3526500	647230	1164100	1109300	2127800	1760900	3324900	1268300	4208900	7683400	1266500	3239800	1233100	903310	6028400	8481300	1666300	1151000	5104100	3344900	3279300	1712200	2493600	7121600
MEDP1332	LPC(20:3/0:0)	GP	LPC	546.347	545.348	[M+H]+	C28H52NO7P	-	-	-	-	-	-	4636500	5997700	5931300	5848100	5711900	5971800	5817900	5788900	1266800	913580	1865900	1406500	3526500	647230	1164100	1109300	2127800	1760900	3324900	1268300	4208900	7683400	1266500	3239800	1233100	903310	6028400	8481300	1666300	1151000	5104100	3344900	3279300	1712200	2493600	7121600
MEDP1333	LPC(0:0/20:4)	GP	LPC	544.331	543.332	[M+H]+	C28H50NO7P	-	-	-	-	-	-	13860000	14628000	14070000	14224000	13429000	13327000	13606000	13171000	5870000	5044200	4322600	5170500	8735900	582500	3084100	2377100	7160600	7185700	5761400	3382900	8963100	19498000	2861300	16912000	3177000	2928400	10701000	20330000	7202400	4303500	10072000	10811000	7829000	1288500	5816800	18639000
MEDP1334	LPC(20:4/0:0)	GP	LPC	544.331	543.332	[M+H]+	C28H50NO7P	-	-	-	-	-	-	13860000	14628000	14070000	14224000	13429000	13327000	13606000	13171000	5870000	5044200	4322600	5170500	8735900	582500	3084100	2377100	7160600	7185700	5761400	3382900	8963100	19498000	2861300	16912000	3177000	2928400	10701000	20330000	7202400	4303500	10072000	10811000	7829000	1288500	5816800	18639000
MEDP1337	LPC(18:0/0:0)	GP	LPC	524.363	523.364	[M+H]+	C26H54NO7P	-	HMDB0010384	497299	-	73858	-	8170600	8250600	7480300	7638400	6961300	6670700	6967900	6401000	1037300	1246400	1462500	1332600	957900	1188900	2075500	1313600	3990000	1923300	3522300	1926400	1817600	2551700	570370	5545300	3075500	886060	3117500	5987800	1318300	1788300	3342900	2233000	590150	2388300	3184300	2644200
MEDP1339	LPC(18:1/0:0)	GP	LPC	522.347	521.348	[M+H]+	C26H52NO7P	-	HMDB0010385	53480465	3542-29-8	86255	-	17783000	18336000	18148000	18779000	18578000	18054000	18015000	17385000	7579700	11005000	24824000	12178000	7630000	10952000	13426000	1539000	25035000	17018000	7080000	27679000	8383800	10192000	1308700	38958000	25321000	8339800	6878700	16713000	15144000	14714000	29003000	12746000	4335500	5248300	4907200	13964000
MEDP1341	LPC(18:2/0:0)	GP	LPC	520.33	519.332	[M+H]+	C26H50NO7P	-	HMDB0010386	11005824	-	28733	-	11958000	12321000	12476000	12185000	12446000	12403000	12179000	12290000	4455800	3869000	7640300	4951000	11015000	2478000	2874800	784940	7480000	8209200	3351600	5786700	6774800	9236500	1299200	12973000	4149800	3202500	9895000	10915000	7882300	3915200	13652000	10157000	7242500	1814900	2452600	7475700
MEDP1346	LPC(0:0/16:0)	GP	LPC	496.331	495.332	[M+H]+	C24H50NO7P	-	-	-	-	-	-	25443000	23572000	23220000	22785000	24672000	23822000	24259000	23879000	14942000	24693000	24097000	21766000	11466000	14719000	17451000	3206700	22614000	22929000	14215000	31890000	9477700	14200000	2118200	32411000	26756000	14179000	12861000	20901000	17501000	19505000	25378000	19716000	8571300	7384100	7366900	14037000
MEDP1348	LPC(16:1/0:0)	GP	LPC	494.315	493.317	[M+H]+	C24H48NO7P	-	HMDB0010383	24779461	-	73851	-	4357400	4440800	4619600	4811900	4511700	4328000	4439500	4406000	591190	969520	1584300	975590	605930	624990	1075200	175300	1996100	1103500	1928900	2147500	1013500	1067700	170420	4432300	2105900	693520	876650	2628600	878840	1239800	2486700	1407200	383640	775040	941530	1330700
MEDP1358	mycosporine-glutaminol	Amino acid and Its metabolomics	Amino acid derivatives	303	302.32	[M+H]+	C13H22N2O6	-	-	101835613	-	-	-	18491	28296	34281	36594	20504	18494	40315	26668	44254	17663	40038	59673	75925	6165.6	38405	12337	21220	5985.2	29774	14693	14381	27794	14321	21583	9148.9	47793	20320	27953	25370	3802.1	36598	17685	61068	10216	19140	33498
MEDP1360	Mycosporine glycine	Amino acid and Its metabolomics	Amino acid derivatives	246.1	245.09	[M+H]+	C10H15NO6	-	-	14444486	65318-21-0	-	-	13005	23454	47704	31033	28251	28953	26845	23511	17944	6215.1	20697	5549.7	26215	18684	21348	25129	39043	29042	71613	13827	43561	24183	16871	31749	13782	1912.8	37537	16572	7830	28946	19355	33803	47514	86964	48147	23591
MEDP1373	Carnitine C22:2	FA	CAR	480.405	480.405	[M+H]+	C29H53NO4	-	-	-	-	-	-	345300	362140	370730	412080	345710	241800	248890	265640	264210	353830	562220	805440	207740	221180	650730	13345	635190	379730	137820	608240	131220	278130	10706	871600	747120	256210	216560	407870	264700	254230	426470	266430	224630	153840	41869	206570
MEDP1377	Carnitine C20:1-OH	FA	CAR	470.384	470.384	[M+H]+	C27H51NO5	-	-	-	-	-	-	479090	462970	465170	467380	533840	468790	510660	491560	1124500	752600	149490	432030	397000	293700	68372	9086.1	522600	1215200	231850	675560	425120	1262700	60511	1156800	31065	711110	154720	371140	952190	482690	169150	260950	310030	75317	56361	85789
MEDP1378	Carnitine C21:2	FA	CAR	466.389	466.389	[M+H]+	C28H51NO4	-	-	-	-	-	-	59843	50533	60173	62870	72733	59647	52978	59166	45422	131000	160920	30159	9	19507	9	9	39460	70266	9	51746	9	50835	9	70062	9	9	9	77212	71867	38248	131850	13647	9	9	9	9
MEDP1380	Carnitine C20:1	FA	CAR	454.389	454.389	[M+H]+	C27H51NO4	-	-	-	-	-	-	3650200	3394900	3586500	3506500	3773400	3462800	3480900	3168000	3314000	3657100	3221100	1736500	1547000	1556700	352860	189240	1462500	5992500	1462700	4024800	1830200	4939400	494130	8251000	311680	1785500	702180	2276200	2953300	2649400	3149300	1705000	1184100	578700	232810	489380
MEDP1382	Carnitine ph-C14	FA	CAR	448.342	448.342	[M+H]+	C27H45NO4	-	-	-	-	-	-	581860	470380	476920	492880	538220	497300	489400	455140	1030600	1540400	724370	752360	1524400	579680	1453300	201920	522600	365620	161820	679870	1190300	636730	183070	1095100	694660	534240	419790	447380	451500	483830	333350	2218500	1605100	38516	350640	257110
MEDP1383	Carnitine C20:5	FA	CAR	446.311	446.311	[M+H]+	C27H43NO4	-	-	-	-	-	-	23031	14319	22815	20868	18985	13050	13975	14410	14648	46746	23738	14332	52101	25755	145130	6135.5	75405	4404	2642.4	20685	223210	12209	5832.2	12229	17856	7738.6	15179	21096	6372.4	20816	8008.6	84106	57555	448.99	56847	21194
MEDP1385	Carnitine C17:1:DC	FA	CAR	442.4	442.353	[M+H]+	C24H43NO6	-	-	-	-	-	-	30525	26244	27334	26389	28585	22886	29186	22346	59900	55371	14950	36880	108960	43922	26512	2181	20054	63847	10353	41373	28593	37494	2176	52208	19512	54833	29439	23023	27807	23414	10502	86388	108980	3999.7	8012.2	9661.8
MEDP1388	Carnitine C18:3-OH	FA	CAR	438.3	438.321	[M+H]+	C25H43NO5	-	-	-	-	-	-	34226	34768	27619	31715	26036	28180	26516	25006	53967	41675	41534	33558	80269	31592	89507	9329	34243	24962	37956	31621	57158	47291	10798	23087	20714	37074	35021	32821	20495	27355	26693	66750	129070	4667.8	22976	21651
MEDP1389	Carnitine C18:0	FA	CAR	428.337	428.337	[M+H]+	C25H49NO4	-	-	-	-	-	-	8996000	8061800	8418700	7793400	8909200	7777200	7901700	7344800	3273400	4191300	1688100	2463200	3566700	1985500	2102700	801200	2026800	3552700	6604400	3493400	4460800	6020800	1363400	6817800	1355300	2685700	4899100	4882900	2150400	2753600	2399500	5524300	2863500	1293400	2465800	1627100
MEDP1390	Carnitine C18:1	FA	CAR	426.358	426.358	[M+H]+	C25H47NO4	-	-	-	-	-	-	10841000	9536400	10138000	10528000	11186000	10071000	9389400	9778600	13543000	26173000	9946400	8511600	23493000	15600000	23461000	2715800	11404000	6862200	4136000	21592000	19964000	10609000	5796500	22252000	18049000	10084000	11518000	2819400	6401000	8730900	4507000	40397000	21264000	2532100	7449900	3662200
MEDP1391	Carnitine C18:2	FA	CAR	424.342	424.342	[M+H]+	C25H45NO4	-	-	-	-	-	-	5526700	4638900	4473100	4920400	5176500	4368700	4675200	4465900	8114300	12983000	8279100	5819100	18821000	14353000	9699300	835220	3744900	3643600	758350	11154000	9310500	4103600	1872300	8760100	5283900	4999500	5025800	1892800	2936300	5383300	3604900	18919000	14627000	885960	2637500	1063100
MEDP1392	Carnitine C18:3	FA	CAR	422.327	422.327	[M+H]+	C25H43NO4	-	-	-	-	-	-	226860	229060	203360	218610	190370	205930	204430	195040	405130	615370	353280	176940	1619400	1085100	540980	51385	161820	77365	43402	568430	484810	186810	77077	234700	225390	187710	199610	84083	179790	162700	106010	813210	1255500	47380	151050	50989
MEDP1397	Carnitine C16:0	FA	CAR	400.344	400.344	[M+H]+	C23H45NO4	C02990	-	-	-	-	-	17835000	16018000	16850000	15195000	15878000	15277000	14300000	14000000	11152000	17239000	9452800	11914000	23904000	13435000	19397000	3885800	10885000	9757900	23367000	14327000	22069000	11613000	6234100	25531000	12097000	13909000	18573000	7138000	7053200	10640000	6533000	35259000	21455000	3365500	8531100	9957700
MEDP1398	Carnitine C16:1	FA	CAR	398.326	398.326	[M+H]+	C23H43NO4	-	-	-	-	-	-	2214600	2102800	2109100	1997200	1824100	1781700	1632000	1666900	2566800	4986300	2232600	1606200	4008400	5582800	4088700	375100	2379900	739530	568770	5096700	2715900	1575400	879540	3943100	3067000	1838100	1816000	445190	983330	1765100	835820	4528100	4304100	429330	991080	461640
MEDP1399	Carnitine C16:2	FA	CAR	396.313	396.313	[M+H]+	C23H41NO4	-	-	-	-	-	-	578540	521660	422730	474480	398350	449060	497160	468660	773490	1025000	693460	434230	1700500	1701700	610360	126730	316570	311570	111250	977690	634930	382520	376080	669140	324660	644260	625580	154160	279170	595560	475330	1870800	1693300	132150	129040	99558
MEDP1402	Carnitine C14:1-OH	FA	CAR	386.292	386.292	[M+H]+	C21H39NO5	-	-	-	-	-	-	120570	112290	95490	107570	99165	100130	99400	105730	269360	68515	36194	93165	277800	119630	145130	12733	77566	110730	70333	119790	147740	173590	56011	231540	52395	279480	223860	51595	133260	57582	28565	176540	191120	46436	54316	56575
MEDP1405	Carnitine C14:0	FA	CAR	372.311	371.304	[M+H]+	C21H41NO4	-	-	-	-	-	-	3411000	3253100	3004100	2992900	2967600	2978900	2953500	2832300	3273700	4207700	2259400	2904400	4869800	5379000	3163300	800800	2338800	1935900	4045200	3276000	3303000	2283000	1248800	6545700	1739200	3980300	3348800	1041500	2020300	1789500	1704700	6399600	4569800	594880	1015800	1817400
MEDP1406	Carnitine C14:1	FA	CAR	370.297	370.297	[M+H]+	C21H39NO4	-	-	-	-	-	-	1139900	1013000	920920	960500	916330	900140	872440	827480	1145100	1117500	948300	547910	2075500	2718900	1075900	273600	612880	397620	395190	1268700	872090	989600	857190	849240	578760	1012500	1025000	203920	532660	797940	723770	1342100	1922400	383430	270680	282200
MEDP1407	Carnitine C14:2	FA	CAR	368.279	368.279	[M+H]+	C21H37NO4	-	-	-	-	-	-	467260	426050	406110	412150	420080	437370	442590	400530	432230	434000	804640	256000	1607000	1312400	461420	153830	223210	167610	183300	750750	482780	388660	582550	230440	192660	477640	574990	134330	188140	359480	732760	598790	1163300	236110	116920	123570
MEDP1411	Carnitine C13:0	FA	CAR	358.259	358.259	[M+H]+	C20H39NO4	-	-	-	-	-	-	175850	150250	143720	130530	140520	130820	126950	135750	128890	177730	79042	149470	47155	45248	287490	116860	531410	59369	23628	189310	244580	94419	19200	495040	40556	79046	65792	86747	141770	194100	122400	208430	27058	20732	223740	406890
MEDP1412	Carnitine C13:1	FA	CAR	356.279	356.279	[M+H]+	C20H37NO4	-	-	-	-	-	-	13870	9240.8	15015	9928.4	12213	9574.1	12657	10811	9055.1	16027	9501.1	12217	11144	12500	18641	15363	15323	3108.8	2393.1	11407	17733	9538.6	10029	6374.5	5676.4	10558	9920.7	14885	7747.9	12576	16914	19027	9762.4	18035	13438	23948
MEDP1414	Carnitine C12:1	FA	CAR	342.264	342.264	[M+H]+	C19H35NO4	-	-	-	-	-	-	108310	87836	112320	100500	43676	54125	69238	98983	66174	131460	96101	81217	233940	219060	122790	29302	73248	38946	86659	144120	121190	53251	186590	66269	57882	157670	172840	19135	46016	74277	62520	105810	144550	174530	76042	35407
MEDP1416	Carnitine C11:0	FA	CAR	330.264	330.264	[M+H]+	C18H35NO4	-	-	-	-	-	-	26383	25967	22751	26922	24779	20894	23253	23997	30818	19537	19325	22002	7895.9	12770	14477	20450	16627	13312	16676	33443	19786	9779.3	10369	206840	10979	21562	4224.5	12378	28368	35084	23359	21661	6265.5	17089	24920	18651
MEDP1418	Carnitine C11:1	FA	CAR	328.248	328.248	[M+H]+	C18H33NO4	-	-	-	-	-	-	29242	33176	30084	27552	23873	28627	22396	25481	17850	42364	46267	56143	42601	22251	60548	67358	35718	17883	16620	35688	90103	41748	48505	28992	30749	68946	23949	41529	24167	68480	65438	41711	32629	148850	75977	149040
MEDP1419	Carnitine C10:0	FA	CAR	316.25	316.25	[M+H]+	C17H33NO4	-	-	-	-	-	-	196790	196360	174320	206390	162880	196650	183780	166300	235270	254630	208350	292310	545250	395740	384030	151470	336650	95712	693450	292690	371730	161480	522940	919480	119260	490210	526630	77144	176370	171110	148370	377460	370320	675010	367740	187050
MEDP1422	Carnitine C8-OH	FA	CAR	304.2	304.2	[M+H]+	C15H29NO5	-	-	-	-	-	-	1513100	1490000	1522800	1510200	1471500	1420000	1444800	1375900	2892300	1729600	756810	2175300	2709700	2715100	1720100	292470	1825400	2341300	1133700	2865400	1408000	1257400	574830	10456000	803390	2685300	2142100	664280	2522500	1021700	861410	2431800	2098400	1137700	828320	669700
MEDP1423	Carnitine C7:DC	FA	CAR	304.2	304.2	[M+H]+	C14H25NO6	-	-	-	-	-	-	37491	31951	34424	35123	36821	36514	36755	35811	45212	14627	32770	11955	39212	18519	509.39	2404.3	53601	73464	34420	125400	20610	47198	12679	108240	1951.3	7284.1	5708.8	35546	69260	13853	59122	5630.3	27543	4551.8	1110.6	13001
MEDP1424	Carnitine C9:0	FA	CAR	302.2	302.233	[M+H]+	C16H31NO4	-	-	-	-	-	-	17693	18406	16781	14582	18089	15132	10695	16773	3773.2	13415	6749.9	6219.8	4460	6550.7	16635	37113	71871	4367.4	34753	4435	23814	8768.9	5863.7	9649.1	58719	6283.5	5544.2	7501.6	4819.2	14214	11267	9472.4	5267.4	9671.1	17336	32418
MEDP1425	Carnitine C7-OH	FA	CAR	290.2	290.2	[M+H]+	C14H27NO5	-	-	-	-	-	-	50373	74718	52295	59759	58152	64203	38316	44831	138980	127440	52208	172800	57446	43170	35857	8201.6	96109	84404	22790	107270	60187	63949	86642	132840	23136	44206	26858	51105	112140	118690	40350	237180	54434	5970.6	12004	28788
MEDP1426	Carnitine C6:DC	FA	CAR	290.2	290.2	[M+H]+	C13H23NO6	-	-	-	-	-	-	100970	137080	119680	114270	121020	127730	117770	88402	145350	338880	88209	112130	197920	245100	173460	12767	118210	324190	544.41	461920	87593	28940	5538	256610	65598	370550	77464	23598	276110	421910	67039	239930	308630	42491	35946	57831
MEDP1427	Carnitine C8:0	FA	CAR	288.144	288.144	[M+H]+	C15H29NO4	-	-	-	-	-	-	244700	296680	276610	262190	283030	257500	264060	265570	185180	166020	221920	225900	353880	389590	703910	159690	1006200	62038	315070	219090	307020	110370	883250	499190	144570	306790	341770	78112	186290	143730	273960	244360	274110	976190	309020	129040
MEDP1428	Carnitine C8:1	FA	CAR	286.201	286.201	[M+H]+	C15H27NO4	-	-	-	-	-	-	1717700	1848300	1767900	1768500	1726900	1710100	1719100	1660400	1483200	977950	1393000	1209900	3799200	1926900	1073000	956000	1469500	1546500	1650000	1529000	1592400	673000	3572600	2334800	1212300	3941700	2021700	894160	1586400	1284100	2136200	1582000	3155800	4475200	1321000	1060500
MEDP1429	Carnitine C5:DC	FA	CAR	276.181	276.181	[M+H]+	C12H21NO6	-	-	-	-	-	-	201270	255250	249470	244510	223980	252120	263780	199190	457490	150250	222000	131710	366200	121910	29440	27719	336490	877310	273740	594500	227860	704710	78012	763230	18806	148380	50291	391500	451400	90301	214300	141920	351280	21504	40212	80961
MEDP1430	Carnitine C7:0	FA	CAR	274.165	274.165	[M+H]+	C14H27NO4	-	-	-	-	-	-	127750	133200	131370	138110	135430	125640	151750	131350	135500	55310	198960	174250	67057	28894	55454	37374	252980	55162	55995	118090	240010	173070	65968	161690	22385	76433	63554	174360	188410	70579	302250	170720	46870	29217	62574	152330
MEDP1431	Carnitine C7:1Isomer1	FA	CAR	272.186	272.186	[M+H]+	C14H25NO4	-	-	-	-	-	-	90306	76167	72345	71626	106040	79588	87229	77440	60580	44860	118830	61798	44426	181980	25609	30975	130070	184150	35266	98516	109110	58193	42439	133790	43673	232470	46464	71509	96741	37864	233420	79346	48095	82108	20532	56677
MEDP1432	Carnitine C7:1	FA	CAR	272.186	272.186	[M+H]+	C14H25NO4	-	-	-	-	-	-	84902	77444	94391	75030	80878	78454	76507	64077	67479	31489	126550	57799	52336	162530	45284	28637	129560	136180	28282	95852	126340	55139	47825	132330	37584	232470	46786	68516	105670	39646	205410	70100	32530	86757	20109	57155
MEDP1433	Carnitine ph-C1	FA	CAR	266.139	266.139	[M+H]+	C14H19NO4	-	-	-	-	-	-	26356	26218	27629	27189	26276	28254	28017	31182	29907	23787	35377	46149	66874	98754	9284.3	42098	36902	31412	7866.5	16690	20159	23475	60919	37110	46455	33763	33077	15622	16119	26662	27701	74268	71186	59694	6210	46617
MEDP1434	Carnitine C4:DC	FA	CAR	262.128	262.128	[M+H]+	C11H19NO6	-	-	-	-	-	-	455010	439990	454060	525980	406450	429690	482910	285670	366230	903850	331610	707800	276200	681240	985390	829040	789090	391860	132240	342100	576560	742010	417660	481700	1228700	731610	552060	239670	427340	784650	168540	837660	204200	307050	515000	269640
MEDP1441	Carnitine C5:1	FA	CAR	244.154	244.154	[M+H]+	C12H21NO4	-	HMDB0002366	-	-	85520	-	1167900	1130300	1275600	1162500	1177000	1087400	1134600	1027400	4723800	1276400	1906700	2888100	1905800	982930	1715400	972160	2329600	2073300	356040	1411900	3787500	3800100	246880	2127600	671920	737730	1618300	2312900	3519800	818100	1769000	2967900	1414800	102740	539500	2925400
MEDP1449	MG(0:0/22:6/0:0)	GL	MG	403.284	402.276	[M+H]+	C25H38O4	-	-	-	-	-	-	996300	985860	1097900	970470	996320	878740	838480	885920	1442700	4850500	2184900	3286100	2157800	634610	2172700	97970	1399900	1254500	19543	1448900	148520	392570	8277.4	508750	521360	1138700	859670	234760	1279500	3180600	505480	327630	2563600	455750	80139	1255200
MEDP1450	MG(22:6/0:0/0:0)	GL	MG	403.284	402.276	[M+H]+	C25H38O4	-	-	-	-	-	-	996300	985860	1097900	970470	996320	878740	838480	885920	1442700	4850500	2184900	3286100	2157800	634610	2172700	97970	1399900	1254500	19543	1448900	148520	392570	8277.4	508750	521360	1138700	859670	234760	1279500	3180600	505480	327630	2563600	455750	80139	1255200
MEDP1451	MG(0:0/22:5/0:0)	GL	MG	405.301	404.292	[M+H]+	C25H40O4	-	-	-	-	-	-	107660	119770	124950	129580	141260	125110	137350	96502	364880	847720	533850	373700	319250	217930	289440	5076.7	178440	248920	2324.7	394450	11360	54249	1156.7	89083	71934	278810	103760	27565	290080	462160	128680	40449	339300	71121	7685.5	116260
MEDP1452	MG(22:5/0:0/0:0)	GL	MG	405.301	404.292	[M+H]+	C25H40O4	-	-	-	-	-	-	107660	119770	124950	129580	141260	125110	137350	96502	364880	847720	533850	373700	319250	217930	289440	5076.7	178440	248920	2324.7	394450	11360	54249	1156.7	89083	71934	278810	103760	27565	290080	462160	128680	40449	339300	71121	7685.5	116260
MEDP1453	MG(0:0/20:5/0:0)	GL	MG	377.3	376.261	[M+H]+	C23H36O4	-	-	-	-	-	-	54769	51935	53818	52336	41993	43148	52520	52276	81488	148870	147380	148860	72391	135780	135580	9722	131930	77085	1874.9	109830	34992	18988	1303.1	14547	14793	136500	26334	29389	76119	92463	16209	9821.5	107430	38572	8546.5	97929
MEDP1454	MG(20:5/0:0/0:0)	GL	MG	377.3	376.261	[M+H]+	C23H36O4	-	-	-	-	-	-	54769	51935	53818	52336	41993	43148	52520	52276	81488	148870	147380	148860	72391	135780	135580	9722	131930	77085	1874.9	109830	34992	18988	1303.1	14547	14793	136500	26334	29389	76119	92463	16209	9821.5	107430	38572	8546.5	97929
MEDP1455	MG(20:4/0:0/0:0)	GL	MG	379.285	378.276	[M+H]+	C23H38O4	-	-	-	-	-	-	1013800	1015600	1013500	1016100	995930	1142600	902010	874840	1294100	1574500	2142300	1957100	1533600	1100000	2271000	239570	1644600	1707500	47903	1125600	255930	460960	32714	537550	451200	2412400	930560	478830	1344600	1444400	428280	447810	2504200	858630	124450	1453100
MEDP1463	FFA(20:6)	FA	FFA	301.2	300.208	[M+H]+	C20H28O2	-	-	-	-	-	-	22673	22960	23804	20181	29216	17033	16670	14340	9143.5	4323.9	2723.8	53880	93292	4440.1	175260	1337	43012	9037.8	13329	10144	49064	59625	4916.7	12082	11581	14858	10113	93545	11818	9575.7	21798	127580	27207	7770.1	40480	29394
MEDP1464	1,3-Diphenylguanidine	Alcohol and amines	Polyamines	212.1	211.111	[M+H]+	C13H13N3	-	-	7594	102-06-7	-	-	18909	17410	16949	15416	13112	13943	14802	10082	14267	19342	24894	10323	23308	12462	14402	103240	17807	13761	14844	11062	15135	13366	29321	8256.4	9639.8	7993.4	4925.5	14150	11235	42530	32281	5211.6	20437	20818	16102	12276
MEDP1465	(2S,3S)-butane-2,3-diol	Alcohol and amines	Alcohols	73.064	90.0681	[M-H2O+H]+	C4H10O2	-	-	439888	19132-06-0	-	-	1166500	1124300	1236900	1093000	1095700	1024900	1133200	1051000	1750500	1121800	1114000	1117100	1297100	1051400	1142800	675120	1250700	1115600	954170	1336700	1269900	1301400	574600	1306500	1099800	1173000	1247600	1319400	1328400	1078200	1199200	1293800	1211500	541370	1113500	1438400
MEDP1594	METHACHOLINE	-	-	160.133	159.126	[M+H]+	C8H17NO2	C07471	HMDB0015654	1993	62-51-1	6804	-	4122200	2234100	3033800	4015500	1745300	3542400	4275200	2599300	4390600	1894400	8072300	6330500	3708500	1743300	1968800	2602700	2840100	3604200	813020	3051200	2626000	3534700	4860000	3168000	3864900	2777900	568400	2518800	4200300	1578500	3316500	3217600	2543400	827300	1209000	2730800
MEDP1613	Val-Val	-	-	258.181	216.147	[M+CH3CN+H]+	C10H20N2O3	-	-	107475	-	-	-	919410	842120	812150	733170	756460	757180	842600	633110	1312300	2250600	1613100	1210100	991250	1648300	426430	180590	616020	1758600	436880	1739200	364150	961330	126020	1176300	960930	1099000	790340	439150	916930	1351900	440650	1523300	582460	119770	115500	696400
MEDP1614	Isopentenyl pyrophosphate	-	-	515.007	246.006	[2M+Na]+	C5H12O7P2	C00129	HMDB0001347	1195	358-71-4	16584	6181	8696500	7384900	8323400	7890900	7931000	7914500	7889300	8022900	4431400	4694900	3370100	8640100	5558100	4892800	8627300	15795000	12578000	9702800	22430000	4524600	11720000	7420800	22660000	6302900	10128000	7478000	9474200	3445200	5617900	6353900	7527400	4981800	26372000	79731000	17083000	4538900
MW0000118	Ajmalicine	-	-	353.186	352.179	[M+H]+	C21H24N2O3	C09024	-	441975	483-04-5	-	-	57121	59354	50696	50091	50256	46123	46982	58879	319.21	226520	739.47	230.94	114650	36795	494.05	417.66	128070	289.6	113840	62064	2950.6	392.01	32911	494.36	218740	169.49	78535	2320.1	421.5	230280	8206.6	390.46	125670	51378	1288.4	209.57
MW0000243	Ecgonine-methyl-ester (EME)	-	-	421.233	199.121	[2M+Na]+	C10H17NO3	C12448	HMDB0006406	443844	7143-09-1	708640	-	212820	227310	203540	207520	206650	205820	143330	194760	80885	449530	10505	14375	7250.4	9983.7	8307	11297	39673	224990	4533700	21488	14525	28899	4593.6	4916.9	6046	10539	3622.5	10352	4368.8	28499	11321	12342	9397.3	10810	6170.7	3343
MW0000740	(4-tert-Butylphenoxy)acetic acid	-	-	207.102	208.11	[M-H]-	C12H16O3	-	-	15718	1798-04-5	-	-	520070	626970	600670	559450	482540	530340	523830	562520	336930	1083600	321620	805.5	169650	751.47	1984.7	8346.9	3949.5	389960	890.16	608.72	308670	388120	9544.9	2767000	276870	3284100	230370	107950	380490	1307000	257010	609.79	237530	1979.3	1531.2	8367.3
MW0000973	[6]-Gingerol	-	-	277.18	294.183	[M+H-H2O]+	C17H26O4	C10462	HMDB0005783	442793	23513-14-6	-	-	178390	131940	148830	144600	144340	141070	140420	144320	266320	313610	232040	233540	231110	252730	238160	290120	199890	257340	188800	214010	223660	246400	261660	245200	229490	282420	194630	280730	274280	249310	220010	284840	286420	239570	196000	286930
MW0002271	2,4-Dihydroxybenzophenone	-	-	213.055	214.063	[M-H]-	C13H10O3	C14215	-	8572	131-56-6	-	-	996830	895370	859170	810490	766290	783640	733270	780530	1010700	927530	992170	928660	945400	974430	944770	926250	946470	904500	895580	941130	888860	852890	845170	814600	897480	867350	828560	894990	902060	893430	951640	789190	868130	921680	891180	838170
MW0002415	2,6-Di-tert-butyl-4-hydroxymethylphenol	-	-	219.174	236.178	[M+H-H2O]+	C15H24O2	-	HMDB0032048	6929	88-26-6	-	-	2816000	2560800	2578200	2607000	2441000	2500700	2831100	2790700	2830500	3169800	3190100	2854400	3179400	3048400	2848600	2939400	2846600	2822800	2988000	3008100	2883100	2973100	2833900	2798600	2867300	2768200	2391200	2673300	2954100	2935000	3009700	2780500	2622500	2950700	2628100	3131700
MW0004186	3-Pyridinecarboxamide, 6-amino-N-[3-[4-(4-morpholinyl)pyrido[3',2'	-	-	466.164	467.171	[M-H]-	C25H21N7O3	-	-	9956222	371942-69-7	-	-	8885	7951.9	7304.3	7040.2	6466.6	6958	6720.5	5867	4861.8	7171.4	6287.5	3716	4042	5667	5944.9	3829.5	5163.9	6815.5	20251	3815	3785.1	3329.7	4716.3	6382.6	3962.7	4212.7	2869	3897.6	3275.1	6110.3	2723.9	4782.8	2244.9	1985.8	5665.6	7333.5
MW0005838	6-Phosphogluconic acid	-	-	275.017	276.025	[M-H]-	C6H13O10P	C00345	HMDB0001316	91493	53411-70-4	48928	367	3550000	3393500	3335900	3218100	2683500	3158700	2828100	3035800	1698800	1118100	1337500	2302200	5334500	479280	5184600	4668600	2899400	948190	878260	737600	5499900	4062500	12373000	702570	715400	3339300	4475000	6453300	1908200	1275600	1374000	1958300	3752600	1499900	7117000	8278900
MW0006078	Aromatic primary alcohol;Aromatic alcohol	-	-	91.0538	108.058	[M+H-H2O]+	C7H8O	C00556	HMDB0003119	244	100-51-6	17987	-	1246800	1380000	1361500	1187300	1356200	1129800	1234100	1395100	1572900	1469200	1200800	1073600	1193500	1091900	1296400	748720	1218900	1227800	1140600	1390700	1415500	1348400	900090	1247100	1148000	1403300	1120000	1325600	1430400	1285700	1174400	1333300	1288400	870910	1092800	1353800
MW0006442	Butorphanol	-	-	328.228	327.22	[M+H]+	C21H29NO2	C06863	HMDB0014749	5361092	42408-82-2	3242	-	827010	1059200	829470	818870	875640	910820	847350	833900	1521	1188.1	4772600	3230200	4540.5	1096.5	996.38	1125.2	1000.9	6271.3	1985700	2645200	4721.9	2398.1	17962	1057.9	4758.1	1616600	9237900	222380	1875.9	639.09	2468900	1968000	2278	806.17	452.35	3872.9
MW0006821	Diethyl phthalate	-	-	205.087	222.089	[M+H-H2O]+	C12H14O4	C14175	HMDB0094660	6781	68988-18-1	34698	-	3371300	2284200	3834600	2108600	1932600	2518800	2867200	2753900	6972900	4930500	4702400	5466100	2281000	3172200	3462600	4555300	3665100	3921900	2494000	1774300	3713100	2098500	3333400	7966800	2108900	3890200	2374800	2224200	3736600	3138300	3473900	5175400	2314900	5841700	2429800	4839400
MW0007503	Lidocaine	-	-	235.181	234.173	[M+H]+	C14H22N2O	C07073	HMDB0014426	3676	137-58-6	6456	-	1291200	1240100	1198700	1197500	1246100	1178900	1131000	1113400	811750	2300600	740130	2938700	366210	3660700	286330	286840	3130000	449040	1847300	1866200	958160	1194300	740430	4014400	1420600	301870	708060	1232000	853120	1957200	646890	2527700	272690	1978400	137790	394460
MW0009154	Norfentanyl	-	-	233.165	232.158	[M+H]+	C14H20N2O	-	HMDB0061006	259381	1609-66-1	62685	-	2567400	2524800	2353200	2370800	2478800	2286800	2311400	2260100	1114.1	2513500	12439000	6597900	4221.2	7657200	5994200	861.12	1353600	1243.4	3740200	2472800	6899000	3596500	2276100	1057100	3317900	951070	2809300	3220700	693.96	3022600	9723700	4595400	1609	2186100	2539700	1199.2
MW0009783	Sulfachlorpyridazine	-	-	283.007	284.013	[M-H]-	C10H9ClN4O2S	D05948	-	6634	80-32-0	-	-	4222.7	6568	5784.2	6610.8	4085.3	4876.2	5220.4	5376.2	99.715	569.81	195.14	101.04	744.23	1503.1	447.89	284.71	919.58	201.5	442.11	524.01	261.31	163.1	24580	318.68	101.54	202.97	120.53	7471.9	424.98	234.89	100.01	723.94	405.31	282.89	97.665	163.54
MW0009806	Sulfanitran	-	-	318.054	335.058	[M+H-H2O]+	C14H13N3O5S	D05951	-	5334	122-16-7	-	-	31202	30289	34485	31550	33023	29435	29674	26050	28906	50045	31669	69252	40581	11519	39063	13559	13600	39522	20158	19757	17368	49353	20391	60690	38477	59230	38650	40284	9602.1	24502	7148.2	128050	12550	5835.7	8994.3	35972
MW0009841	Tarenflurbil	-	-	245.097	244.09	[M+H]+	C15H13FO2	D09010	-	92337	51543-40-9	-	-	23600	9627.1	10328	8730	15003	12142	7208.2	11340	28733	1232.7	18697	25035	1267.6	1547	39796	34249	970.31	94401	1706.3	2021.6	33673	62561	1849.5	50799	764.51	26759	1363.2	17446	46367	2958.3	17709	25738	1293.2	1664.9	46029	63479
MW0011130	(3alphaOH,20S,24S)-3,19:20,24-Diepoxydammarane-3,25-diol	-	-	473.36	1362.96	[M-H]-	C30H50O4	-	HMDB0034683	73804808	-	-	-	421830	341980	340240	361080	265280	292430	309070	306130	1361400	2389100	4286200	1988100	855920	4740500	671550	7976.5	1019000	837670	2127.1	2050800	34769	132580	2062.7	118730	113050	4091100	135980	52855	1210100	1180400	110220	18768	1313100	2019900	31760	181840
MW0011498	(all-Z)-7,10,13-Docosatrienoic acid	-	-	352.322	1366.99	[M+NH4]+	C22H38O2	-	HMDB0031099	131751134	-	-	-	16721	16724	16705	13766	18539	16978	22203	23604	20512	16907	25725	24783	20309	24043	12807	7220.4	14037	20354	4928.2	16608	8057.1	12261	3951.3	15226	11926	20762	14610	10922	29518	17773	14491	19710	23235	29361	6359.4	22996
MW0011579	(R)-10-Hydroxystearate	-	-	299.259	300.266	[M-H]-	C18H36O3	C03195	-	12520	638-26-6	-	-	6882.8	4742.4	3075	5267.5	4111.8	5851.2	4012	4966.8	7755.5	16405	8676.4	10391	5885.3	18051	10192	5772.8	3216.7	9229.1	5711.6	14708	3820.5	4208.4	5693.6	10491	5593.1	3901.8	7206.8	5589.4	3383.6	8929.2	3005.7	5638.9	8052	3434.4	4622.4	2726.8
MW0011795	1-(1Z-Octadecenyl)-sn-glycero-3-phosphocholine	-	-	508.376	507.369	[M+H]+	C26H54NO6P	-	HMDB0013122	24779527	97802-55-6	88779	-	10089000	10148000	9727500	10430000	10596000	9696200	10242000	9783700	8292600	8588300	10354000	11304000	3704600	5578300	6116400	3306800	8489900	8668500	12116000	10987000	3006600	7253800	2557800	19456000	10765000	4052100	4039100	7467700	7405300	7367000	10540000	9544200	3116900	3290200	3555900	9118200
MW0011811	1-(5Z,8Z,11Z,14Z-eicosatetraenoyl)-sn-glycero-3-phosphate	-	-	500.274	1493.13	[M+CH3CN+H]+	C23H39O7P	-	HMDB0062312	42607498	-	73792	-	11574000	12164000	11836000	11526000	9382400	10031000	9692500	9866200	6954600	6948800	8583200	10396000	13447000	4659700	9031600	468260	8585900	13029000	6716400	7775900	5666100	10301000	747380	18082000	7671700	4199200	10051000	12846000	8395900	5641200	10370000	9799000	10521000	4549700	1873800	5063100
MW0012039	11(R)-HEDE	-	-	307.263	324.266	[M+H-H2O]+	C20H36O3	-	-	53394270	-	-	-	313920	315880	312550	333880	321090	340050	334840	235610	146910	237780	54476	256530	1069900	211590	308170	33688	232500	125200	322370	134940	100840	539930	227700	48329	166210	119650	853740	220260	71818	280710	48571	394480	1281900	424860	146740	200840
MW0012116	11H-14,15-EETA	-	-	301.216	336.23	[M+H-2H2O]+	C20H32O4	C14813	HMDB0004693	11954058	-	-	-	37872	40311	31054	38724	28177	36636	33604	28806	46537	20544	10831	80139	58589	8938.4	81918	17401	23399	52008	62146	8953.8	25146	90551	17698	21564	9639.4	26752	5596.8	71562	20925	27097	11388	121170	25238	9613.7	29294	20566
MW0012188	12(S)-Hydroxy-16-heptadecynoic acid	-	-	265.216	282.219	[M+H-H2O]+	C17H30O3	-	-	5282972	148019-74-3	-	-	202840	175260	179950	181440	196190	184370	175200	180530	10299	270000	19188	7574	496540	168420	9892.2	24496	339760	17575	390730	222830	27598	4944.2	150960	9621.3	480210	3009.8	335390	34561	11672	293930	182030	12359	802730	211180	27960	7821.9
MW0012503	15S-Hydroxy-8Z,11Z,13E-eicosatrienoic acid	-	-	305.247	322.251	[M+H-H2O]+	C20H34O3	-	HMDB0005045	44322431	-	88348	-	247520	232990	229060	245980	239020	188880	204080	212050	155040	105660	40965	228860	606770	66465	488100	6434	109210	123160	434430	67392	160880	863030	75051	48428	89369	79648	259520	339580	49402	152250	120060	455280	560240	65648	243030	274930
MW0012553	16-Glucuronide-estriol	-	-	463.206	464.205	[M-H]-	C24H32O9	C05504	HMDB0006766	122281	1852-50-2	766	-	14396	14209	16290	12396	13169	11729	11093	12339	11629	6029.6	18297	32575	21827	16520	11946	3813.8	14003	9562.9	20208	2395.3	5170.2	23631	4163.2	35449	6061.1	5580.9	13990	12168	14005	12168	15584	46042	12875	1246.9	5028.5	9673.1
MW0012772	1-Arachidonoylglycerol	-	-	361.275	378.277	[M+H-H2O]+	C23H38O4	C13857	HMDB0011578	5282281	35474-99-8	34071	-	138470	96572	113790	84522	72198	100540	54369	82284	434240	594570	525400	540660	241660	564620	205190	14126	178060	463840	8163.6	383210	26054	51200	915.46	120200	87673	618920	52073	78083	238740	392300	79594	108610	265850	73561	7855.9	96772
MW0012805	1-Heptadecanoylglycerophosphoethanolamine	-	-	468.308	467.301	[M+H]+	C22H46NO7P	-	HMDB0061691	52925149	-	84490	-	66895	57585	61857	60922	47575	56789	51807	37193	43027	71198	57450	69194	31305	29762	83142	4332.6	84182	47441	39953	80253	20022	24022	970.99	106250	115760	36126	32626	66968	23727	69218	53050	45676	26828	20761	2258	36567
MW0012921	1-Octadecyl-2-acetyl-sn-glycero-3-phosphocholine	-	-	574.391	551.395	[M+Na]+	C28H58NO7P	-	-	2733535	74389-69-8	-	-	166830	162420	173440	195820	157900	180280	170490	166560	71808	63896	206290	89804	50740	46316	86309	22795	133970	97964	282630	219750	52160	93396	20055	230500	158840	48402	58455	267580	83218	111770	309520	62916	36473	75164	67057	207720
MW0012929	1-O-Hexadecyl-2-O-(N-methylcarbamoyl)-sn-glyceryl-3-phosphorylcholine	-	-	580.402	538.375	[M+CH3CN+H]+	C26H55N2O7P	-	-	124663	91575-58-5	-	-	245200	340600	289260	298250	323130	394540	332700	320420	161900	186320	369770	178130	148130	241020	185210	43177	331760	250130	149780	341030	155450	195640	52241	407810	310790	156380	160230	236230	264590	248580	318660	160310	117600	103490	121270	213490
MW0012978	1-Palmitoylglycerol	-	-	313.273	330.277	[M+H-H2O]+	C19H38O4	-	-	14900	542-44-9	-	-	9411700	8387000	8960600	9452800	10100000	10058000	9500000	9593000	5718600	5481400	5647900	6403900	8181400	4381400	7313800	6135500	8332500	5090300	7393200	7220000	6701400	7395500	5826300	7897400	7909700	6640600	11211000	9716500	6187700	6840300	8667200	9331400	8209700	11623000	6980300	8543100
MW0013067	2,10-Bisaboladiene-1,4-diol	-	-	256.228	238.193	[M+NH4]+	C15H26O2	-	HMDB0037279	124356022	-	-	-	72410	68160	79360	70231	62486	74596	71160	51498	81971	48401	50148	53781	49463	76939	76683	71737	64099	55150	82847	65803	81705	60693	57290	44750	55138	51765	70332	57600	46393	69346	54278	40242	43334	57619	46113	66139
MW0013108	2,3-Dimethoxy-5-methyl-6-(3-methylbut-2-enyl)benzene-1,4-diol	-	-	251.128	1268.88	[M-H]-	C14H20O4	-	HMDB0059661	447920	-	-	-	11622	11606	8521.3	11223	7443.4	8689.7	9261.4	8813.3	623.82	18407	427.76	159.4	28484	7647.1	286.66	187.91	11529	295.81	1632.8	12365	468.38	648.53	7023.4	103.92	18919	191.88	31107	520.67	242.1	19754	1883.6	371.75	24020	3511.2	328.99	422.24
MW0013222	20-ethyl-PGE2	-	-	398.288	380.256	[M+NH4]+	C22H36O5	-	-	16061106	37492-24-3	-	-	15264	19752	12740	19049	15471	11652	11865	15114	311.32	14113	286.67	531.43	36098	3822.6	265.27	91.321	9964.2	133.2	2726.7	11444	222.44	486.61	5357.1	311.86	11219	177.86	51811	133.2	133.83	16417	377.65	244.75	44959	3351.3	204.23	224.5
MW0013248	20-trifluoro-LTB4	-	-	371.188	390.202	[M-H2O-H]-	C20H29F3O4	-	-	5283133	115178-97-7	-	-	19567	29047	18144	25049	19395	17982	23558	23142	17095	24748	27222	17479	18648	23620	21707	22369	27844	16143	20384	21401	15575	24891	19406	17607	19261	16612	22827	19759	21118	16182	19058	22503	17017	21829	17278	25831
MW0013441	2-Deoxycastasterone	-	-	483.318	1338.96	[M+Cl]-	C28H48O4	-	HMDB0034423	13475120	-	-	-	109050	92752	94097	94818	77970	71071	75706	80323	16268	26111	15127	26720	9803.7	13897	29242	13653	31976	16279	72854	30510	21325	13699	2527.6	26009	35202	22204	18361	76987	15491	26201	24468	12626	9016.7	32949	16837	32464
MW0013469	2-Furanpropanoic acid, 3-carboxy-4-methyl-5-propyl-	-	-	239.091	240.1	[M-H]-	C12H16O5	-	HMDB0061112	123979	86879-39-2	41254	-	274500	255950	261840	233100	216600	230590	214600	220930	54512	280420	15844	64745	8449.9	22174	250350	598260	1683700	208420	14554	24610	1009400	198160	11910	330500	28170	29390	200450	128220	57854	346650	14830	61752	15578	47721	419120	702100
MW0013612	2-O-Glutaroyl-1-O-palmitoyl-sn-glycero-3-phosphocholine	-	-	608.355	609.364	[M-H]-	C29H56NO10P	-	-	46907872	89947-79-5	-	-	17813	18913	14058	16964	15915	19095	21170	13208	4474.6	3035.9	9777.9	6444.6	19423	600.23	4764.9	738.83	9458	7689.2	5423.2	10229	10125	8607.4	1707.1	15385	8564.5	1747.8	12256	14381	9433	3764.8	18056	17164	10020	3517.3	5749.1	8654.8
MW0013795	3,4,5-trihydroxy-6-{[1-(4-methoxyphenyl)pentan-3-yl]oxy}oxane-2-carboxylic acid	-	-	369.155	370.163	[M-H]-	C18H26O8	-	HMDB0133009	131836988	-	-	-	183180	186840	186880	175350	182580	180190	171350	176880	99273	346790	45909	165.13	74622	1055.1	1044.2	189.21	154.11	123690	94.105	276.53	176900	168720	213.94	1514700	87545	944870	78623	68792	114920	374440	39272	1041.3	119100	204.28	547.63	580.58
MW0014077	3-Hydroxy-8'-apo-epsilon-caroten-8'-al	-	-	415.303	1447.05	[M+H-H2O]+	C30H40O2	-	HMDB0036885	131752080	-	-	-	139030	141800	140430	111130	155480	127130	132990	108690	139510	158260	156680	127800	142320	126190	156030	165480	150910	128060	167590	98445	131350	149640	165460	189340	143740	156650	168940	141940	138680	137550	184120	156150	146170	176330	141470	190980
MW0014081	3-Hydroxybutyrylcarnitine	-	-	248.15	247.142	[M+H]+	C11H21NO5	-	HMDB0062735	90659885	-	84842	-	2327900	2558800	2911900	2553200	2374900	2568500	2647300	2638200	4694800	2461600	2359200	2017500	9267400	2311600	676300	547520	3535300	9662200	1266000	5017800	2215300	3430200	1024900	5962200	437110	1982100	1046000	3061800	3511200	2591200	2389200	2405100	8743400	443370	488450	1295600
MW0014353	4,5beta-Dihydrocortisone	-	-	363.215	362.209	[M+H]+	C21H30O5	C05469	HMDB0006758	65554	68-54-2	18093	-	19416	17180	16895	18306	13055	14318	15754	17986	8766.1	77605	2979.3	8916.8	12498	8472.3	10722	12318	23781	11560	30066	5108.9	18189	7087.5	25839	17829	35892	53602	37965	21229	5426.2	58755	2789.3	4950.4	16215	21214	11940	13005
MW0014421	4alpha-Methylfecosterol	-	-	413.375	412.371	[M+H]+	C29H48O	C15776	HMDB0033194	193524	17757-07-2	-	-	13929	17638	11116	8928.8	9839	8725.9	8176	11252	4904.6	6395.6	3486.1	2791.2	4046.9	5055.2	5980.5	2449.3	4997.9	2214.6	11240	3445.3	4108.2	4678.5	5197.8	6516.9	8416.6	3095.6	9619.4	10240	2472.2	5688.2	2304.3	5212.5	6975.6	3489.4	8046.1	6443
MW0014798	5-Hydroxyvalproic acid	-	-	159.102	160.11	[M-H]-	C8H16O3	C16650	HMDB0013898	135244	53660-23-4	80636	-	7574.9	5380.1	5797.3	8384.2	7429.5	7507.2	5664.9	8787.3	9112.6	8355.8	5030.3	8571.4	5782.9	9041.3	7666.2	6459.8	7836.5	9439.6	14766	7176.2	4074.1	8838	7231.3	10103	5831.9	5397.6	4830.3	3869.6	7774.8	7025.7	8678.6	6149.2	5949.5	6743.2	3370.2	6370.7
MW0014866	5α-Androstan-17β-ol-3-one sulfate	-	-	369.173	370.181	[M-H]-	C19H30O5S	-	HMDB0006278	18665256	-	-	-	36381	40690	40474	31223	31397	47696	31554	34073	414.77	29133	2786.3	361.9	87589	15444	676.57	192.1	46891	336.92	26623	36020	11752	265.41	5549.4	192.03	43629	362.1	15777	19073	677.11	25770	177560	688.95	126820	10407	1993.2	918.48
MW0015657	All-trans-Pentaprenyl diphosphate	-	-	537.255	518.256	[M+F]-	C25H44O7P2	C04217	HMDB0012231	5280659	-	16818	-	1981900	1849700	1778600	1902500	1724400	1713500	1826000	1894800	817120	1457300	996570	1879300	592400	545070	1703300	56055	1867900	843260	1452700	1764900	419230	610380	20352	1983200	2524500	739520	832550	2354200	750880	1394300	1418300	1184100	413010	415860	191800	791720
MW0016126	beta-Ionone	-	-	193.158	192.151	[M+H]+	C13H20O	C12287	HMDB0036565	638014	79-77-6	32325	-	15995	17220	19020	14072	11044	17430	13364	15333	32043	16255	23333	23513	12259	36845	20176	33451	18018	11965	17905	20858	21612	20201	17087	18167	25052	12907	9436.3	13387	17193	18794	19723	16463	13704	12076	18017	19322
MW0016396	Carbocyclic thromboxane A2	-	-	347.259	348.266	[M-H]-	C22H36O3	-	-	5311387	74034-56-3	-	-	40812	57875	51541	38518	51015	32087	34057	31395	46798	16347	4262.9	71905	47191	2670.8	111360	744.12	7942.6	18405	147190	4079.6	22616	118390	19771	10953	5372.7	22546	6598.7	97413	11682	15644	8146.8	145830	36314	1555.8	60657	74333
MW0017160	cis-5,8,11-Eicosatrienoic acid	-	-	307.262	306.256	[M+H]+	C20H34O2	C21938	HMDB0010378	5312531	20590-32-3	72865	-	51237	74700	103460	86245	74473	60072	70303	63352	82580	82300	160110	99268	139810	131600	82293	25633	88223	88056	67277	125220	44966	82450	33867	108320	75539	134390	96023	104420	132120	102760	88613	68245	180300	184880	54524	136020
MW0017173	cis-8,11,14-Eicosatrienoic acid	-	-	341.223	306.256	[M+Cl]-	C20H34O2	C03242	HMDB0002925	5280581	1783-84-2	53486	259	219770	186730	173490	187650	147230	233170	225680	189070	272230	237030	298650	284990	190320	238100	174170	114040	227550	228690	89597	245440	127520	172860	98982	225940	227170	293050	145410	156200	256410	254320	192620	165280	190930	229470	124380	175500
MW0048983	Colneleic acid	-	-	295.227	294.219	[M+H]+	C18H30O3	C19827	HMDB0030995	6441681	52761-34-9	60956	-	112620	102380	112770	99144	67603	70338	62568	110680	53528	102590	85903	75974	107700	258160	83117	75479	122350	68844	96533	124190	88910	85649	96648	66321	82434	88162	242900	93444	77117	87329	100500	71654	128300	160700	90253	72866
MW0052373	Dihydrojasmonic acid	-	-	228.159	212.141	[M+NH4-2H]-	C12H20O3	-	HMDB0033601	107126	-	-	-	43267	41484	38037	36930	33798	36189	33184	36252	61011	40126	47584	67079	59583	52770	76902	54838	69746	47463	59199	44838	72409	48566	53180	38569	39047	43814	54524	85133	34895	54759	46710	39796	43227	55759	46686	56242
MW0052443	DL-β-Hydroxypalmitic acid	-	-	271.228	272.235	[M-H]-	C16H32O3	-	-	301590	2398-34-7	-	-	172330	159850	152140	148360	143380	144420	144670	152790	210490	226040	229890	263070	262980	260600	93576	40235	182060	296330	211760	214090	184950	225460	36124	212120	77535	260360	113260	403450	198330	109610	126750	164190	320880	62414	41112	90836
MW0052460	Docosatrienoic acid	-	-	352.322	334.287	[M+NH4]+	C22H38O2	-	HMDB0002823	5312557	28845-86-5	77807	195	21982	18661	22950	12615	22702	15733	22540	13125	38360	5576.3	14465	32752	35575	19416	83912	32437	20375	22285	105620	16102	16876	9525.2	11076	24253	29239	21663	14822	33244	16324	26602	8267.5	16826	6610.2	29508	24457	35062
MW0053753	Glycochenodeoxycholic acid 7-sulfate	-	-	564.247	529.271	[M+Cl]-	C26H43NO8S	C15559	HMDB0002496	11954205	-	52031	6701	77790	79642	72856	80113	70365	74803	77788	72755	2566.8	87833	4780	2180.2	8428.3	393000	608110	11266	89530	2131.8	14605	3296.9	1385.8	4958.7	828.55	2180.8	185010	727.75	2472.3	88288	5195.5	40043	15208	2346	3000	58402	345600	9500.1
MW0053969	Hydrocinnamic acid ethyl ester	-	-	179.107	178.099	[M+H]+	C11H14O2	-	HMDB0040411	16237	2021-28-5	-	-	129160	104700	100620	100690	92239	88778	90303	66196	280380	293530	295190	295510	291610	269990	313200	334600	288740	308290	266350	252970	269270	245050	326910	267030	248860	285220	323000	201970	274280	238140	272940	267540	272250	273400	207680	244320
MW0054159	Isovaleryl-L-carnitine	-	-	268.154	245.163	[M+Na]+	C12H23NO4	C20826	-	169235	31023-24-2	-	-	101430	48438	48269	42949	41225	52170	38047	37007	104540	77506	99505	72552	66279	66373	83325	82679	70997	55797	56507	48746	41878	47831	53506	40828	40963	45620	46731	48826	56146	37640	48797	35552	49777	49164	45411	48581
MW0054371	Linoelaidic acid	-	-	263.237	280.24	[M+H-H2O]+	C18H32O2	-	HMDB0006270	5282457	506-21-8	75108	-	15736000	15873000	16288000	16305000	16809000	16644000	15059000	14287000	42076000	49985000	47228000	49540000	24833000	77264000	15775000	566940	11706000	43365000	141090	47323000	842080	2252000	807340	4585500	4672900	48490000	7103800	1945700	34277000	40450000	7802500	4012100	29478000	11682000	502710	9282100
MW0054382	Linoleoylcarnitine	-	-	424.344	423.335	[M+H]+	C25H45NO4	-	HMDB0006469	6450015	-	84098	-	5328200	4488900	5025400	4149200	4396500	4300600	4498600	3801700	6806700	9854500	7483000	5927400	15424000	10690000	9765200	885110	3013900	4057000	785630	10727000	8188800	3260800	2209900	7302700	5001500	4091700	4740300	1718200	2699700	4429800	3120500	17067000	14494000	899220	2076300	1011400
MW0054415	L-Propionylcarnitine	-	-	218.138	217.131	[M+H]+	C10H19NO4	-	HMDB0062514	188824	20064-19-1	53210	-	22378000	21190000	21928000	20384000	20698000	22025000	19414000	18415000	30529000	29298000	23604000	29953000	29213000	30178000	26701000	20077000	19781000	20675000	14212000	21680000	23528000	20120000	40973000	37236000	20369000	23140000	31194000	16667000	27136000	16608000	22762000	40333000	17311000	7041300	14294000	23756000
MW0055014	MG(14:1(9Z)/0:0/0:0)	-	-	301.237	806.736	[M+H]+	C17H32O4	-	HMDB0011562	53480975	-	-	-	222740	183130	203660	267160	207550	189980	150980	183490	163750	232110	427780	271160	274560	434450	223110	7159.4	182790	225700	1175.8	242950	23754	28794	488.22	20266	11151	591280	130900	46321	176100	177640	33091	46274	317080	110550	15333	137720
MW0055015	MG(15:0/0:0/0:0)	-	-	315.253	764.689	[M-H]-	C18H36O4	-	HMDB0011563	46879024	-	-	-	440310	468000	454970	454170	417130	442310	417290	449110	544720	547910	692880	561920	628230	891380	429100	359980	477550	465750	423890	515910	414810	373310	364070	403140	419700	596200	387730	341940	557750	445320	393070	374720	537150	555220	370570	445790
MW0055017	MG(16:1(9Z)/0:0/0:0)	-	-	311.258	680.595	[M+H-H2O]+	C19H36O4	-	HMDB0011565	53480976	-	-	-	3831100	4060100	4108200	4277300	4446100	4455700	4393800	4365100	4394000	6871900	8213700	6140000	4219400	8055000	4706100	273940	4095000	4469300	12672	5154600	396310	915280	15063	1100100	746320	9514100	2372900	767520	4872100	4921300	1594400	507080	5542900	3446800	210720	2740600
MW0055022	MG(18:1(9Z)/0:0/0:0)	-	-	357.3	708.627	[M+H]+	C21H40O4	-	HMDB0011567	12178130	-	75757	-	35422	25980	28854	61734	49351	34015	51353	24422	50443	186360	53878	62336	100580	69434	37143	3436.5	52792	84713	255.2	36947	4862.6	15050	493.4	20970	11953	121360	36185	8274.6	101080	90936	34455	12680	48115	80737	3318	36988
MW0055214	N,2,3-Trimethyl-2-(1-methylethyl)butanamide	-	-	172.169	1296.91	[M+H]+	C10H21NO	-	HMDB0036195	65300	-	-	-	23283	15124	12701	16228	14975	11298	15598	11835	14889	14090	24404	13808	26196	28416	12281	18948	20542	10951	19039	12898	16442	17752	16355	17809	15589	16793	10900	14390	13866	18977	17262	17932	12930	24337	16799	27441
MW0055479	Oleoyl-L-carnitine	-	-	426.359	425.351	[M+H]+	C25H47NO4	-	HMDB0005065	46907933	13962-05-5	84651	-	11773000	11269000	9799200	10370000	11495000	10953000	8756000	9865100	12793000	23620000	9924500	9892300	20816000	15215000	23013000	2182700	10977000	6604600	3792300	21840000	19578000	9835700	5354400	22333000	17215000	8725300	12526000	2916100	5764200	9901600	5299400	39167000	21733000	2494800	6535400	3569700
MW0056732	Palmitelaidic acid	-	-	237.222	254.225	[M+H-H2O]+	C16H30O2	-	HMDB0012328	5282745	10030-73-6	59265	-	5986200	5902800	6598400	6454200	6759700	6588500	6005100	6570300	6920300	10733000	12684000	9041000	6134300	12345000	6775900	418040	6383500	6647200	24048	7454100	586960	1349400	19613	1666100	1176100	14424000	3597300	1237000	6820000	7628500	2362700	760310	8322200	5374500	324840	4011800
MW0061827	Pinolenic acid	-	-	243.211	278.225	[M+H-2H2O]+	C18H30O2	-	-	5312495	16833-54-8	-	-	116310	113490	130540	141340	107150	95867	96885	93091	214620	204750	176170	218730	156870	531510	101470	10669	49303	240700	2323.6	201810	17136	15007	716.13	15431	11773	254130	83438	14073	148110	172030	17711	13016	278490	93847	1535	128040
MW0062272	Prostaglandin H2	-	-	370.26	352.225	[M+NH4]+	C20H32O5	-	HMDB0001381	16760539	42935-17-1	15554	3495	139050	166460	179210	170590	182340	155080	177400	168550	263	532110	1973.3	896.98	225010	516250	817.11	340.17	780440	282.85	3367	595830	3218	801.34	47096	544.37	767440	1540.7	467440	637.22	1264.4	583550	42510	338.56	200490	110350	421.88	960.13
MW0062275	Prostaglandin I2	-	-	317.211	352.225	[M+H-2H2O]+	C20H32O5	C01312	HMDB0001335	5280427	35121-78-9	15552	778	212980	229840	187830	221670	206300	211550	192160	204160	5989	778590	6152.8	1128.2	511840	106750	1421.9	4300.4	422010	693.03	376480	227060	6410.1	610.45	142870	1398.7	788460	3458.7	309340	11788	3281.2	878200	38216	249.55	591970	220640	7636.5	890.07
MW0063221	Psychosine	-	-	462.342	461.335	[M+H]+	C24H47NO7	-	HMDB0000648	91746255	2238-90-6	16874	5620	120270	94269	98988	95447	79301	90062	79124	90539	52030	40882	39357	28590	22686	26756	34801	22940	125220	19949	129090	68352	34729	32668	115660	25638	21117	21177	68505	62330	29049	23286	32465	34411	23459	24632	83166	52642
MW0063419	Sambutoxin	-	-	436.284	453.288	[M+H-H2O]+	C28H39NO4	-	HMDB0041085	129008908	160047-56-3	-	-	65393	46117	52914	49784	30152	31464	37021	26856	21059	18635	81012	148620	10445	14425	129160	32100	36260	44405	27263	39532	19352	14297	14325	44771	40357	33217	19193	139260	31317	71853	114930	122120	9935.3	28293	24832	90200
MW0063580	sn-glycero-3-Phosphoethanolamine	-	-	214.047	1268.88	[M-H]-	C5H14NO6P	-	HMDB0059660	5459861	-	16929	-	16733000	10312000	13436000	13559000	9593600	10055000	12920000	9423300	25938000	45010000	16624000	14872000	13116000	40190000	11578000	1546500	13459000	25779000	2048100	28149000	4713400	9656500	776160	19488000	24138000	12674000	15572000	6670600	16026000	19514000	10195000	24665000	14113000	2130300	1452900	2216600
MW0063665	Stearoyl-L-carnitine	-	-	426.358	427.366	[M-H]-	C25H49NO4	-	HMDB0000848	52922056	25597-09-5	84644	5811	9348700	8519500	9984500	7765800	9257100	8464000	8780700	7608900	3576500	4571100	1923700	2586200	3767300	2046100	2299400	866130	2352300	4082500	7063800	3711500	4849400	6230000	1594900	8188100	1693800	2757600	5224800	5243800	2345000	3058500	2599100	6359900	3125000	1344900	2914800	1590200
MW0063785	Tetracosahexaenoic acid	-	-	403.284	376.298	[M+H+HCOOH]+	C24H36O2	-	HMDB0002007	11792612	-	77366	6430	1219800	1359100	1157100	1227400	1083700	1044800	1070000	964800	1867000	4580500	2283900	4552100	2860400	914130	2771800	106360	1742600	1526300	21194	2005400	212700	467320	10456	709340	585060	1341100	996380	292640	1429200	3204900	623580	422670	3231800	566610	109250	1552900
MW0102798	Thromboxane A2	-	-	353.231	352.225	[M+H]+	C20H32O5	C02198	HMDB0001452	5280497	57576-52-0	15627	6253	16564	12288	13137	16635	11958	14039	13308	14019	170.73	54921	633.04	328.17	22307	49310	247.97	553.26	66440	174.6	1616.6	51769	530.72	170.97	4601.8	164.74	73338	202.31	33893	1099.8	371.05	50395	1876.1	170.85	14219	7599.4	213.36	81.554
MW0102909	trans-Vaccenic acid	-	-	351.25	282.256	[M+Na+HCOOH]+	C18H34O2	C08367	HMDB0003231	5281127	693-72-1	28727	3407	130610	106710	108140	115320	96068	116240	135100	116140	188870	183940	223540	176920	136180	177770	138120	72050	130570	120980	64407	157940	95539	110320	59491	113490	109840	189590	105410	95601	167670	151310	118800	101910	124960	143260	81210	104570
MW0103204	Zymosterol	-	-	385.342	384.339	[M+H]+	C27H44O	C05437	HMDB0006271	92746	128-33-6	18252	-	78071	74382	58993	64091	71971	65399	62548	65839	56460	96579	45851	51800	57751	55514	53994	9984.6	47886	50006	69458	60484	45164	59133	23728	75235	40226	40243	80719	53969	41392	48309	36241	52519	56782	18709	43618	39025
MW0103213	α-Cyperone	-	-	219.173	218.167	[M+H]+	C15H22O	C17090	HMDB0037061	6452086	473-08-5	-	-	1065000	1174200	931950	950100	859500	953200	797200	962530	1220300	1287300	1359900	1249500	1284100	1265700	1160100	1200800	1126000	1153900	1207000	1063100	1141300	1093900	949290	1009600	1213400	1169900	707270	849850	1051900	1015100	1170600	861670	884060	1020800	985910	1034100
MW0103256	β-Estradiol 3-sulfate	-	-	351.134	352.134	[M-H]-	C18H24O5S	-	-	54254881	-	-	-	10438	11083	9351	11431	8297.8	10955	9729.3	9309.9	15384	17376	13338	15880	13238	11713	12172	19210	14940	14398	8474.9	13542	13899	14105	13529	12205	8962.6	15872	12299	15668	13009	14398	11831	13227	16290	13107	15747	17047
MW0103352	2'-Deoxyuridine 5'-monophosphate	-	-	307.032	308.041	[M-H]-	C9H13N2O8P	C00365	HMDB0001409	65063	964-26-1	17622	6225	437210	432330	444630	419750	446100	410960	377710	389330	492860	1367900	374420	287240	164940	1459300	90429	495200	176430	842080	395730	600750	10430	227160	4345.7	606530	475870	259690	66303	53765	462400	509250	151750	459700	85948	6645.2	3938.5	50115
MW0103375	3'-O-Methyladenosine	-	-	281.112	266.117	[M+]+	C11H15N5O4	-	HMDB0006023	82530	-	-	-	1240900	1396600	1403300	1290500	1130900	1229200	1250800	1196100	883570	1432800	1022900	920850	613510	1023100	1141900	748060	473090	1163800	1273300	1156000	919660	857770	1420400	984390	562160	663070	847690	541410	515840	850510	337450	1389300	738580	1105600	1340400	814650
MW0103535	Didanosine	-	-	254.125	236.091	[M+NH4]+	C10H12N4O3	C06953	HMDB0015037	135398739	69655-05-6	490877	-	2418900	2689800	1925100	2164400	2470500	1779500	1614800	1557100	3620300	1809900	1645400	1706700	2583000	2174800	2109700	1065900	3802600	5398500	1758500	2833300	2594100	2880600	1018500	2936100	1560700	1929600	2155400	2753000	5936700	2138800	2888200	5156300	2555400	714800	2339600	2728900
MW0103574	Gemcitabine	-	-	549.134	263.072	[2M+Na]+	C9H11F2N3O4	C07650	HMDB0014584	60750	122111-03-9	175901	-	604630	598050	523930	612950	444150	539920	458540	625830	855520	1142400	543970	552890	514510	464880	285890	48713	408840	809600	283750	854030	230930	552230	72746	591780	266160	392510	354240	456340	1169300	785760	507640	638820	580410	73951	381690	396710
MW0103662	Se-Adenosylselenohomocysteine	-	-	472.092	432.066	[M-H+CH3CN]-	C14H20N6O5Se	C05692	HMDB0011117	49787002	-	-	-	43799	29605	31521	25963	21803	26256	19358	29215	54648	41091	56926	38104	40397	37731	30900	23794	36160	22237	39036	34246	28585	28994	16236	28350	26668	26696	20309	32334	44571	35111	53781	35163	32282	19684	21819	25415
MW0103937	(4R)-2-Undecyl-1,3-thiazolidine-4-carboxylic acid	-	-	288.199	287.192	[M+H]+	C15H29NO2S	-	-	2727678	298186-80-8	-	-	204300	181650	181790	170240	175300	173150	153660	167510	300300	281220	375330	213910	320870	222450	45378	1550.6	184000	394920	49440	332980	56858	135190	8359.7	332330	61388	212260	132690	124560	377430	236260	320750	187380	216610	21063	15130	106410
MW0104223	15H-11,12-EETA	-	-	301.217	336.23	[M+H-2H2O]+	C20H32O4	C14781	HMDB0005050	11954042	-	34160	-	24393	22436	20387	20654	11791	19219	16944	20267	19614	13072	867.38	47038	36832	4476.2	52521	747.74	12016	26703	34783	4249.9	9691.3	51348	7440.5	10716	3594.5	23105	1120.7	44549	9052.3	14989	6296.1	66064	16080	2272.2	21011	13367
MW0104472	2-Acetamido-3-(4-hydroxy-3-methoxyphenyl)propanoic acid	-	-	252.087	253.095	[M-H]-	C12H15NO5	-	HMDB0011716	12681285	63357-45-9	88403	-	408600	377020	362560	334020	324110	339640	324920	309100	1009300	522410	682610	351070	390690	419140	242090	14800	496670	536600	355930	595090	500270	418260	41348	569830	425510	285480	245930	462580	644220	408070	688970	520180	258550	29551	174520	231810
MW0105040	3-Hydroxydodecanoic acid	-	-	215.165	216.173	[M-H]-	C12H24O3	-	HMDB0000387	94216	53941-38-1	36206	5376	115880	123820	115360	102430	92994	96060	84448	86497	119100	120720	95236	140600	133420	202890	80029	14196	81863	226180	201370	127990	105120	136810	31242	220880	44881	158480	139310	75018	89401	77720	40379	97158	117590	45737	44451	39726
MW0105414	Acetoacetic acid	-	-	205.064	102.032	[2M+H]+	C4H6O3	C00164	HMDB0000060	96	541-50-4	15344	276	591000	525380	493610	536990	532440	513090	468630	493970	639610	618230	698790	790560	686650	522660	1078500	526590	766120	693960	214140	511600	814340	586860	856550	587930	360540	635530	267370	359850	685500	895260	876360	874040	352840	759170	649510	660860
MW0105663	Arg Leu	-	-	288.202	287.196	[M+H]+	C12H25N5O3	-	-	-	-	-	-	812740	772430	963870	965560	911480	902360	917910	884690	841180	501540	1324800	790520	938840	1209200	832050	166170	1156900	1172800	1066000	1252600	735230	792830	79651	1696700	1349700	1060000	730710	1084200	1133200	437940	1045000	1098400	485600	243230	416180	845240
MW0105927	Aspartyl-Leucine	-	-	269.113	1493.13	[M+Na]+	C10H18N2O5	-	HMDB0028757	6992367	3062-14-4	-	-	38189000	37067000	28996000	32439000	32730000	35037000	31281000	25557000	24803000	54330000	28330000	25980000	36866000	40684000	23824000	99171000	26920000	51717000	34485000	30151000	21040000	27808000	76269000	42453000	24092000	27353000	34198000	19011000	24404000	49094000	15819000	32962000	34609000	19916000	16007000	27156000
MW0106095	Calpain Inhibitor II	-	-	424.225	401.235	[M+Na]+	C19H35N3O4S	-	-	16218939	136632-32-1	-	-	32024	28465	26265	22840	28496	16925	23225	23693	10254	19478	48400	17177	1315.5	31427	1469.3	257.18	2154.9	6260.8	1562.3	29055	1264.2	75.614	778.37	1565.2	648.29	4484.2	218.27	642.16	2193.5	5216.1	1261.7	2102.5	823.87	15386	4331.1	623.64
MW0107059	Gly Glu Arg	-	-	361.182	360.176	[M+H]+	C13H24N6O6	-	-	-	-	-	-	994050	1042100	1103600	966610	1018100	721760	657210	710660	250940	249410	418700	818800	1224100	169030	928510	216490	294480	168450	129830	175470	2470800	629270	280600	426710	183160	1510800	3272000	840220	414130	262440	478480	686950	1045400	1316100	1738700	4011000
MW0107066	Gly Gly Tyr	-	-	313.15	295.117	[M+NH4]+	C13H17N3O5	-	-	-	-	-	-	64145	38050	63411	64838	76935	82063	92971	38027	111620	99764	55658	58201	75474	49076	105630	35725	20314	25895	25708	88829	114430	72102	24071	79592	76327	82126	43236	55821	63917	31400	8197.5	32090	31226	18818	45993	100480
MW0107437	Ile Glu	-	-	243.133	260.137	[M+H-H2O]+	C11H20N2O5	-	-	-	-	-	-	504280	575210	567330	511530	542960	489540	511180	431620	398740	527780	498990	223070	249650	319530	174990	485430	178870	264720	240030	413340	186850	141950	942350	511860	212160	219810	189710	226320	184470	237990	122380	324030	162070	103240	272740	236780
MW0107439	Ile Glu Lys	-	-	389.239	388.232	[M+H]+	C17H32N4O6	-	-	-	-	-	-	284140	281810	251250	229690	214130	227470	199510	207870	302000	211410	247100	226860	358670	173500	263420	62322	244680	243210	353410	214220	223590	359620	111690	288730	207470	212600	238920	332620	309310	229670	174750	317760	203570	47201	228130	275020
MW0107507	Ile-Pro	-	-	229.154	228.147	[M+H]+	C11H20N2O3	-	-	444876	37462-92-3	-	-	3396000	3340300	3261000	2785800	2484800	2769500	3018300	2924500	4484400	5548600	6771900	3050800	1967300	5394900	3108900	416670	2470300	6231800	1440900	5342300	2424500	3028900	1697800	3941600	2379200	2454400	1600000	1674600	2569900	3449400	2862000	3334800	1968900	1481600	1815800	2467000
MW0107573	Isoleucyl-Serine	-	-	219.134	1549.19	[M+H]+	C9H18N2O4	-	HMDB0028916	7021816	-	-	-	467910	469120	497540	467950	408600	384130	336520	371100	313130	556940	568430	253640	169930	442980	154550	145460	127480	306530	241910	315050	85824	175550	221220	468250	138660	174050	112930	130100	156590	296120	121000	287240	147570	46607	77158	103890
MW0107662	L-Aspartic 4-semialdehyde	-	-	159.076	117.043	[M+CH3CN+H]+	C4H7NO3	C00441	HMDB0012249	439235	-	18051	-	4087100	3442700	3392200	3784000	3209600	3432900	3594300	3626100	4283600	1103100	1559800	5060500	3000500	827620	2593000	1271400	2705100	1209700	4594800	1611600	4338800	3443200	4221300	1044000	2548000	1970800	3048700	2625900	2004100	1247000	2120500	3358300	3313000	1441700	3358300	4327000
MW0107782	Leu-Asp	-	-	247.129	246.122	[M+H]+	C10H18N2O5	-	-	7019087	32949-40-9	-	-	704640	819480	921040	801930	774640	745440	691910	734870	1001600	369570	497070	695750	1098200	220070	762380	334720	746520	251230	466550	360140	954790	754750	831900	322410	444430	456100	703000	1053000	726130	456900	558400	721000	903330	474830	932350	1136100
MW0107876	L-Homocysteic acid	-	-	148.003	183.02	[M+H-2H2O]+	C4H9NO5S	C16511	HMDB0002205	177491	14857-77-3	132223	6545	3090700	2711800	2683700	2970900	2467700	2745600	2786100	2875500	2370900	1702700	1775100	1817200	2416200	1230100	1912600	2653700	1481900	1537000	2899200	1519300	2105500	2485700	2298600	1952200	1095800	2352600	1637500	3100500	2059000	1477700	1558100	1626400	2140900	1220700	2067200	3001800
MW0107886	Lincomycin	-	-	405.212	406.214	[M-H]-	C18H34N2O6S	C06812	HMDB0015564	3000540	154-21-2	6472	-	54751	48184	44629	45541	43323	40192	34345	40538	34089	104450	56218	41027	32202	49928	37708	11712	36861	54778	8354.8	47774	73316	40075	8962.8	62226	38931	38638	51617	41318	23336	46507	25499	44406	21660	12929	17350	87362
MW0108061	Lys-Leu	-	-	282.18	259.19	[M+Na]+	C12H25N3O3	-	-	7016103	7369-79-1	-	-	150510	138240	176780	159610	162840	151180	182910	174800	190040	255440	234780	318490	124930	122140	150780	9300.9	139370	204330	101900	199120	159910	191280	31801	210950	256410	507460	247300	90754	163010	190510	63315	555200	110940	186540	64680	182930
MW0108177	Met Trp Arg	-	-	492.246	491.231	[M+H]+	C22H33N7O4S1	-	-	-	-	-	-	514960	511050	511950	485280	507170	485890	457420	385400	534390	760480	1424300	877580	659400	644700	324560	215690	567400	345260	174090	408000	134080	761390	184930	1171800	307000	507340	449030	439480	720480	1107800	888870	1229500	236840	19829	139570	426470
MW0108345	Monoethylglycinexylidide	-	-	207.149	206.142	[M+H]+	C12H18N2O	C16561	HMDB0060656	24415	7728-40-7	222828	-	1885800	1716000	1607000	1463700	1498000	1394100	1347800	1310000	1190700	2668300	1240600	3372600	1666800	2704100	930040	723030	6009900	1011900	3580600	2790100	1343200	3088500	1134900	2683000	1620900	265470	735970	1395100	857750	2593400	1010800	1779300	1254800	1051500	361610	754710
MW0108435	N(4)-Acetyl-L-2,4-diaminobutyric acid	-	-	343.154	160.085	[2M+Na]+	C6H12N2O3	C06442	HMDB0031411	441021	-	58929	-	388770	290800	217260	400100	218980	181250	211220	210910	231840	325280	261760	188110	369650	222240	255830	679270	215610	224480	228940	330500	258040	220930	331780	144780	185460	227470	233430	205010	286050	238190	191100	207770	177430	226590	205310	208860
MW0108558	N1-Acetylspermidine	-	-	254.126	187.168	[M-2H+3Na]+	C9H21N3O	C00612	HMDB0001276	496	-	17927	3323	716130	592030	654300	622920	1131900	842940	875830	656970	571980	636940	775690	690740	513940	790300	482420	625140	461750	595020	565450	593160	464320	678730	586060	639950	682710	601650	529620	420510	683330	715050	809960	601150	465880	690010	625850	533150
MW0109005	Orlistat	-	-	534.354	495.392	[M+K]+	C29H53NO5	D04028	HMDB0015215	3034010	111397-16-1	393438	-	4809100	4819000	4517800	4801400	4476500	5313600	5249100	5149900	3758400	4579100	4602700	3461800	3580400	4243100	4259200	1336000	4995100	4943000	4005400	5716900	2833000	3813200	833380	5328400	4873700	3696800	3198700	4065000	4188800	4533500	4654700	4381300	2804400	2491200	2551200	3913000
MW0109095	Phe Asn Lys	-	-	408.221	407.217	[M+H]+	C19H29N5O5	-	-	-	-	-	-	43099	41256	56494	71517	56503	68023	53327	38445	30401	36334	49290	66499	39057	6001.5	53121	113110	27136	29152	12886	20274	74193	121820	114800	46573	25626	268260	139080	68503	35421	20778	14030	126390	40174	100880	78942	91932
MW0109205	Phenylalanyl-Glycine	-	-	223.107	1577.22	[M+H]+	C11H14N2O3	-	HMDB0028995	6992304	-	-	-	1633500	1569600	1632900	1613000	1283200	1288500	982820	1068200	1271400	2646300	2226300	1012400	508040	1976900	313170	1325800	582640	1670300	977350	1986000	160470	303230	1630700	2084900	714510	399240	145740	258940	682920	1333600	666370	725950	289770	83898	229200	207270
MW0109227	Phe-Ser	-	-	253.118	252.111	[M+H]+	C12H16N2O4	-	-	193508	16053-39-7	-	-	1059700	1110800	1111700	1020400	1055000	1039400	1100100	857160	877480	1098900	1504700	844490	571590	959130	353860	216970	289900	630370	935360	632570	146990	463330	326890	1110000	220180	322300	227140	415680	490650	569400	258270	781790	327660	64659	188090	211930
MW0109253	Phosphodimethylethanolamine	-	-	168.042	169.05	[M-H]-	C4H12NO4P	C13482	HMDB0060244	151438	-	31997	-	9633700	9689700	9341800	9351500	8757500	8998500	8739300	9053600	8341800	13173000	9975300	10685000	9385500	13230000	8983900	4719400	12931000	9652100	4434900	12014000	10692000	10089000	3072100	11682000	15035000	9609700	10955000	10459000	10947000	11316000	9874300	13184000	8408900	3450000	8257300	6782400
MW0109360	Pro-Gln	-	-	285.153	243.122	[M+CH3CN+H]+	C10H17N3O4	-	-	7408110	18668-08-1	-	-	174340	240660	256730	185630	263660	236470	265300	248690	5778.9	66842	66031	59434	149110	114420	96101	5355.7	3099.8	5855.2	588680	9979	274040	100680	163680	12300	1819.2	193540	298360	158110	74325	25666	19928	105950	99460	32265	189010	434960
MW0109534	Ropivacaine	-	-	275.211	274.205	[M+H]+	C17H26N2O	C07532	HMDB0014441	175805	84057-95-4	8890	-	2208700	2242700	2280200	2317800	2225800	2171100	2239000	2169500	9	5443000	5771900	2579400	9	7017200	1523700	9	2551300	9	4039200	2702100	6556000	2298500	4512500	1886500	4565600	2742400	2478100	2658500	9	4691000	4141200	2226700	9	3226100	937680	9
MW0110189	Tyr Asp	-	-	297.108	296.101	[M+H]+	C13H16N2O6	-	-	-	-	-	-	394960	301550	297930	282190	390800	397120	369020	292890	705630	326710	387840	297780	190560	279070	61627	20894	140580	379600	245640	375770	311950	313950	60816	452450	302950	151620	175670	179770	403240	161110	351270	422110	233090	137430	174870	253540
MW0110196	Tyr Glu	-	-	311.124	310.116	[M+H]+	C14H18N2O6	-	-	7009628	2545-89-3	-	-	2351800	2111600	2384600	2327700	2114400	2435300	2420200	2004100	1942600	2909900	1940500	2054900	1577500	2342700	1773300	510440	1128700	1995800	2626100	2152800	1037500	1484900	872260	2326000	1416100	1343200	1535900	1127600	1690800	1804900	901680	2466100	1487800	1686700	1850700	1722200
MW0110287	Tyrosyl-Isoleucine	-	-	295.165	294.158	[M+H]+	C15H22N2O4	-	HMDB0029108	7019110	40829-32-1	-	-	438470	438950	443180	432350	352390	406520	419400	388750	366020	1058200	539660	218650	144180	742570	125330	79689	120920	536380	185240	777980	169970	166330	95298	470330	172440	146410	83615	103530	191150	440730	133210	263390	136600	67674	119670	118980
MW0111083	Memantine	-	-	226.18	179.167	[M+HCOO+2H]+	C12H21N	C13736	HMDB0015177	4054	19982-08-2	64312	-	87123	83495	66533	72947	57205	65766	63961	71556	124680	100860	104670	124820	109980	96734	134350	121010	129160	104380	104470	96112	137300	102630	70208	93474	79556	109970	76994	92791	75308	108650	86578	77639	98074	95120	89678	115080
MW0111631	1-(4-Butoxyphenyl)-3-(1-piperidinyl)-1-propanone	-	-	290.212	289.204	[M+H]+	C18H27NO2	C07881	HMDB0014783	3180	586-60-7	4724	-	201070	182850	173330	187910	163280	180980	160670	169800	366020	229900	190900	199500	975370	57935	302530	561230	845.92	407.12	479	3848	167600	65979	823.68	268.94	31281	357.45	308.07	319.67	196910	154100	126210	130100	795980	90753	308650	696840
MW0112836	3-Hydroxybenzaldehyde	-	-	162.056	122.037	[M-H+CH3CN]-	C7H6O2	C03067	-	101	100-83-4	-	-	70041	74236	72200	76020	75937	64908	75408	75537	90705	78294	86326	83818	83551	78128	88740	84708	89436	82492	75672	91889	88084	89991	75075	77031	86881	88043	84703	86227	89093	77833	97752	73418	84251	88558	85309	84256
MW0112852	3-Ketosphingosine	-	-	280.263	297.267	[M+H-H2O]+	C18H35NO2	C06121	-	9839212	-	-	-	34513	29684	30932	33785	29337	30470	33848	33174	34646	34597	15739	23808	14301	39435	24386	7751.8	29642	31665	22270	50261	25778	17765	16142	34758	24394	47681	34324	18426	23232	21838	20625	43910	18790	14509	28881	19786
MW0113139	4-O-beta-D-Glucosyl-4-coumaric acid	-	-	344.136	326.1	[M+NH4]+	C15H18O8	C04415	HMDB0039509	9840292	-	-	-	155930	166040	137630	131080	122610	128100	131390	139150	136930	161360	194000	195450	155710	113070	156930	170680	136170	118590	578970	128700	403740	120900	163990	104980	138120	128490	112390	172310	135510	239810	148400	109530	169660	150270	207760	107520
MW0113266	5-Phospho-D-ribose 1-diphosphate	-	-	410.926	389.952	[M-2H+Na]-	C5H13O14P3	C00119	HMDB0000280	7339	7540-64-9	17111	5274	152800	144920	123520	144440	101510	77518	106260	140350	43876	40447	38771	223040	179710	8547.5	141440	62320	90165	36780	56340	12730	249340	106750	269160	38219	39564	142210	334480	58917	61617	25281	64109	206340	133830	142990	170900	605320
MW0113980	beta-D-Fructose 2-phosphate	-	-	300.048	260.03	[M-H+CH3CN]-	C6H13O9P	C03267	HMDB0006800	193537	-	12350	-	15137000	14699000	11075000	13757000	12410000	14206000	13321000	12375000	17499000	15467000	13360000	19004000	9916100	11247000	10396000	8907200	11611000	13080000	22399000	14412000	9355500	14752000	8484100	15492000	8595900	14112000	12668000	11656000	13519000	12704000	12369000	15345000	8087200	3169300	8612400	14728000
MW0113981	beta-D-Fructose 6-phosphate	-	-	283.019	260.03	[M+Na]+	C6H13O9P	C05345	HMDB0003971	440641	-	16084	-	228080	606040	258970	287310	162990	230460	236820	228640	185230	71605	275920	154170	142280	262120	152390	58222	149070	195740	225680	107270	160110	172370	30369	206620	90845	153390	112300	275620	223900	104300	376320	152210	45582	53957	350080	297780
MW0114218	D-Glucono-1,5-lactone 6-phosphate	-	-	327.007	258.014	[M+Na+HCOOH]+	C6H11O9P	C01236	HMDB0001127	439452	-	16938	6022	321280	490080	376790	411830	212800	328770	240770	380560	228580	340550	387630	515880	620190	348770	277850	28595	448060	395900	390820	179270	355460	441350	58556	440470	271200	431630	480110	358930	305490	209790	278540	487850	374820	96959	245740	229380
MW0114476	Formyl-5-hydroxykynurenamine	-	-	103.04	208.085	[M-2H]-	C10H12N2O3	C05647	HMDB0012948	440743	-	28736	-	510850	511570	537520	536810	526730	474370	498150	528530	601240	352830	399500	625220	916750	323860	401840	348080	430590	514180	557380	462990	774420	848810	804880	809930	448470	448020	552330	293650	657810	384780	460200	644900	1204300	492360	497640	358690
MW0114649	Isomaltose	-	-	377.085	342.116	[M+Cl]-	C12H22O11	C00252	HMDB0002923	439193	499-40-1	-	-	363320	317150	305960	302950	288050	301260	317420	295450	29470	185500	18458	320350	422170	91233	717640	2532900	201340	145080	1034300	63314	369620	172700	2314700	135590	234460	206880	344740	66127	58125	223060	25654	172960	326070	529270	667990	1271200
MW0114953	N-Acetyl-D-glucosamine 6-phosphate	-	-	320.062	301.056	[M+F]-	C8H16NO9P	-	HMDB0001062	150941	1746-32-3	15784	5975	7048600	7154500	7563400	8081500	4847400	6830500	5905300	6589700	7867400	9238900	7609400	11660000	9124000	5132700	4011900	7579400	6180100	6624700	4283900	5706700	7393700	9794100	8448000	12709000	4349700	7491900	8846200	9384800	8643100	8356200	4541200	15031000	6662200	2540700	4619600	9024500
MW0115063	Oleana-1,9(11)-dien-28-oic acid, 2-cyano-3,12-dioxo-, methyl ester	-	-	488.313	505.319	[M+H-H2O]+	C32H43NO4	D09585	-	400769	218600-53-4	-	-	181910	156550	189240	182090	164380	168660	111520	125700	56299	72997	156340	116390	84699	114600	190410	195730	139230	117440	79576	145970	92613	58824	56321	195510	168250	94450	88156	311100	74077	163490	264690	90469	63806	261520	83100	359990
MW0115417	Trichostatin A	-	-	303.173	302.163	[M+H]+	C17H22N2O3	-	-	444732	58880-19-6	-	-	39876	40921	41039	41904	42067	41771	45508	41224	28337	6688.1	9892.6	13380	21124	7582.5	15605	42668	19362	8492.5	38857	6019.8	32071	7995.9	11193	24246	3147.2	5850	28295	18755	5112.3	22234	7648.3	7118.6	9947.6	12488	3655.8	52812
MW0115901	(3R,3aR,7aS)-3-Butylhexahydro-1(3H)-isobenzofuranone	-	-	195.139	1493.13	[M-H]-	C12H20O2	-	HMDB0034903	12367055	-	-	-	9197.3	12194	8698	8949.9	7203.4	8582.3	8573.2	8984.3	8306.3	6341.6	7270.5	6882.8	8526.2	6516.1	2688.7	9041	7435.1	6102.8	6764.2	6117.2	5751.4	7686.8	8147.8	4233.4	5643.8	7474	7703.1	16535	6849	8062.5	6349.6	7559.8	4686.6	5937.1	3130.8	5548.3
MW0116002	(7R)-7-(5-Carboxy-5-oxopentanoyl)aminocephalosporinate	-	-	433.068	414.073	[M+F]-	C16H18N2O9S	C04712	HMDB0060316	440452	-	15838	-	260540	259970	230320	220490	174440	113590	157870	118810	569500	455170	599900	321170	519530	290450	32617	8822.7	268710	685470	40900	529580	43055	112440	1761.8	460930	77492	306630	136090	156990	549980	308480	501700	223450	275600	9707.5	2381.8	104090
MW0117861	2,3-Methylenedioxymethcathinone	-	-	254.102	207.09	[M+HCOO+2H]+	C11H13NO3	-	-	91693796	-	-	-	178010	181970	163670	185850	202750	208910	214270	168150	246630	194280	217230	223190	203500	218210	235490	233540	206180	197630	194910	194510	194950	200550	206520	156120	214290	206210	148330	182000	221320	205610	257290	165180	225750	266900	231110	219510
MW0118232	2-Amino-4-hydroxy-6-(D-erythro-1,2,3-trihydroxypropyl)-7,8-dihydropteridine;Dihydroneopterin;7,8-Dihydroneopterin	-	-	292.049	255.097	[M-2H+K]-	C9H13N5O4	C04874	HMDB0002275	135398602	1218-98-0	17001	6588	14249	27347	37852	18630	14596	15134	26809	35837	17553	15490	22229	18190	22668	25365	18246	2361.8	19438	23299	15595	31427	20406	30717	10816	28608	20180	20370	13062	41430	23717	26862	40035	17595	11256	3786.7	31895	35807
MW0118566	2-Hexyl-1,3-dioxolane-4-methanol	-	-	187.133	1366.99	[M-H]-	C10H20O3	-	HMDB0039669	15571	-	-	-	39950	39860	36527	45572	39335	37568	35699	34486	25038	32107	44174	33297	46168	189250	27569	18382	34043	30279	31059	37084	56968	24466	35622	34859	21911	33030	24648	23071	27496	32562	19930	23145	65370	117760	19277	21351
MW0118636	2-Hydroxyquinoline	-	-	144.045	145.053	[M-H]-	C9H7NO	C06338	-	6038	104534-80-7	-	-	429960	460280	409880	404260	396110	393440	393270	382740	538060	525690	479830	435690	428800	420760	435210	211840	437390	467320	377670	515520	477190	428930	237940	425770	416220	450120	402540	451500	467320	439040	423750	390930	390070	313430	336450	414730
MW0119848	4-(2-Hydroxyethyl)piperazine-1-ethanesulfonic acid	-	-	237.087	238.099	[M-H]-	C8H18N2O4S	-	HMDB0062295	23830	7365-45-9	42334	-	78230	70289	65178	55536	56902	56738	63350	57979	118510	105330	120370	68751	67117	93319	49036	83201	46197	76784	59865	78608	21350	43959	91291	85506	63048	48235	24457	64002	60076	42321	46863	62960	48383	10780	33155	35204
MW0120233	4-Aminopyridine	-	-	95.06	94.0531	[M+H]+	C5H6N2	C13728	-	1727	504-24-5	-	-	1613500	1449300	1653700	1510200	1547900	1537000	1458600	1403300	2325500	2241800	2327800	1998300	1950300	2707100	1314300	1285500	1843700	2042700	1462000	2566100	1319700	1531600	1220300	1982700	1716000	2038800	1703000	1464300	2216900	2016300	1481900	1793000	1740600	979870	1001200	1248500
MW0120946	5,6,7,8-Tetrahydro-2(1H)-quinolinone	-	-	132.08	149.084	[M+H-H2O]+	C9H11NO	-	-	264106	54802-19-6	-	-	4297700	4565200	4592700	4494500	4751100	4466300	4659200	4553300	6567800	6275900	4857600	4124900	3983200	3858500	3631200	1831000	4621400	5204800	3812200	5584100	5194800	4642000	2525900	5226200	4421700	4809100	4039300	5372300	5808900	5474100	5012300	5069500	4540900	3197400	3950000	5019700
MW0121028	5,9:6,9-Diepoxy-4-megastigmene	-	-	209.153	1521.16	[M+H]+	C13H20O2	-	HMDB0038529	73817713	-	-	-	22295	12120	17525	12884	13374	14591	18376	6405.7	28102	29875	27771	31207	30449	20002	37939	27606	28251	28642	17166	25333	28543	27110	26025	30958	22864	19470	26460	24756	24737	35182	28342	22710	24520	27060	25857	23990
MW0122521	7-Methylhypoxanthine	-	-	166.076	73.0528	[M+NH4-2H]-	C6H6N4O	-	HMDB0003162	135408758	-	-	-	96914	94704	86702	88709	85983	93728	99641	97173	131790	135780	105970	107500	102880	91938	110200	71880	102620	87936	89603	113740	115500	94654	77856	101580	100290	100940	91291	102760	105960	101240	91890	105530	89031	70306	79850	101680
MW0123196	Calcimycin	-	-	522.258	523.268	[M-H]-	C29H37N3O6	C11309	-	40486	52665-69-7	-	-	24045	23302	22343	21868	15139	15230	19971	17159	362.38	8884.2	2376.9	234.68	233.01	54400	200410	1099.8	28513	336.64	862.22	813.8	96.516	1590.5	239.56	186.1	28610	435.61	242.71	26527	556.54	2472.1	6189	446.76	234.36	11766	147000	1074.7
MW0123278	Cefuroxime	-	-	423.06	424.069	[M-H]-	C16H16N4O8S	-	HMDB0015244	5361202	55268-75-2	3515	-	376250	375660	301230	308670	292460	230920	264090	245320	274140	324910	133910	142.02	313090	236310	265940	819420	728000	231050	544420	183780	562480	232840	904160	318670	372400	255350	344750	2525.9	205610	283570	98811	534.77	408990	503210	237520	830910
MW0123679	Dihydropteroate	-	-	354.13	314.113	[M-H+CH3CN]-	C14H14N6O3	C00921	HMDB0001412	135398662	-	4581	6228	70117	79668	81505	75825	74981	74579	75245	74662	127660	41240	79737	93429	141530	37946	57146	10055	76337	42505	21575	37269	173690	106210	10863	92148	57939	71181	147400	161170	96720	52341	141100	119060	120330	7414.2	55393	136890
MW0123742	DL-Laudanosine	-	-	358.201	357.194	[M+H]+	C21H27NO4	-	HMDB0030213	15548	1699-51-0	444892	-	9419900	9356600	8661600	8526400	8132600	8001800	7807200	7974300	17072000	18589000	18249000	14163000	8325400	4290.5	13871000	13861000	10336000	17391000	8991300	4673700	14483000	10986000	17045	1696.7	8966.6	4334700	9885000	34795	14187000	15590000	16135000	10198000	8071600	12084	9484300	14225000
MW0123823	Ensulizole	-	-	273.037	274.041	[M-H]-	C13H10N2O3S	D10005	-	33919	27503-81-7	-	-	5592900	5182300	4707300	4788700	4593300	4669300	5202100	4900900	3140600	4625600	3982000	6623000	4446600	5740100	4213700	1216600	5027900	4351300	2291900	2655100	815650	1392000	959990	3727600	3151300	3648700	2894000	1094900	6095400	4301900	1771000	2203500	3675100	6801500	1374600	2243000
MW0124399	Indalone	-	-	227.125	226.121	[M+H]+	C12H18O4	C19142	-	10760	532-34-3	-	-	26532	23832	16856	19697	16332	16788	15095	16104	23409	24953	26176	26470	25419	24512	27245	23118	25245	28471	23112	25782	25911	22333	21473	22697	26370	25293	17150	21066	26558	27275	31144	25098	23963	19864	24442	24882
MW0124481	Isoniazid	-	-	206.055	137.059	[M+Na+HCOOH]+	C6H7N3O	C07054	HMDB0015086	3767	54-85-3	6030	-	391090	1081600	1456800	728120	988120	788010	692340	681310	1026900	397660	951040	608270	1126000	1174300	660980	415160	1478500	1056100	547530	924270	1001900	814730	271850	937910	631320	453270	1613800	1128500	362610	1580600	961200	2056400	986960	350970	912930	620470
MW0124738	Maleic hydrazide	-	-	113.034	112.027	[M+H]+	C4H4N2O2	C18474	-	21954	123-33-1	-	-	8822800	8405900	8860300	7783800	9615900	8897600	10041000	9468600	10095000	6260100	8374100	9372800	9607000	7836100	10462000	4545200	8521900	8186400	11297000	8988000	9000200	7910700	4508000	8229200	7670300	8903900	9227200	12312000	9857900	8465600	11054000	9907600	9833900	5219000	10336000	11282000
MW0126295	Pyrazine-2-carboxylic acid	-	-	125.039	124.027	[M+H]+	C5H4N2O2	C19915	HMDB0059734	1047	98-97-5	71311	-	14794000	16355000	17444000	16349000	15655000	15110000	15162000	13786000	14387000	15732000	17490000	18003000	18080000	20153000	19873000	23245000	20089000	18960000	17751000	15011000	16742000	19066000	22020000	18172000	19208000	18625000	17484000	16890000	20663000	18463000	21125000	17302000	19130000	24063000	18258000	17839000
MW0126336	Pyridoxamine 5-phosphate	-	-	264.073	248.056	[M-H+NH3]-	C8H13N2O5P	C00647	HMDB0001555	1053	529-96-4	18335	-	111870	105010	135210	142580	106350	157450	75191	92877	130390	48427	112140	262400	183330	53960	161650	57188	136710	77261	35823	80063	326610	185790	186500	75031	73412	133770	194000	266160	97684	74190	109890	99378	149820	69984	156280	269390
MW0126450	Riboflavin reduced	-	-	366.146	455.234	[M+NH4]+	C15H16N4O6	-	HMDB0001557	22833571	-	-	6322	453480	507020	417500	415410	360310	296930	322640	453670	592460	490360	467130	474260	424400	398270	503290	237450	595300	519640	479530	516420	508390	448890	320870	408620	492630	382710	390580	412890	413520	420970	506190	393510	390660	284080	415990	385460
MW0126892	Tropisetron	-	-	285.16	284.152	[M+H]+	C17H20N2O2	C13666	-	656665	-	-	-	590560	541690	567660	581550	572960	436210	556110	561720	17388000	9	9	9	9	9	78183	9	9	9	3325	9	9	9	9	9	9	9	9	9	10533000	9	9	9	9	9	25013	9
MW0127456	Dimethyl sulfoxide	-	-	79.0209	78.0139	[M+H]+	C2H6OS	C11143	HMDB0002151	679	67-68-5	28262	3985	442740	399110	315560	364510	376750	359300	332160	292750	1716300	624760	2172000	5352200	1200600	993720	1077200	1172300	671680	348000	7750600	4134300	1121100	16261000	1983900	416430	763890	214440	17737000	1572200	630580	1159500	200910	1258800	401780	140810	124520	303000
MW0130830	2'-Hydroxy-4,4',6'-trimethoxychalcone	-	-	315.12	314.115	[M+H]+	C18H18O5	-	HMDB0033586	5355469	3420-72-2	-	-	67055	55494	80783	59039	47336	54432	52988	57166	16932	12945	7457.2	13147	13671	9052.8	9317.6	15059	15980	11331	13834	17167	14808	13020	17730	11452	8124.2	19489	11235	11186	14381	17891	8783.7	10953	10099	12471	14895	10010
MW0136716	6-Hydroxywarfarin	-	-	307.096	324.1	[M+H-H2O]+	C19H16O5	-	HMDB0140987	-	17834-02-5	-	-	3095700	3116800	2655300	2912900	2631000	2833200	2688200	2779700	3030200	2873100	3101800	3018200	3032100	3086300	3126000	3038900	3016900	2880900	3016200	3078400	2885100	2977500	3017100	2853700	2986600	2925500	2493200	2573000	2658000	2595600	2972100	2594800	2903400	2972600	2864200	2698700
MW0137551	Caffeyl alcohol	-	-	167.07	166.063	[M+H]+	C9H10O3	C12206	HMDB0141765	5282096	3598-26-3	31334	-	10760000	9917000	9406700	9494500	8654000	8309400	8495300	8563000	22011000	22680000	22921000	22772000	23660000	21741000	22994000	24946000	23131000	24786000	21779000	19472000	21248000	21602000	25175000	21725000	20889000	22743000	34161000	18563000	22889000	20330000	21231000	22610000	21878000	21532000	18213000	21649000
MW0137890	Dehydrowarfarin	-	-	305.082	1352.97	[M-H]-	C19H14O4	-	HMDB0060575	54684422	-	-	-	857920	840800	842380	823050	683650	808370	756570	806480	853460	844770	856930	880640	841060	863340	857560	838380	864590	815260	847940	851420	813080	762130	826280	800360	832250	822450	769330	779060	907340	810020	831490	804250	825630	872820	822350	815670
MW0137956	Dihydrobiochanin A;2,3-Dihydrobiochanin A	-	-	323.033	286.084	[M-2H+K]-	C16H14O5	C02675	HMDB0129957	439784	83920-62-1	15712	-	83335	84272	84409	80610	75675	78705	79519	78373	195890	140690	49999	88419	142340	60722	11201	5302.7	65589	293000	25475	82590	62971	151620	4365.5	214760	7443.3	129700	33737	99113	142580	87006	59883	63575	98971	11564	10177	17967
MW0138237	Geldanamycin	-	-	583.254	560.273	[M+Na]+	C29H40N2O9	C11222	-	5288382	30562-34-6	-	-	238330	173870	144010	138080	111520	99408	105190	111190	289650	213100	173550	596520	125290	172560	215500	84878	234760	237660	377830	255400	392600	111860	391520	182420	217010	173100	217940	140650	520980	264300	305780	775870	248460	196330	174550	262460
MW0139075	N-(4-Methyl-2-oxochromen-7-yl)icosa-5,8,11,14-tetraenamide	-	-	460.283	461.293	[M-H]-	C30H39NO3	-	-	53394477	-	-	-	986360	832480	809190	811830	615040	680900	681490	682530	320250	484630	1513600	925180	410860	716240	1505900	364870	861430	853720	168110	954220	253970	193140	94409	1218200	1238700	548490	355390	1300000	589280	809280	2068400	827620	224810	696590	215560	1045500
MW0140217	(1R,2R)-3-[(1,2-Dihydro-2-hydroxy-1-naphthalenyl)thio]-2-oxopropanoic acid	-	-	331.003	264.046	[M-2H+3Na]+	C13H12O4S	C14799	-	11954050	-	-	-	543350	570990	549570	581110	566850	525890	504030	564110	349080	363110	376160	384330	325720	408610	331290	325490	350800	328550	320410	308440	392010	349170	324810	321140	342230	305640	277610	297430	349750	300050	308990	305230	342840	318710	297760	347390
MW0140460	(6E)-8-Oxogeranial;10-Oxogeranial;8-Oxogeranial	-	-	165.091	166.099	[M-H]-	C10H14O2	C17622	-	11073781	-	-	-	1498100	1585100	1514100	1542200	1416100	1499900	1559000	1510600	791970	766830	740430	802970	1096700	751140	1203100	1671900	1008800	789160	1819500	867770	1736100	1274500	1345600	992350	1047900	926990	2002500	1955600	901880	899340	857530	1111200	1149800	1266400	2126500	1445100
MW0140479	(7S,8S)-DiHODE;(9Z,12Z)-(7S,8S)-Dihydroxyoctadeca-9,12-dienoic acid;(7S,8S,9Z,12Z)-7,8-Dihydroxyoctadeca-9,12-dienoate	-	-	311.222	312.23	[M-H]-	C18H32O4	C07354	-	5460412	143288-65-7	-	-	225670	241000	251250	249700	208830	221140	216480	228150	443400	215180	794430	358120	582160	2268100	167250	106730	178060	289560	64559	322360	240350	68791	32603	119400	275370	299380	217800	203330	448180	264710	132030	67613	947540	1197100	84787	462410
MW0140482	(8E,10S)-10-Hydroperoxyoctadeca-8-enoate;(8E,10S)-10-Hydroperoxy-8-octadecenoate	-	-	281.239	314.246	[M+H-2H2O]+	C18H34O4	C20702	-	56935841	-	-	-	205190	178300	190630	203540	175240	167130	163740	122230	191240	207520	103000	269950	460790	253540	233980	121630	181540	168250	138250	157560	130270	292620	131260	96960	175460	143300	343390	178700	116880	216630	114110	343340	523350	232910	149180	161730
MW0140500	(9Z,15Z)-(13S)-12,13-Epoxyoctadeca-9,11,15-trienoic acid;(9Z,15Z)-(13S)-12,13-Epoxyoctadeca-9,11,15-trienoate;(9Z)-(13S)-12,13-Epoxyoctadeca-9,11,15-trienoate;12,13(S)-EOT;12,13(S)-EOTrE	-	-	291.196	292.204	[M-H]-	C18H28O3	C04672	-	20843328	-	-	-	21379	21074	20547	21612	20470	18512	18958	20249	28009	25908	24231	26600	26598	21034	29578	32485	32230	25283	33667	24528	29333	26848	38320	32207	23458	25468	33691	36248	34271	32872	30444	27730	28896	22296	30117	29084
MW0141178	1,5-Anhydro-D-mannitol	-	-	163.061	164.069	[M-H]-	C6H12O5	C16538	-	445184	-	-	-	45226	85135	81414	81732	61159	26798	91738	67996	87183	58315	39518	40751	48237	57791	64188	58391	58756	64223	68166	67436	102060	69811	58914	53996	77512	83535	54676	70621	79503	63484	66937	87743	76782	63266	76144	82475
MW0141343	12-Oxo-9(Z)-dodecenoic acid	-	-	281.138	212.141	[M+Na+HCOOH]+	C12H20O3	C16311	-	9548789	-	-	-	132150	114760	132100	156220	97874	97352	76772	73519	143080	215930	116440	146600	121600	197850	178050	78817	141150	173490	64128	122700	239890	138350	86081	131520	95294	57281	238570	102580	103570	157500	174580	119460	149650	175980	117220	118990
MW0141345	12-trans-Hydroxy juvenile hormone III	-	-	327.153	282.183	[M-H+2Na]+	C16H26O4	C16508	-	11011465	-	-	-	63759	74255	68147	75903	56115	41897	48088	43145	107710	104630	158530	168100	100600	184270	62879	22305	134480	104100	26630	130950	27781	34747	24100	31523	38385	193840	37034	18551	132340	102660	23716	27438	138650	165100	17611	72072
MW0141493	16-Oxo-palmitate	-	-	271.226	270.219	[M+H]+	C16H30O3	C19614	-	15931626	-	-	-	36195	44639	36360	42479	28346	28960	17417	26194	53351	57271	102260	71868	66867	306400	103310	22453	171930	74633	20004	93161	35425	24698	13907	19064	19290	141200	25847	22150	76289	64406	20844	10259	116790	150400	29451	47620
MW0141512	17,20Hydroxyprogesterone sulfate	-	-	411.188	412.192	[M-H]-	C21H32O6S	-	-	46782782	138949-80-1	-	-	170760	176650	155300	194550	130390	120660	136950	164320	51436	50228	58748	243180	213930	14143	182300	89797	99150	44775	87060	17362	322570	137370	335620	48381	60634	183990	463520	71166	85167	38654	81263	268570	146760	205520	208740	761310
MW0141524	17alpha,20alpha-Dihydroxycholesterol	-	-	453.315	418.345	[M+Cl]-	C27H46O3	C05499	HMDB0006764	21145112	-	783	-	11257000	9512800	9755500	9321600	8094000	8359100	8241000	8307100	4298200	8348100	5267000	9428600	3267100	2868100	8579300	502810	9382900	4871600	6874600	9814300	2322100	3134500	157660	12525000	13764000	3661200	3994700	11819000	3852400	6609900	7852400	5975300	2083500	2510900	1112700	3866200
MW0141658	18-Oxooleate	-	-	297.243	296.235	[M+H]+	C18H32O3	C19617	-	56928100	-	-	-	469000	525870	487280	479970	463780	454660	447790	447800	768180	921720	2576000	1290900	1422400	4663200	1175200	138590	940040	847090	42364	1209300	205120	199120	70368	150700	345680	1473800	295880	211770	942830	677880	266110	427670	1400200	1864600	257290	548200
MW0142081	2,5-Didehydro-D-gluconate;2,5-Diketogluconic acid	-	-	228.993	192.027	[M+Cl]-	C6H8O7	C02780	-	102287	2595-33-7	-	-	791360	790830	755330	714800	689910	652310	661770	606090	1213400	1257800	1488000	912100	511700	1231600	596020	720400	776650	922550	974330	1059000	372740	607080	527510	1006600	460610	815490	485380	528360	908140	1013500	839200	991540	417730	234410	399550	1141800
MW0142167	21-Hydroxy-5beta-pregnane-3,11,20-trione	-	-	415.211	346.214	[M+Na+HCOOH]+	C21H30O4	C05477	HMDB0006756	440697	-	-	-	44679000	48360000	39877000	38899000	36623000	36314000	37664000	37187000	91306000	87254000	100060000	174610000	87299000	92586000	94597000	89300000	98690000	88520000	69837000	96744000	83530000	86107000	79740000	106030000	71953000	75591000	74649000	67389000	128260000	84581000	95880000	79134000	167850000	89759000	129440000	81673000
MW0142392	2-Hydroxy-6-oxo-6-(2-carboxyphenyl)-hexa-2,4-dienoate	-	-	283.025	262.048	[M-2H+Na]-	C13H10O6	C16264	-	23724683	-	-	-	39950	41208	41665	38936	60187	47638	47742	50606	49476	26733	59863	57992	24699	106610	69446	14729	232080	41761	9932.4	50511	52737	27674	13310	106320	7241	88584	14473	29870	68494	35183	13671	7621.7	48990	125920	42550	69949
MW0142892	3-Dehydroteasterone	-	-	481.302	446.34	[M+Cl]-	C28H46O4	C15792	HMDB0041527	23724584	-	-	-	309910	275080	270110	254190	237750	231180	219490	216010	233710	252920	406580	499670	186490	149430	429750	12469	436030	310840	84340	458090	90647	174080	8227.8	783400	632890	161720	110210	342110	220590	251160	343100	261350	136810	103140	35597	155710
MW0143259	4'-Apo-beta,psi-caroten-4'-al;beta-Apo-4'-carotenal	-	-	546.375	482.355	[M+CH3CN+Na]+	C35H46O	C19892	-	44224033	-	-	-	11729000	11911000	11526000	12270000	8691200	12437000	8665200	6368200	1498700	1972900	2206500	2578300	1414000	1743000	2861000	2025800	5509700	2673400	5284100	3199200	3295500	3674300	932570	7285500	6006300	1629800	4402500	9380300	2271800	2658800	5318000	4458200	1112000	3222600	5043200	4639500
MW0143324	4-Heptyloxyphenol;p-n-Heptyloxyphenol	-	-	209.153	208.146	[M+H]+	C13H20O2	C14236	-	25641	13037-86-0	-	-	109780	86534	100300	84827	84698	72508	68756	51582	334160	617580	684400	457120	167060	1758500	103690	946.76	94977	370050	7976.7	584620	3461.6	5611	4257.1	6359	6398.3	1116700	32103	10294	209950	287200	26649	9382.5	299910	73897	3460.3	15980
MW0143347	4-Hydroxy-4-methylglutamate	-	-	193.086	177.064	[M-H+NH3]-	C6H11NO5	C06034	-	440894	-	-	-	40158	53168	52896	52955	43288	45385	43142	50111	43774	40225	45868	43667	44132	41190	43211	39238	46716	44663	47260	41393	43138	44631	42030	41318	42401	39885	40038	41583	46045	46463	36761	39659	41782	43168	39537	38845
MW0143431	4-O-beta-D-Mannopyranosyl-D-glucopyranose	-	-	379.081	342.116	[M+Cl]-	C12H22O11	C20236	-	10450027	-	-	-	160070	141850	125400	145400	127790	128040	146580	123690	7590.3	49016	77197	73927	90432	43904	244060	517850	59468	53574	839030	21035	75695	47096	454110	36539	51047	58581	75838	137040	27419	48194	52169	65107	76598	111630	180760	317750
MW0143459	4S,5S-antillatoxin A	-	-	504.342	503.336	[M+H]+	C28H45N3O5	-	-	-	-	-	-	609400	637950	535320	621560	701070	595570	721810	408400	342990	245540	306110	284600	700200	111870	339840	113850	311850	372610	672210	257860	409610	849070	129880	611170	279210	217710	670710	855240	329910	193570	459320	280940	566160	506590	313310	611460
MW0143526	5,6-Epoxytetraene;(7E,9E,11Z,13E)-(5S,6S,15S)-5,6-Epoxy-15-hydroxyeicosa-7,9,11,13-tetraenoic acid;(7E,9E,11Z,13E)-(5S,6S,15S)-5,6-Epoxy-15-hydroxyicosa-7,9,11,13-tetraenoic acid	-	-	317.211	334.214	[M+H-H2O]+	C20H30O4	C14815	-	11954060	-	-	-	118670	133710	113550	119000	98269	97999	107570	114000	9	243530	9	9	374710	84921	9	7036.4	148380	9	11359	145450	9	9	98350	9	272640	9	323860	17252	9	228120	50310	9	255800	46865	4810.6	9
MW0143649	5-Methoxydiisopropyltryptamine	-	-	549.415	274.205	[2M+H]+	C17H26N2O	-	-	151182	4021-34-5	-	-	15507	15208	13247	15516	12551	11829	14008	16597	9	52303	67600	17704	9	86256	9646.3	9	17547	9	44075	24774	62800	18382	52972	9248.4	52046	23674	14258	24030	9	44047	50354	12850	9	36079	6217.4	9
MW0143939	7-alpha-D-Ribosyladenine 5'-phosphate	-	-	346.055	347.063	[M-H]-	C10H14N5O7P	C04378	-	440315	-	-	-	18005000	17375000	17577000	17438000	15948000	17414000	17200000	16893000	16367000	26937000	25603000	23860000	20847000	28998000	11377000	1122000	26562000	17756000	23201000	15830000	8923400	18385000	2087500	35865000	18465000	14641000	13100000	21052000	19273000	19396000	17675000	27643000	16080000	1780600	6462000	13255000
MW0143980	7-Mercaptoheptanoic acid	-	-	163.075	162.071	[M+H]+	C7H14O2S	C16593	-	3016713	52000-32-5	-	-	14589000	14506000	12945000	13110000	12349000	12779000	12985000	13286000	14757000	14824000	13707000	14587000	14932000	15932000	13602000	16899000	13134000	13737000	15462000	13859000	15105000	13637000	15200000	11113000	13506000	14314000	13580000	12972000	14740000	13401000	12787000	13607000	15231000	14786000	14910000	14233000
MW0144111	9,10-Dihydroxystearate	-	-	315.253	316.261	[M-H]-	C18H36O4	C08314	-	89377	120-87-6	-	-	467920	473680	469450	471790	442600	411180	450730	441940	577500	522450	684710	594740	602550	930330	464020	395430	436620	479950	443660	530580	433840	382840	337630	393470	417400	602730	383970	347970	587530	419420	394760	381860	540190	579070	366370	443500
MW0144314	Ac-Ser-Asp-Lys-Pro	-	-	488.235	487.228	[M+H]+	C20H33N5O9	-	HMDB0062552	-	-	-	-	1319400	1353400	1571600	1295000	1554500	1314600	1643700	1281400	1754100	1091600	1727100	1193800	1627100	1190100	736630	355440	1696200	1430400	845770	1154300	1141600	1823000	564180	1775200	615910	717200	994730	1529300	1756400	968740	2184000	1563700	960460	197540	1002000	1576800
MW0144423	Aflatoxin-M1-8,9-epoxide	-	-	343.044	344.053	[M-H]-	C17H12O8	C19594	-	53297448	161596-64-1	-	-	3466.2	6711.2	4567.6	7024.1	6028.8	5777	8821.2	4795.3	8223.7	5837.4	5519.8	3752.6	6235.5	8946.6	3296.7	5814.7	4784.6	8706.1	4976.4	6143.6	3936.2	7849.8	7096.7	5497.9	5707	1835.7	3838.5	5788.5	7133.2	5725.2	10070	2818.3	6185.3	5616.9	5941.8	5849.8
MW0145307	Arg Asp Val Glu	-	-	516.24	517.25	[M-H]-	C20H35N7O9	-	-	-	-	-	-	32223	33588	22356	26997	23135	25469	25882	22317	4168.3	1185.4	522.24	8954.2	2873.3	597.12	2370.5	1055.3	1219.9	527.71	19075	1709.8	6869.1	4641.6	12257	2834.9	434.11	1439.8	6521.3	6141.6	592.27	1323.4	3431	4833.4	1252.5	353.47	1384.6	16338
MW0145452	Arg Met Met	-	-	437.192	436.193	[M+H]+	C16H32N6O4S2	-	-	-	-	-	-	865980	1031600	876840	854910	467010	434350	481300	441220	1044900	1197600	973620	1328000	786120	1092400	950670	797660	823360	1039500	691830	908480	884530	802030	703420	877590	635910	662210	679740	646950	906050	848660	946500	669250	1113500	897750	855590	744860
MW0145505	Arg Ser Tyr	-	-	425.215	424.207	[M+H]+	C18H28N6O6	-	-	-	-	-	-	16490000	16994000	15876000	16012000	15371000	15695000	15734000	14775000	14268000	14332000	15906000	14705000	25061000	14862000	13743000	14491000	13194000	14851000	12509000	14099000	13269000	13604000	12379000	13407000	12656000	14804000	14946000	12096000	14490000	13551000	13477000	13136000	19085000	14265000	13229000	14938000
MW0145543	Arg Tyr Ile	-	-	451.266	450.259	[M+H]+	C21H34N6O5	-	-	-	-	-	-	1290200	1443700	1325700	1338500	1451800	1305000	1360400	1416800	1422800	1482100	1298800	1405800	1555500	1467100	1334300	1671400	1365800	1519000	1415000	1396300	1414200	1472400	1537900	1223400	1293600	1384300	1452200	1394400	1529300	1478300	1299900	1425400	1474400	1721800	1604300	1576500
MW0145739	Asn Glu Ile Lys	-	-	501.269	502.275	[M-H]-	C21H38N6O8	-	-	-	-	-	-	47481	40907	44279	39332	41315	40979	39075	38186	33846	73994	85702	34701	19538	10075	28617	6961.1	32347	85992	16589	47433	24488	61323	17778	186590	27075	80557	20741	40188	25793	38866	10460	84560	16565	4380.9	37887	22387
MW0145815	Asn Leu Pro Ile Asn	-	-	570.324	569.317	[M+H]+	C25H43N7O8	-	-	-	-	-	-	1214500	1281600	949070	1155600	1035200	1306000	1318200	1322300	419970	366320	362930	1019000	1065800	68872	938700	917780	570970	255710	412100	206480	3578800	1476800	1381900	490650	326630	2762900	4286500	1145000	421590	396540	283860	1194900	775310	2129300	1982700	6572200
MW0145823	Asn Lys Arg Asp	-	-	532.287	531.277	[M+H]+	C20H37N9O8	-	-	-	-	-	-	1128400	1110300	1039300	1175800	998760	1096900	1231000	1051100	263600	554260	737890	567670	20385	403060	151420	17942	212060	241390	57805	747320	93316	54620	15279	212470	140360	93791	99821	49881	74844	306850	68414	208800	21984	3117300	457940	41305
MW0146241	Asp Pro Lys Ile Ala	-	-	543.316	542.306	[M+H]+	C24H42N6O8	-	-	-	-	-	-	63714	36150	51793	44836	50842	68173	58230	36978	3979.1	7201.8	15528	48862	56811	2174.3	34007	32060	8827.1	3057.6	8259.9	564.12	33214	80357	215560	21837	15324	143510	135140	51576	12413	7782.1	11989	92407	28440	2205.9	31159	86038
MW0146866	Brevianamide F;Cyclo(L-Trp-L-Pro)	-	-	352.129	283.132	[M+Na+HCOOH]+	C16H17N3O2	C20563	-	181567	38136-70-8	-	-	1149500	1108000	1074700	996930	985410	950310	875780	882490	1590000	843920	1079100	1054700	661240	671590	867580	601750	734330	1191700	792040	1129000	313390	904530	620580	607690	729180	805340	544930	764670	929060	917800	628250	1199100	263240	172910	329420	586710
MW0147686	CMP-8-amino-3,8-dideoxy-beta-D-manno-octulosonate;CMP-Kdo8N	-	-	589.14	542.126	[M+HCOO+2H]+	C17H27N4O14P	C21334	-	122361367	-	-	-	1028000	964960	988020	1000100	805020	1113800	1060100	960500	766250	1131300	646820	1880800	1532500	741170	847690	51537	1480400	1264000	643300	1030200	1498300	1476100	74660	1895900	1247300	964440	1024200	1127500	1214500	1121200	589260	3241500	1261200	135690	939530	1262300
MW0147980	Cys Arg His	-	-	415.188	414.18	[M+H]+	C15H26N8O4S1	-	-	-	-	-	-	141990	152410	122880	163660	147720	155840	109840	127360	125720	125210	178470	201810	142830	141750	140460	110420	122230	133300	102170	163010	128490	114160	109320	112010	156110	136810	107260	122990	169900	131440	105830	110690	128610	163510	121940	102120
MW0148304	D-Erythritol 4-phosphate;L-Erythritol 1-phosphate	-	-	222.999	202.024	[M+Na-2H]-	C4H11O7P	C03494	-	192838	-	-	-	69807	42766	55401	73351	52958	22961	32197	59690	101230	41851	58766	87657	129510	30412	55770	43947	55964	76827	66893	45200	69489	66924	73732	77209	57867	41929	54890	31814	84031	51744	57812	99227	149470	76303	97095	69858
MW0148373	D-Glyceraldehyde	-	-	89.0247	90.0317	[M-H]-	C3H6O3	C00577	HMDB0001051	79014	453-17-8	5445	4176	264020	282780	272730	301140	293200	248030	291000	300470	261700	284050	288810	231320	236100	304810	223360	188970	272950	351190	308310	335020	261290	338060	212970	353780	340440	260230	247680	301740	325320	371040	364680	332990	256270	158650	198410	237630
MW0148515	Dihydromonacolin L acid	-	-	323.222	324.23	[M-H]-	C19H32O4	C20851	-	86289733	-	-	-	36080	41730	38935	40710	36258	36806	33224	41074	30335	44774	36628	43930	33327	33981	29472	48656	31029	40357	57099	56771	26403	36270	159550	49193	25786	59053	44220	24575	40613	38298	48786	32961	25065	22522	30023	33288
MW0148611	di-trans,poly-cis-Hexaprenyl diphosphate;ditrans,tricis-Hexaprenyl diphosphate	-	-	605.32	586.319	[M+F]-	C30H52O7P2	C17434	-	25245250	-	-	-	32446	31753	40272	30967	32330	53866	54620	33121	12037	7260.9	10264	10406	17745	1282.7	4716.5	5908.7	12605	7058.4	11047	4155.6	14049	46013	5813.3	25643	7745.1	7840.5	23194	50524	8315.9	6471.3	31949	21501	13730	2770.8	15110	64453
MW0148614	di-trans,poly-cis-Undecaprenyl diphosphate;Undecaprenyl diphosphate;Bactoprenyl diphosphate;ditrans,octacis-Undecaprenyl diphosphate	-	-	947.614	926.632	[M-2H+Na]-	C55H92O7P2	C04574	-	5280700	-	-	-	17182	11862	14939	9665.7	12304	14247	15237	13380	4765.3	8051.1	6254.8	14190	10296	1929.6	4828.9	9	9133.2	3354.7	12595	12996	2727.1	2824	125	18949	32716	10103	1822.6	42571	5745.7	7789.2	22309	6906.5	5361.4	521.56	1068.9	9668.1
MW0149878	Gln-Leu	-	-	258.146	259.153	[M-H]-	C11H21N3O4	-	HMDB0028801	44232492	34027-65-1	-	-	7182.6	7898.6	9380.1	9155.7	8735	7466.2	6476.3	7531.4	11447	18985	11920	10968	11177	14196	6168.8	3637.5	7874.3	5096.2	7334.4	13246	3769.4	4784.8	4950.8	13754	8875.3	6445.7	4256	6100.5	7115.5	15631	5325.7	9163.2	4105.9	4194.2	4783	5234.3
MW0149921	Glu Arg Phe Asp	-	-	564.239	565.25	[M-H]-	C24H35N7O9	-	-	-	-	-	-	197950	186140	189830	179570	227410	193140	183110	169940	13524	24803	79449	29287	11057	21064	45139	26677	61479	25928	19137	114380	34290	17056	6677.6	97660	128800	32537	36358	176510	32410	37492	107140	38518	5406.7	19232	44587	67172
MW0150001	Glu Glu Thr Val Tyr	-	-	640.287	639.275	[M+H]+	C28H41N5O12	-	-	-	-	-	-	27282	32541	32635	25751	30448	29928	33671	28877	9	82084	9	9	30353	15170	9	9	44782	9	9	50523	9	9	9	9	159800	9	32185	9	9	164500	9	9	11692	9	9	9
MW0150074	Glu Lys His Cys Arg	-	-	672.322	671.317	[M+H]+	C26H45N11O8S	-	-	-	-	-	-	67881	72274	40511	54093	41676	47667	61264	42581	19607	42525	29843	139050	73103	10897	38283	9659.5	26419	11070	35571	11976	71025	56046	19951	51187	50660	86838	61387	32337	26319	23391	6504.7	73387	36632	75404	21553	157690
MW0150329	Gly Asp Phe	-	-	338.134	337.127	[M+H]+	C15H19N3O6	-	-	-	-	-	-	52030	74858	74255	42651	56223	32592	47624	34898	40209	60257	53797	47212	40119	49008	24970	144040	64191	65734	70370	41037	48834	72066	153100	71611	40478	60369	37247	53132	47354	45818	43652	54487	32931	9355	49540	42393
MW0150443	Gly Phe Arg	-	-	379.209	378.202	[M+H]+	C17H26N6O4	-	-	-	-	-	-	26429	31653	23311	28799	21353	26769	15304	11261	28466	29182	33306	23909	37275	37918	33538	40181	27643	28410	34051	20163	36084	28886	34117	14285	22312	27559	27904	29323	17119	22754	22629	27263	26974	32431	27492	29615
MW0150444	Gly Phe Asn	-	-	337.151	336.143	[M+H]+	C15H20N4O5	-	-	-	-	-	-	710180	699090	662150	639990	630320	598340	654650	554070	997930	1083200	661920	754570	655710	677100	567150	135450	509590	699150	666780	889640	479610	748700	198150	1066100	671150	860870	514250	526410	838060	791370	411720	834800	514880	266620	281910	639210
MW0150658	Guanidinoproclavaminic acid;Guanidinoproclavaminate;Amidinoproclavaminate	-	-	245.128	244.117	[M+H]+	C9H16N4O4	C06657	-	441124	-	-	-	496380	491230	458370	485410	413390	434850	481490	475110	9	9	1292000	902260	9	5302800	501820	415460	1434200	9	389030	1018700	9	9	191700	9	9	9	9	493630	9	9	393930	703090	9	2322300	319920	1146400
MW0150783	Hexadecyl Acetyl Glycerol	-	-	341.305	358.308	[M+H-H2O]+	C21H42O4	-	-	11024766	77133-35-8	-	-	481210	501250	495120	504720	257930	417970	574020	421450	192760	276810	206390	243400	192090	279550	226670	151880	267610	173440	299200	294880	224720	202830	140890	164220	196750	261560	342290	373350	155350	288120	170790	205970	173330	317660	221410	211110
MW0150853	His Asn Ile	-	-	383.204	382.196	[M+H]+	C16H26N6O5	-	-	-	-	-	-	1255200	1229400	1107300	1067900	1103300	1039700	943440	961770	931130	900160	1321300	842900	4171400	1060100	842620	1036000	842090	1314600	965640	1265500	1304300	900360	949190	1575200	813990	1019400	1397500	855950	873290	857780	829030	829200	2214700	969480	910680	884620
MW0151066	His Pro Phe	-	-	446.205	399.191	[M+HCOO+2H]+	C20H25N5O4	-	-	-	-	-	-	55568	72709	54289	45886	63482	57119	43901	52326	42811	164240	98298	18716	3623.9	69335	8977.2	5118.3	16777	219280	60005	104120	26726	4664.8	76491	88755	30406	65055	2326.9	6166.8	22895	91413	11418	27868	10858	25713	8694.3	18677
MW0151311	Ile Ala Ile	-	-	316.226	315.216	[M+H]+	C15H29N3O4	-	-	-	-	-	-	28764	27592	30564	27796	32383	28002	26077	31019	206940	9	138420	9	148410	9	36077	9	9	9	9	9	118100	76445	26849	9	9	9	9	9	131970	9	99001	9	123410	9	13971	9
MW0151420	Ile Glu Leu Lys	-	-	502.323	501.316	[M+H]+	C23H43N5O7	-	-	-	-	-	-	170960	169520	113850	107980	106100	128140	130390	105450	132690	97812	117680	181880	160610	791.52	228670	64520	297170	285410	190450	88350	222600	223800	31967	244800	224140	123470	126020	244690	182890	144610	133740	182080	75750	29773	107130	97300
MW0151435	Ile Gly Lys Glu Leu	-	-	559.315	558.338	[M+H]+	C25H46N6O8	-	-	-	-	-	-	257620	216900	210510	195410	146710	166200	193690	128070	78799	54615	31605	154160	367250	34253	230680	57468	495650	202320	89555	45040	360680	439630	36280	501860	462000	242620	341970	377590	233860	157600	306420	258480	219070	93248	196880	240900
MW0151569	Ile Ser Asn	-	-	333.177	332.17	[M+H]+	C13H24N4O6	-	-	-	-	-	-	938770	854080	962200	872090	855480	913570	787190	827110	974150	632360	1050200	2444700	888460	2189300	1195400	271280	1224600	1498300	779750	1483700	891220	1149900	75897	2473800	2741400	2225700	709770	315860	868090	388430	264460	3523100	447250	503600	247640	1109100
MW0151922	Justicidin A	-	-	393.101	394.105	[M-H]-	C22H18O7	C10633	-	159982	25001-57-4	-	-	10007	5239.7	4640.1	4552.7	6969.1	6247.6	5188.5	3299.8	11626	10059	7844.9	10965	10962	8263	10900	12015	10729	9062.1	7257.8	6801.8	14212	12883	10549	9550.5	10146	7314.7	12353	17071	7071.3	9364.1	8430.7	10925	10443	9972.8	12378	10637
MW0151927	Juvenile hormone II;Methyl(2E,6E)-(10R,11S)-10,11-epoxy-3,7,11-trimethyltrideca-2,6-dienoate	-	-	263.201	280.204	[M+H-H2O]+	C17H28O3	C04867	-	5459796	-	-	-	467010	473570	470700	451210	420720	423880	391040	422910	9	701720	113670	9	1013900	122450	9	9	407980	9	347290	558140	247640	9	111290	9	330310	9	372410	229200	9	387200	3457400	9	1475800	92691	51246	9
MW0152239	Leu Arg Val Glu	-	-	516.301	515.307	[M+H]+	C22H41N7O7	-	-	-	-	-	-	199380	187160	215760	187100	192350	199870	197240	176510	185530	19818	36081	184520	266770	1630.9	127420	23542	24429	51553	361320	22163	24349	459520	12538	47563	3891.6	38887	57097	639200	205210	8486.3	38921	127300	114990	3286.8	35368	48365
MW0152405	Leu Leu Ser Pro Tyr	-	-	592.336	591.327	[M+H]+	C29H45N5O8	-	-	-	-	-	-	777150	758680	711320	795900	615100	699100	677300	668280	211400	159610	202080	326070	377290	29193	213630	161870	727570	258780	237340	205000	902940	780910	103200	717710	159940	124590	452930	1158100	274750	200640	542710	436810	287500	119620	313750	1627200
MW0152411	Leu Lys Ala Val Val	-	-	529.37	528.364	[M+H]+	C25H48N6O6	-	-	-	-	-	-	15590	16909	24278	24108	24036	21388	20626	22617	24941	39004	35399	17668	26017	9456.3	14238	396.78	26789	16951	6843.1	21458	16036	43267	569.7	23909	6166.1	11560	26247	39696	22738	14362	19274	24222	23934	3056.3	10668	13149
MW0152437	Leu Met Lys Asp Gly	-	-	563.285	562.278	[M+H]+	C23H42N6O8S	-	-	-	-	-	-	100920	126300	146580	119890	96735	123160	113590	99834	45647	12983	59567	192500	111100	22197	103180	97576	223320	4342.8	33224	2514.2	190900	212640	100290	58147	32934	142720	212510	249170	135310	119900	35132	163580	98726	172490	174100	514980
MW0152500	Leu Ser Ser	-	-	347.193	305.159	[M+CH3CN+H]+	C12H23N3O6	-	-	-	-	-	-	715290	668490	684610	652900	547840	567650	645080	572070	565620	569570	811850	1224800	593510	2220500	783710	230760	905570	1308700	685040	1077500	495790	725330	79299	1953700	1573900	1348200	391480	428460	805720	433140	193260	1934700	224140	321820	122130	742290
MW0152851	Lys Ala Leu Glu	-	-	458.26	459.269	[M-H]-	C20H37N5O7	-	-	-	-	-	-	29930	27354	22482	21664	20535	20040	15913	20380	14105	69925	50312	38604	634.97	26727	8395.3	22609	16908	46504	18440	45833	5655.8	14440	22373	94309	19121	28461	1694.1	12530	26513	104970	2878.8	27883	4043.2	33596	21673	14875
MW0152904	Lys Asp Leu Glu	-	-	502.251	503.259	[M-H]-	C21H37N5O9	-	-	-	-	-	-	35758	30266	31042	31032	28265	29443	27422	27010	19075	7750.7	54086	134980	182230	8818.3	95947	6438.2	46150	10257	10306	3468.2	111390	114940	7570	35295	35826	71894	46063	22585	53972	6846.7	36391	109650	84560	4694.6	46912	52979
MW0152967	Lys Glu Thr Glu	-	-	506.24	505.238	[M+H]+	C20H35N5O10	-	-	-	-	-	-	435780	511000	529220	512790	623060	641510	670950	600490	19927	418050	32327	12101	43894	2322800	4363300	46491	495320	12378	67026	25144	2586.9	44075	11970	8921.6	898410	11083	16251	468960	34680	221840	76343	12797	23879	337680	2279700	65089
MW0153180	Lys Tyr Ile Glu	-	-	552.305	551.296	[M+H]+	C26H41N5O8	-	-	-	-	-	-	199720	214540	196100	183760	125590	119130	98046	139830	510820	500660	451360	329940	218930	259400	103720	37260	125940	428690	329690	520030	54571	161840	35469	350930	152270	218150	73946	138950	370910	308950	296590	184620	195810	79468	41340	123020
MW0153186	Lys Tyr Thr Ser Ser	-	-	585.288	584.281	[M+H]+	C25H40N6O10	-	-	-	-	-	-	421920	429790	461720	310200	479810	433790	447180	422810	482210	148480	164090	207500	697260	28274	314670	14869	104910	46239	143590	117510	1096300	262130	75836	57891	164200	153480	527620	278270	186830	44656	579050	161790	593940	50993	1039400	785600
MW0153230	Lys-Lys-OH	-	-	381.173	382.185	[M-H]-	C17H26N4O6	-	-	-	-	-	-	4112800	4247400	4889300	4666400	4637900	5089100	5169300	4524600	8598100	10040000	12759000	9536300	5757000	9787700	4603800	660960	5731400	5843500	322790	8435300	1244600	2881200	253870	4375800	4055000	12460000	3590500	1862600	7682100	6814200	3045100	2449000	6295600	8419800	830980	5191800
MW0153538	Met Gln Pro Arg Val	-	-	630.346	629.332	[M+H]+	C26H47N9O7S	-	-	-	-	-	-	545220	472810	537050	459490	476760	458120	413930	414240	134650	320770	495560	334060	20210	177360	190200	24014	246150	112210	84021	327570	94954	54459	38535	178140	35750	79517	128540	60004	49307	124210	61887	157310	29915	1761500	538690	47278
MW0153632	Met Phe Ile	-	-	410.21	409.204	[M+H]+	C20H31N3O4S1	-	-	-	-	-	-	56799	59269	48077	51184	43510	44145	45279	36355	19245	33729	93212	30707	4645.1	76644	4330	2639.7	7785.4	18651	5146.7	62379	3593.3	6526.5	4743.2	7255	8396.1	9645.9	5608.7	4016	5698.7	14274	5496.7	6362.7	3260.3	11429	5669.3	3902.5
MW0153637	Met Phe Thr Glu Asp	-	-	642.247	641.237	[M+H]+	C27H39N5O11S	-	-	-	-	-	-	288470	263670	359010	321450	604210	448490	471000	426540	364520	305080	375520	313290	315970	331270	99068	7154.2	303770	281050	98221	347800	128390	246750	27768	261570	155430	330320	273770	329080	451220	349200	423640	361640	370610	62475	34022	235200
MW0153739	Met-Abu-OH	-	-	341.082	342.089	[M-H]-	C14H18N2O6S	-	-	-	-	-	-	59080	57859	67498	64998	79791	59078	68155	86692	41776	304220	52149	77558	45463	57438	35458	285330	67470	24263	78928	50068	109430	40570	179840	83465	129700	199680	59480	35417	40570	110970	26356	98833	41479	13380	12273	80959
MW0153775	METHIONYL-LEUCYLPHENYLALANINE	-	-	408.195	409.204	[M-H]-	C20H31N3O4S	-	-	-	-	-	-	52738	41972	37514	44449	40388	39984	39855	38856	18702	39734	72385	24604	3421.2	59057	3919	3082.1	7582.3	13586	4679.4	56292	4171.7	2963.2	2207.2	6680.5	5086	6931	3757.4	4189.3	6012.8	12766	4872.4	5613.2	4013	10093	5703.7	3867.9
MW0154027	myo-Inosose-5	-	-	218.066	178.048	[M-H+CH3CN]-	C6H10O6	C17577	-	439294	488-64-2	-	-	318810	213280	256840	202220	192940	221160	180810	191990	656950	319810	440970	134800	262350	215350	49257	42050	277290	317140	355900	207710	99776	250800	34413	298870	52883	112940	72764	374340	359580	196090	348380	199950	132290	17827	35391	85153
MW0154695	Octadec-9-ene-1,18-dioic-acid	-	-	311.221	312.23	[M-H]-	C18H32O4	C19618	-	9543674	-	-	-	268470	247320	264320	261540	236350	233780	230620	248820	337770	236670	206320	248640	195440	331520	293650	84773	257290	220000	398020	226930	431370	391750	463910	458090	320940	301630	434910	113980	386670	244160	104260	182550	320940	610800	357930	118930
MW0154797	Oxaloglutarate	-	-	223.028	204.027	[M+F]-	C7H8O7	C05533	-	440718	-	-	-	28608000	25775000	25087000	24848000	22320000	22709000	22531000	23348000	14660000	14470000	12853000	15822000	19513000	13090000	19614000	28224000	18536000	13306000	28290000	15142000	28122000	22946000	23782000	17567000	16711000	14843000	34284000	33808000	16351000	14862000	15560000	17974000	18440000	19847000	32721000	22985000
MW0155078	Phe Ala Ile	-	-	394.171	349.2	[M-H+2Na]+	C18H27N3O4	-	-	-	-	-	-	121740	97973	137330	117480	73263	107640	107690	90806	140940	128180	154240	140810	69241	94262	50435	18005	49484	158610	279260	161360	25695	83895	33629	186560	91623	123030	37953	44656	92733	105630	45955	195790	44687	17035	31560	58989
MW0155198	Phe Gly Ser	-	-	351.167	309.132	[M+CH3CN+H]+	C14H19N3O5	-	-	-	-	-	-	117280	95878	109070	96487	92530	96793	93144	62201	145210	328560	169530	149700	39472	130100	40279	242800	50782	186100	42200	203670	51110	44566	177250	373080	91068	114100	30568	43210	75587	161020	29557	119110	33710	28167	16522	108200
MW0155239	Phe Ile Val Gly Asp	-	-	550.29	549.28	[M+H]+	C26H39N5O8	-	-	-	-	-	-	419730	463710	463640	460790	410910	404680	357510	403950	158050	171690	90549	183560	283600	56697	173130	94129	364240	189000	302080	140890	457140	516370	60584	569880	212080	83352	275410	504400	183080	153000	215440	337850	233550	97362	217490	495490
MW0155298	Phe Phe Asn	-	-	427.198	426.19	[M+H]+	C22H26N4O5	-	-	-	-	-	-	23316	21848	25954	20443	20477	20913	17519	21534	21872	104340	60365	13302	7356.5	37597	7168.1	1496	11183	37561	8624.3	56075	3035.4	8749.7	3929.8	40394	15723	10644	2945.7	5624.3	12059	41003	13612	34294	4066.6	2389.8	2429.3	4668.7
MW0155485	Phenylacetone;1-Phenyl-2-propanone	-	-	135.08	134.073	[M+H]+	C9H10O	C15512	-	7678	103-79-7	-	-	2645000	2957800	2874100	3089000	3518700	3489200	3093600	3416100	5781800	4927100	5570500	10784000	5247200	5345900	5500400	4932300	5371400	5530900	3870700	6044300	5528200	5708500	5177300	7248400	4545200	5286000	5880400	5037500	9499300	5749500	6734700	6242700	12932000	5677400	9661000	5657200
MW0155717	Prenylated FMNH2;Reduced prFMN	-	-	544.211	526.183	[M+NH4]+	C22H31N4O9P	C21215	-	91801161	-	-	-	32823000	33518000	32557000	33685000	32364000	36459000	34782000	36019000	17679000	23209000	38814000	23511000	19753000	23726000	25805000	4805700	42532000	34341000	17566000	40720000	19748000	22355000	3593300	51983000	36217000	20452000	16020000	31213000	30450000	29491000	41231000	26917000	12103000	14839000	13750000	28691000
MW0155855	Pro Glu Ile	-	-	358.197	357.19	[M+H]+	C16H27N3O6	-	-	-	-	-	-	475260	469120	424140	421610	422680	425480	360200	355660	982310	1305900	1158300	697010	464370	847090	244750	43262	359520	977130	188720	1160000	117840	228450	37041	911600	650520	492500	139950	245890	561760	973600	492730	404100	351480	200030	102580	209970
MW0155891	Pro Ile Asp	-	-	344.184	343.174	[M+H]+	C15H25N3O6	-	-	-	-	-	-	353390	323390	310680	351740	294090	287730	313750	251520	620360	966310	904380	567020	388830	694510	224950	28320	325130	712230	154110	892850	91330	175450	5461.1	755930	558000	371930	101940	119700	484720	718260	485660	380580	278200	205860	76304	110040
MW0156755	Ser Gly Ile	-	-	317.182	275.148	[M+CH3CN+H]+	C11H21N3O5	-	-	-	-	-	-	125710	95788	138900	140200	108560	113960	129780	107760	137560	168200	203820	174190	154820	303970	74446	28156	133990	190800	123190	204070	80476	92146	45375	364930	168440	231430	54414	104630	145100	141430	51448	273030	61840	41216	45767	97385
MW0156854	Ser Lys Val Glu	-	-	460.241	461.249	[M-H]-	C19H35N5O8	-	-	-	-	-	-	2810500	2710800	2594200	2491100	2368000	2312900	2155100	2213600	1895900	2874700	3700100	4691400	2237500	693400	2439600	952380	1808600	2522800	927930	1491600	1829500	5568100	2972800	5218200	1828300	7948400	4578700	3609100	2249700	1481700	778930	7166600	2549200	1078200	2966500	4816000
MW0156980	Ser Val Leu	-	-	318.203	317.195	[M+H]+	C14H27N3O5	-	-	-	-	-	-	292050	229710	206930	213420	196170	197810	175850	181910	403670	839040	623360	402730	183530	469670	144350	40893	273790	446220	60455	500490	65362	127010	40978	392370	176000	271290	82778	104510	190980	413750	161390	188090	140980	111210	44825	70180
MW0157160	Spheroidene	-	-	283.227	568.464	[M-2H]-	C41H60O	C15900	-	6368932	13836-61-8	-	-	12010	12629	12561	11083	7397.9	13385	8768	12779	6244.2	5881.4	4650.4	8907.9	3951.8	7596.6	6022.7	7040.6	24733	6678.9	137170	9720.3	5887.7	6457.4	19204	6534.7	6658.7	6241.3	6244.2	5517.4	5675.5	5707.7	7506.1	8547.8	5991.3	7284.4	3283.6	5149
MW0157398	Terpendole E	-	-	436.282	437.293	[M-H]-	C28H39NO3	C20536	-	10094631	-	-	-	7255800	5691500	5802900	5445300	4954100	4858900	5046600	4963100	1463900	1485900	8132500	3353300	1529200	2234400	5345800	2237000	4712800	3043700	2561200	5069100	2572500	1598200	700190	7468600	4891000	2951200	2109600	8239500	3502400	2847000	8889600	2752300	735480	2395200	2623300	6086700
MW0157690	Thr Ile Pro Ile Thr	-	-	544.336	543.327	[M+H]+	C25H45N5O8	-	-	-	-	-	-	1259400	1310000	1212800	1380400	1171300	1211000	880740	1162400	680950	861660	1669400	889910	651640	926440	1153100	256160	1691200	1169100	757780	1722800	880150	855330	127620	2128400	1901700	646910	568180	1157200	1075300	1077100	1905100	955530	395750	521590	655560	1092100
MW0157719	Thr Lys Ala Glu	-	-	446.226	447.233	[M-H]-	C18H33N5O8	-	-	-	-	-	-	92334	65238	52957	54057	52370	61210	59147	46589	6490.4	57125	124200	26380	10737	187590	44186	18780	48078	192330	36919	209520	11058	20557	10979	377320	122300	22609	4172	23756	50538	27529	12529	48211	6894.9	6172.4	20246	9924.3
MW0157786	Thr Pro Pro Val Gln	-	-	541.298	540.291	[M+H]+	C24H40N6O8	-	-	-	-	-	-	2008500	1528400	1694000	1726500	2231800	1623500	2034700	1794500	322230	548800	827640	1608500	1999600	159010	1539100	949330	485230	477240	461030	443300	3329400	1867800	2005100	738370	813940	3920800	7331800	1491300	684080	360340	739720	1991200	899750	624530	4891100	7451400
MW0158578	Tyr Phe Thr Lys	-	-	558.296	557.285	[M+H]+	C28H39N5O7	-	-	-	-	-	-	2326200	2480800	2385500	2422200	2084900	2403700	2158300	2341300	1203800	1108300	1848500	1713900	2273100	892500	972540	267290	1979600	2054600	1105000	1569900	1710600	1949600	467930	2599300	1368200	995840	1955600	2246800	1816000	1046800	2675700	2047200	1813900	540070	681770	1854800
MW0158878	Val Ala Phe Asp	-	-	451.218	450.211	[M+H]+	C21H30N4O7	-	-	-	-	-	-	786050	723070	660510	657050	664690	603650	647800	621120	647070	1213100	710550	1697700	848320	287710	1032200	339030	225430	959640	481450	413840	396940	1140000	397460	1231000	836350	1365800	869670	922070	220460	571500	118840	3076500	307750	178790	172420	763450
MW0158921	Val Asn Phe	-	-	379.207	378.19	[M+H]+	C18H26N4O5	-	-	-	-	-	-	66369	53725	41873	44026	43518	41403	29069	42447	25327	59304	43435	65650	56717	31278	61537	5059.6	61666	27516	11626	25700	88403	50422	33500	72656	51251	63647	82803	30423	57659	25863	29114	61577	37351	66477	60232	90648
MW0158942	Val Asp Pro Val Asn	-	-	543.278	542.27	[M+H]+	C23H38N6O9	-	-	-	-	-	-	717500	772980	774790	754710	684400	769470	736020	649390	192440	7760100	192720	289590	34245	3650200	246150	40833	455900	225410	73221	3311400	81808	61188	67829	5365300	1598700	486550	35358	41179	275880	6279300	28763	178140	9026.5	898050	159000	65726
MW0158990	Val Glu Leu	-	-	360.214	359.206	[M+H]+	C16H29N3O6	-	-	-	-	-	-	170670	139700	97530	121530	86012	85766	86137	103640	195680	203180	188500	203690	121400	154910	179200	14815	221750	192990	78620	177720	138460	116970	21438	237330	207560	159830	120680	106710	143330	185810	93306	133050	81009	163950	61940	82502
MW0159058	Val Leu Asp Phe Glu	-	-	622.309	621.301	[M+H]+	C29H43N5O10	-	-	-	-	-	-	35536	37110	41226	34013	38355	29647	27842	28813	103430	86365	36512	47559	43405	67762	40765	6399.6	38631	136550	650.39	80824	41696	73483	289.34	130830	22694	77212	117180	27906	54758	37895	29785	93961	31173	4743.9	2808.3	20261
MW0159110	Val Met Met Val Arg	-	-	635.339	634.329	[M+H]+	C26H50N8O6S2	-	-	-	-	-	-	183340	169440	151890	142370	141320	137890	139690	131160	89137	234590	286020	66264	48443	91613	71460	465.44	49241	194400	607.24	129560	38267	54317	362.82	224140	32151	33114	255370	7945.6	16580	97592	41472	344610	121890	29705	3454	18103
MW0159193	Val Thr Tyr Lys	-	-	510.292	509.285	[M+H]+	C24H39N5O7	-	-	-	-	-	-	7142600	8695100	8316100	9357000	8035100	9287000	9272700	8954800	829760	1869500	4678000	2903500	1464900	2451100	4795900	2599100	5872800	2903300	1762400	7626600	3132500	1774900	902480	7436800	9333400	2994900	2862700	8514500	3141000	3752900	7724600	4733000	784020	2947200	3857800	6136800
MW0159195	Val Thr Val Leu Val	-	-	530.349	529.348	[M+H]+	C25H47N5O7	-	-	-	-	-	-	572830	597700	646920	638230	464140	622620	599460	588480	115690	201220	518870	271770	94741	169600	177310	148490	454800	224430	188340	656610	135090	122820	85082	512290	370810	148420	129650	854590	166580	251760	537960	262530	61220	138060	220200	378320
MW0159863	3,7-dihydropurin-6-one	-	-	137.046	136.039	[M+H]+	C5H4N4O	-	-	790	-	-	-	40948000	36676000	36805000	38519000	58545000	46443000	58627000	44805000	60069000	50966000	47541000	49069000	57804000	56887000	53721000	29671000	54021000	45422000	30698000	47958000	55858000	46253000	38800000	56201000	46793000	53847000	60914000	64470000	58944000	48237000	50326000	46455000	40276000	21460000	39219000	56548000
MW0159914	2-[3-[(4-amino-2-methylpyrimidin-5-yl)methyl]-4-methyl-1,3-thiazol-3-ium-5-yl]ethanol;chloride	-	-	316.104	300.081	[M-H+NH3]-	C12H17ClN4OS	-	-	6042	-	-	-	68292	245060	148140	237660	119790	67784	191660	259910	188740	141300	103090	98533	221560	119040	223670	60737	164190	164200	141650	291290	285410	197820	103920	202210	217910	232050	235400	155180	254730	318040	219680	230950	254600	209550	231550	367370
MW0160206	2-(hydroxymethyl)-5-(6-methylsulfanylpurin-9-yl)oxolane-3,4-diol	-	-	299.082	298.074	[M+H]+	C11H14N4O4S	-	-	237358	-	-	-	4970100	5217800	4967900	3014600	4210600	2850900	3020400	4105100	1550400	1061700	1316000	4214400	6191400	1790000	8877200	2543900	5867100	2045900	2882900	1193600	7120000	6503400	2371700	1931400	2327700	6751600	10900000	7406600	3598900	3034300	1785500	9002800	7434300	3343900	10149000	11544000
MW0160562	[3,4-dihydroxy-5-(6-sulfanylidene-3H-purin-9-yl)oxolan-2-yl]methyl dihydrogen phosphate	-	-	404.044	364.024	[M-H+CH3CN]-	C10H13N4O7PS	-	-	5184161	-	-	-	770870	497560	925930	640480	635450	851580	599820	363460	234610	769930	189940	208800	116890	805050	70135	270440	165970	479290	503290	301030	23449	242050	6514.3	1010600	711550	229540	103960	175480	424460	278440	98624	463820	74008	12719	4452.2	85729
MW0160670	(E)-2-aminooctadec-4-ene-1,3-diol	-	-	282.279	299.282	[M+H-H2O]+	C18H37NO2	-	-	5353955	-	-	-	923150	891220	795140	816770	736130	647080	847100	647050	362920	248690	169200	202210	202590	302410	311910	86915	328350	133430	1139300	639740	392730	239450	161080	175660	368570	208260	602940	378490	241010	245320	170360	394680	179170	159770	570230	193770
MW0161378	(3S,9S,10R,13R,14R,17R)-10,13-dimethyl-17-[(E,2R)-6-methyl-5-methylidenehept-3-en-2-yl]-2,3,4,9,11,12,14,15,16,17-decahydro-1H-cyclopenta[a]phenanthren-3-ol	-	-	433.288	394.324	[M+K]+	C28H42O	-	-	11090531	-	-	-	10028	11445	12242	9645.2	4188	8504.4	9520.6	9211.4	6279.7	5252.1	170.21	14074	14378	498.78	27735	135.81	8870.6	7272.9	11510	2294.2	7530.8	28585	1492.2	2644.9	4282.8	1957	6932.3	16301	102.35	8543.2	2507.9	34956	7118.7	544.29	6932.2	15222
MW0161504	1,1-dihydroxypropan-2-one	-	-	159.027	90.0317	[M+Na+HCOOH]+	C3H6O3	-	-	13180982	-	-	-	200700	93383	152150	133620	159820	133680	141540	156670	246240	448590	290020	285270	146810	247170	104450	132590	145630	272530	40019	389810	51871	109490	95893	367390	148380	195890	102360	72151	184950	240520	118580	279080	110150	88927	67285	112360
MW0161695	[(E)-3-(4-hydroxy-3-methoxyphenyl)prop-2-enyl] (E)-8-methylnon-6-enoate	-	-	333.206	332.199	[M+H]+	C20H28O4	-	-	17754707	-	-	-	32912	33970	27881	32105	22093	22153	28913	30093	9	51215	9	9	95327	18641	9	9	88138	9	9	39121	9	9	5499.4	9	81174	9	111340	9	9	81367	9073.1	9	47585	7090.1	9	9
MW0162080	2-azaniumylethyl 2,3-dihydroxypropyl phosphate	-	-	255.074	215.056	[M-H+CH3CN]-	C5H14NO6P	-	-	25200464	-	-	-	8393800	7056100	7014700	8701700	7415600	7179000	6226600	7097000	10062000	8214100	8104100	8369600	6330900	8057600	7256500	2951200	6776100	7301500	5695100	9699200	7252800	8249600	3549300	8997700	7499800	8289300	7214300	8863700	8507700	6741600	7423300	8718400	6252100	3419600	5326700	8775200
MW0163657	[2,3-dimethyl-4-[(1E,3E,5E,7E,9E,11E,13E,15E,17E)-3,7,12,16-tetramethyl-18-(2,3,4-trimethylphenyl)octadeca-1,3,5,7,9,11,13,15,17-nonaenyl]phenyl]methanol	-	-	581.321	544.371	[M-2H+K]-	C40H48O	-	-	44237217	-	-	-	251270	211870	274840	146020	249310	220680	287520	162880	52644	54740	62729	54830	228180	25119	47951	7531.6	113540	104590	45520	48403	108210	141870	16250	220670	75936	40242	180030	187400	63381	63818	266540	181030	103270	28642	49869	131670
MW0164701	3-carboxyphenolate	-	-	202.044	137.024	[M+CH3CN+Na]+	C7H5O3-	-	-	54675842	-	-	-	4634600	4267500	3898100	3954700	3894500	3876300	3712300	3420300	5253100	4027400	5223900	4933200	5589300	5273000	5688200	5334200	5165700	4970400	4776700	4639900	5231200	5059600	5088900	4467900	5294000	5023400	4324700	4546500	5397600	4788500	5474700	4283900	5549600	5558200	4814400	4766000
MW0166634	(7Z,10Z,13R,14E,16Z,19Z)-13-hydroxydocosa-7,10,14,16,19-pentaenoic acid	-	-	345.243	346.251	[M-H]-	C22H34O3	-	-	102571773	-	-	-	30978	33689	31592	29328	28026	28621	29523	34238	31040	16277	3155.2	61947	50976	4618.3	123490	501.99	17964	21956	29271	4012.8	40179	121610	2669.5	12350	4827.8	12158	5298.8	69145	12126	18766	5528.9	128750	38206	2225.4	36001	69407
MW0166716	(2S)-4-(2-amino-3-hydroxy-4-methylphenyl)-2-azaniumyl-4-oxobutanoate	-	-	219.076	238.095	[M-H-H2O]-	C11H14N2O4	-	-	122706051	-	-	-	227040	175200	205540	208060	186650	160470	150620	184320	159770	67351	72422	97810	92422	35417	159120	83580	84386	75520	658560	34782	146080	230220	83235	99974	66598	51387	122290	151170	119230	76057	131690	146210	93060	66455	172310	150710
MW0168220	Aphidicolin	-	-	359.22	338.246	[M-2H+Na]-	C20H34O4	C06088	-	440910	38966-21-1	-	-	9344600	9902000	10659000	10068000	10674000	11910000	12173000	11985000	10899000	10890000	12310000	11063000	11540000	12742000	9103500	4418900	8361600	10567000	1394800	10628000	6781700	7602600	1360000	8525100	7419500	11846000	9698500	6213100	11563000	10395000	8744600	6843900	12089000	13282000	3399300	12026000
MW0168470	1-Stearoyl-rac-Glycerol	-	-	341.305	358.308	[M+H-H2O]+	C21H42O4	D01947	-	24699	-	-	-	643570	678410	241970	344790	194540	373250	373560	580970	153940	186280	113890	198270	206400	89044	178000	332820	183650	37096	173340	207600	276690	166690	519070	128850	153690	285020	277650	195400	153340	174460	201020	125130	156530	395800	189390	99232
MW0168538	3-(2,5-dimethoxyphenyl)propanoic acid	-	-	231.063	210.089	[M+Na-2H]-	C11H14O4	-	-	-	-	-	-	119790	131020	118140	105730	82355	107750	105230	119160	141890	162870	120830	148250	140750	128430	119440	68609	150060	117450	38948	129270	138940	110940	126230	120440	123840	60205	114560	88431	139230	52936	170730	142690	162500	121140	114660	83851
MW0169553	NIMUSTINE	-	-	271.071	272.079	[M-H]-	C9H13ClN6O2	D08276	-	39214	42471-28-3	-	-	243210	193820	177460	174070	163320	188870	184230	157610	266370	103990	384710	133320	167660	186020	170260	63155	191060	188460	164270	200210	225380	150800	92836	204230	168320	111400	93989	169910	194180	92857	232820	132710	73184	45103	147350	191750
MW0169881	Sufentanil; LC-ESI-QTOF; MS2; CE	-	-	387.209	386.203	[M+H]+	C22H30N2O2S	C08022	-	-	151590-36-2	-	-	31119	27157	23511	24677	20550	24753	18843	21418	60094	39313	34459	27783	41081	33381	24060	21826	25228	24982	6693.8	10195	18716	16859	11116	11040	18731	27774	28515	19857	39564	25926	12093	14517	41630	22797	18632	46253
ZINC4175322	Kobusone	-	-	221.154	222.328	[M-H]-	C14H22O2	-	-	6710676	24173-71-5	-	-	2879.3	5557	5225.4	4237	5154	5233.9	4128.5	5102.2	6344.6	6438.2	3442.7	4872.4	3964.7	4790.3	5808.9	8056.6	6278.5	6416.6	3561.2	6053.3	6462	4890.7	5594.6	4080.6	3347.1	4036.6	3516.4	4765.1	4610.5	4513.5	4702.9	5583.6	6543.8	3839.8	5749	5074
[truncated: 42 more columns]
